# Supplementary material for: Dealing with the adaptive immune system during de novo evolution of genes from intergenic sequences
Source: BMC Evol Biol. 2018 Aug 3;18:121. doi: 10.1186/s12862-018-1232-z (PMC6091031; doi:10.1186/s12862-018-1232-z)
Supplement: Supplementary file 1 — Source Table for Fig. 2. (XLSX 18 kb) [file 12862_2018_1232_MOESM1_ESM.xlsx]

## Sheet: Average_Expression
GER_CDS		FRA_CDS		IRA_CDS		Average_CDS_Sorted
Testis	17266	Testis	17233	Testis	17442	Testis	17313.7
Spleen	16037	Spleen	16207	Spleen	16256	Thymus	16533
Lung	16406	Lung	16343	Lung	16745	Lung	16498
Brain	16057	Brain	16060	Brain	16216	Spleen	16166.7
Thymus	16407	Thymus	16665	Thymus	16527	Brain	16111
Kidney	15606	Kidney	15437	Kidney	15414	Gut	16012
Gut	15959	Gut	16013	Gut	16064	Kidney	15485.7
Thyroid	15337	Thyroid	15303	Thyroid	15376	Thyroid	15338.7
Heart	14938	Heart	15139	Heart	15315	Heart	15130.7
Liver	13921	Liver	13886	Liver	13966	Muscle	14593.3									CDS	NC	INT		St_Dev	CDS	NC	INT
Muscle	14374	Muscle	14840	Muscle	14566	Liver	13924.3								Brain	16111	6038.67	37740.3		Brain	90.945	86.0078	1651.24
															Gut	16012	5282	22862.7		Gut	52.5071	78.4793	2542.54
															Heart	15130.7	4951.67	20702.3		Heart	188.638	67.1143	745.155
GER_NC		FRA_NC		IRA_NC		Average_NC_Sorted									Kidney	15485.7	5300.67	26213		Kidney	104.844	130.063	355.02
Testis	7200	Testis	7060	Testis	7268	Testis	7176								Liver	13924.3	4407	20544.7		Liver	40.104	40.0375	946.581
Spleen	6221	Spleen	6168	Spleen	6134	Spleen	6174.33								Lung	16498	5999	32233		Lung	216.215	87.5386	3147.75
Lung	5913	Lung	6088	Lung	5996	Brain	6038.67								Muscle	14593.3	4331	15420		Muscle	234.199	48.2804	932.707
Brain	5952	Brain	6124	Brain	6040	Lung	5999								Spleen	16166.7	6174.33	39294		Spleen	114.936	43.8444	1030.42
Thymus	5394	Thymus	5527	Thymus	5507	Thymus	5476								Testis	17313.7	7176	62287.7		Testis	112.358	106.057	3869.34
Kidney	5443	Kidney	5188	Kidney	5271	Kidney	5300.67								Thymus	16533	5476	36001.3		Thymus	129.105	71.7147	2567.45
Gut	5209	Gut	5365	Gut	5272	Gut	5282								Thyroid	15338.7	4833.67	17230		Thyroid	36.5285	82.9478	995.138
Thyroid	4778	Thyroid	4794	Thyroid	4929	Heart	4951.67
Heart	4876	Heart	5004	Heart	4975	Thyroid	4833.67
Liver	4380	Liver	4388	Liver	4453	Liver	4407
Muscle	4280	Muscle	4376	Muscle	4337	Muscle	4331
GER_INT		FRA_INT		IRA_INT		Average_INT_Sorted
Testis	62347	Testis	58389	Testis	66127	Testis	62287.7
Spleen	39260	Spleen	38281	Spleen	40341	Spleen	39294
Lung	29575	Lung	35709	Lung	31415	Brain	37740.3
Brain	35838	Brain	38803	Brain	38580	Thymus	36001.3
Thymus	33117	Thymus	36850	Thymus	38037	Lung	32233
Kidney	26323	Kidney	25816	Kidney	26500	Kidney	26213
Gut	20904	Gut	25736	Gut	21948	Gut	22862.7
Thyroid	16370	Thyroid	17000	Thyroid	18320	Heart	20702.3
Heart	20160	Heart	21552	Heart	20395	Liver	20544.7
Liver	19516	Liver	20739	Liver	21379	Thyroid	17230
Muscle	14531	Muscle	16391	Muscle	15338	Muscle	15420
