# Supplementary material for: Dealing with the adaptive immune system during de novo evolution of genes from intergenic sequences
Source: BMC Evol Biol. 2018 Aug 3;18:121. doi: 10.1186/s12862-018-1232-z (PMC6091031; doi:10.1186/s12862-018-1232-z)
Supplement: Supplementary file 3 — Source Table for Fig. 4. (XLSX 15 kb) [file 12862_2018_1232_MOESM3_ESM.xlsx]

## Sheet: source for Figure 4
												1	2	3	4	5	6	7	8	9	10	11
		CDS		GER	FRA	IRA	Average	Fraction			CDS	0.0695906	0.0385627	0.0313013	0.0292168	0.0295414	0.0274399	0.0268589	0.0270811	0.0352481	0.0554435	0.629716
		Singelton	1_Tissue Expression	1411	1403	1259	1357.67	0.0695906			NC	0.287002	0.112079	0.0691776	0.0478336	0.0384861	0.0353804	0.0316049	0.0305697	0.0345584	0.0600737	0.253235
		tissue_sharing in	2 Tissues	744	730	783	752.333	0.0385627			INT	0.706373	0.12598	0.053441	0.0282975	0.018765	0.0137447	0.0109423	0.00955157	0.00908928	0.0106825	0.0131334
		tissue_sharing in	3 Tissues	613	574	645	610.667	0.0313013
		tissue_sharing in	4 Tissues	568	576	566	570	0.0292168
		tissue_sharing in	5 Tissues	593	556	580	576.333	0.0295414
		tissue_sharing in	6 Tissues	547	543	516	535.333	0.0274399
		tissue_sharing in	7 Tissues	486	543	543	524	0.0268589
		tissue_sharing in	8 Tissues	516	518	551	528.333	0.0270811
		tissue_sharing in	9 Tissues	670	690	703	687.667	0.0352481
		tissue_sharing in	10 Tissues	1062	1103	1080	1081.67	0.0554435
		tissue_sharing in	11 Tissues	12261	12274	12321	12285.3	0.629716
		Total		19471	19510	19547	19509.3
		NC		GER	FRA	IRA	Average	Fraction
		Singelton	1_Tissue Expression	3153	3154	3119	3142	0.287002
		tissue_sharing in	2 Tissues	1238	1173	1270	1227	0.112079
		tissue_sharing in	3 Tissues	776	762	734	757.333	0.0691776
		tissue_sharing in	4 Tissues	498	548	525	523.667	0.0478336
		tissue_sharing in	5 Tissues	415	423	426	421.333	0.0384861
		tissue_sharing in	6 Tissues	381	394	387	387.333	0.0353804
		tissue_sharing in	7 Tissues	366	345	327	346	0.0316049
		tissue_sharing in	8 Tissues	339	342	323	334.667	0.0305697
		tissue_sharing in	9 Tissues	396	345	394	378.333	0.0345584
		tissue_sharing in	10 Tissues	660	658	655	657.667	0.0600737
		tissue_sharing in	11 Tissues	2718	2799	2800	2772.33	0.253235
		Total		10940	10943	10960	10947.7
		INT		GER	FRA	IRA	Average	Fraction
		Singelton	1_Tissue Expression	119263	121418	129087	123256	0.706373
		tissue_sharing in	2 Tissues	20624	22102	23221	21982.3	0.12598
		tissue_sharing in	3 Tissues	8741	9738	9496	9325	0.053441
		tissue_sharing in	4 Tissues	4677	5122	5014	4937.67	0.0282975
		tissue_sharing in	5 Tissues	3226	3353	3244	3274.33	0.018765
		tissue_sharing in	6 Tissues	2355	2502	2338	2398.33	0.0137447
		tissue_sharing in	7 Tissues	1943	1967	1818	1909.33	0.0109423
		tissue_sharing in	8 Tissues	1618	1723	1659	1666.67	0.00955157
		tissue_sharing in	9 Tissues	1549	1618	1591	1586	0.00908928
		tissue_sharing in	10 Tissues	1785	1954	1853	1864	0.0106825
		tissue_sharing in	11 Tissues	2173	2410	2292	2291.67	0.0131334
		Total		167954	173907	181613	174491
