# Supplementary material for: Dealing with the adaptive immune system during de novo evolution of genes from intergenic sequences
Source: BMC Evol Biol. 2018 Aug 3;18:121. doi: 10.1186/s12862-018-1232-z (PMC6091031; doi:10.1186/s12862-018-1232-z)
Supplement: Supplementary file 4 — Source Table for Fig. 5. (XLSX 18 kb) [file 12862_2018_1232_MOESM4_ESM.xlsx]

## Sheet:  source for Figure 5
	Average	Average		Fraction	Fraction
	1	2		1	2			Brain	Gut	Heart	Kidney	Liver	Lung	Muscle	Spleen	Testis	Thymus	Thyroid
Brain	97	214.667	Brain	0.0714461	0.142667		CDS	0.0714461	0.0343727	0.00417383	0.0208691	0.0247974	0.0159588	0.0139946	0.0451755	0.624601	0.123251	0.0213602
Gut	46.6667	110	Gut	0.0343727	0.0731059		NC	0.131657	0.032039	0.0167621	0.0339487	0.0324634	0.0402079	0.0190961	0.0726713	0.509018	0.088903	0.0232336
Heart	5.66667	28.3333	Heart	0.00417383	0.0188303		INT	0.115297	0.0483925	0.0338266	0.0554212	0.0600755	0.0536039	0.0253618	0.0924769	0.389106	0.0981859	0.0282529
Kidney	28.3333	73	Kidney	0.0208691	0.0485157
Liver	33.6667	54.3333	Liver	0.0247974	0.0361099			Brain	Gut	Heart	Kidney	Liver	Lung	Muscle	Spleen	Testis	Thymus	Thyroid
Lung	21.6667	145.667	Lung	0.0159588	0.0968099		CDS	0.142667	0.0731059	0.0188303	0.0485157	0.0361099	0.0968099	0.0274701	0.112096	0.271156	0.146876	0.0263624
Muscle	19	41.3333	Muscle	0.0139946	0.0274701		NC	0.142624	0.0593589	0.0391198	0.0631622	0.0392556	0.094132	0.0342298	0.147243	0.217332	0.127954	0.0355882
Spleen	61.3333	168.667	Spleen	0.0451755	0.112096		INT	0.125313	0.0644684	0.0559692	0.0894582	0.0658711	0.111628	0.0402369	0.166224	0.100444	0.144684	0.0357029
Testis	848	408	Testis	0.624601	0.271156
Thyroid	29	39.6667	Thyroid	0.0213602	0.0263624
Thymus	167.333	221	Thymus	0.123251	0.146876
	1357.67	1504.67
	1	2		1	2
Brain	413.667	350	Brain	0.131657	0.142624
Gut	100.667	145.667	Gut	0.032039	0.0593589
Heart	52.6667	96	Heart	0.0167621	0.0391198
Kidney	106.667	155	Kidney	0.0339487	0.0631622
Liver	102	96.3333	Liver	0.0324634	0.0392556
Lung	126.333	231	Lung	0.0402079	0.094132
Muscle	60	84	Muscle	0.0190961	0.0342298
Spleen	228.333	361.333	Spleen	0.0726713	0.147243
Testis	1599.33	533.333	Testis	0.509018	0.217332
Thyroid	73	87.3333	Thyroid	0.0232336	0.0355882
Thymus	279.333	314	Thymus	0.088903	0.127954
	3142	2454
	1	2		1	2
Brain	14211	5509.33	Brain	0.115297	0.125313
Gut	5964.67	2834.33	Gut	0.0483925	0.0644684
Heart	4169.33	2460.67	Heart	0.0338266	0.0559692
Kidney	6831	3933	Kidney	0.0554212	0.0894582
Liver	7404.67	2896	Liver	0.0600755	0.0658711
Lung	6607	4907.67	Lung	0.0536039	0.111628
Muscle	3126	1769	Muscle	0.0253618	0.0402369
Spleen	11398.3	7308	Spleen	0.0924769	0.166224
Testis	47959.7	4416	Testis	0.389106	0.100444
Thyroid	3482.33	1569.67	Thyroid	0.0282529	0.0357029
Thymus	12102	6361	Thymus	0.0981859	0.144684
	123256	43964.7
