# Supplementary material for: Dealing with the adaptive immune system during de novo evolution of genes from intergenic sequences
Source: BMC Evol Biol. 2018 Aug 3;18:121. doi: 10.1186/s12862-018-1232-z (PMC6091031; doi:10.1186/s12862-018-1232-z)
Supplement: Supplementary file 5 — Full Table with numbers of transcripts per tissue for all populations and classes. (XLSX 18 kb) [file 12862_2018_1232_MOESM5_ESM.xlsx]

## Sheet: Sheet2
Numbers of Transcript per tissue for all populations and for all sharing classes
	Classes of expression from single tissue (1), to 1 tissue (2), 2 tissue (3), 3 tissue (4) ,4 tissue (5), 5 tissue (6), 6 tissue (7), 7 tissue (8), 8 tissue (9),9 tissue (2) and 10 tissue (11) additional tissue expression
GER	1	2	3	4	5	6	7	8	9	10	11			FRA	1	2	3	4	5	6	7	8	9	10	11			IRA	1	2	3	4	5	6	7	8	9	10	11
Brain_GER_CDS	110	242	240	296	309	309	344	410	550	986	12261			Brain_FRA_CDS	84	215	233	300	304	303	373	375	584	1015	12274			Brain_IRA_CDS	97	187	277	272	311	340	393	408	603	1007	12321
Gut_GER_CDS	56	109	191	234	339	359	352	414	612	1032	12261			Gut_FRA_CDS	44	117	168	253	302	352	394	419	622	1068	12274			Gut_IRA_CDS	40	104	173	212	329	325	399	459	644	1058	12321
Heart_GER_CDS	4	34	52	102	128	190	249	334	557	1027	12261			Heart_FRA_CDS	7	20	57	109	118	211	313	382	579	1069	12274			Heart_IRA_CDS	6	31	67	102	165	242	333	384	620	1044	12321
Kidney_GER_CDS	37	86	140	175	229	297	312	415	607	1047	12261			Kidney_FRA_CDS	23	68	100	140	218	283	311	365	585	1070	12274			Kidney_IRA_CDS	25	65	97	145	182	199	316	426	586	1052	12321
Liver_GER_CDS	38	60	86	102	109	118	160	179	296	512	12261			Liver_FRA_CDS	28	58	76	85	123	119	153	184	289	497	12274			Liver_IRA_CDS	35	45	64	78	90	115	152	220	291	555	12321
Lung_GER_CDS	16	110	217	282	430	454	430	487	657	1062	12261			Lung_FRA_CDS	26	101	179	272	347	420	469	491	665	1099	12274			Lung_IRA_CDS	23	226	257	339	411	401	473	521	694	1079	12321
Muscle_GER_CDS	9	35	52	82	100	124	145	236	415	915	12261			Muscle_FRA_CDS	32	53	71	112	133	167	226	295	486	991	12274			Muscle_IRA_CDS	16	36	49	86	122	165	186	240	444	901	12321
Spleen_GER_CDS	66	155	188	257	323	376	356	416	605	1034	12261			Spleen_FRA_CDS	57	190	195	262	317	353	418	431	624	1086	12274			Spleen_IRA_CDS	61	161	234	260	340	330	401	451	640	1057	12321
Testis_GER_CDS	922	415	351	347	344	354	351	416	550	955	12261			Testis_FRA_CDS	900	346	310	333	341	355	390	407	580	997	12274			Testis_IRA_CDS	722	463	404	356	345	361	417	459	608	986	12321
Thyroid_GER_CDS	27	54	73	112	264	301	289	366	563	1027	12261			Thyroid_FRA_CDS	27	34	83	117	200	282	318	347	558	1063	12274			Thyroid_IRA_CDS	33	31	74	132	243	240	305	391	577	1029	12321
Thymus_GER_CDS	126	188	249	283	390	400	414	455	618	1023	12261			Thymus_FRA_CDS	175	258	250	321	377	413	436	448	638	1075	12274			Thymus_IRA_CDS	201	217	239	282	362	378	426	449	620	1032	12321
	1	2	3	4	5	6	7	8	9	10	11				1	2	3	4	5	6	7	8	9	10	11				1	2	3	4	5	6	7	8	9	10	11
Brain_GER_NC	397	356	259	227	235	234	248	287	351	640	2718			Brain_FRA_NC	436	355	306	251	237	259	274	267	301	639	2799			Brain_IRA_NC	408	339	264	259	222	248	252	262	346	640	2800
Gut_GER_NC	84	136	192	158	180	223	250	278	343	647	2718			Gut_FRA_NC	123	145	189	203	197	239	244	274	305	647	2799			Gut_IRA_NC	95	156	164	163	205	225	214	249	358	643	2800
Heart_GER_NC	48	86	131	122	142	176	215	251	338	649	2718			Heart_FRA_NC	61	101	135	147	154	188	216	257	301	645	2799			Heart_IRA_NC	49	101	124	139	151	189	205	240	338	639	2800
Kidney_GER_NC	133	185	212	175	197	230	272	295	370	656	2718			Kidney_FRA_NC	90	126	153	171	163	215	227	283	312	649	2799			Kidney_IRA_NC	97	154	163	167	178	219	216	275	354	648	2800
Liver_GER_NC	103	107	105	83	82	95	132	155	246	554	2718			Liver_FRA_NC	99	91	101	100	84	103	112	154	225	520	2799			Liver_IRA_NC	104	91	99	96	93	106	108	159	245	552	2800
Lung_GER_NC	102	213	284	288	306	312	327	320	384	659	2718			Lung_FRA_NC	170	246	293	324	317	319	298	330	339	653	2799			Lung_IRA_NC	107	234	281	316	300	318	297	302	388	653	2800
Muscle_GER_NC	58	82	75	64	88	105	118	156	251	565	2718			Muscle_FRA_NC	55	89	92	89	93	93	135	155	206	570	2799			Muscle_IRA_NC	67	81	77	76	89	95	121	154	232	545	2800
Spleen_GER_NC	253	372	368	305	280	288	308	301	374	654	2718			Spleen_FRA_NC	237	336	318	306	291	302	284	314	328	653	2799			Spleen_IRA_NC	195	376	323	280	287	286	272	289	374	652	2800
Testis_GER_NC	1652	549	350	221	208	230	239	206	276	551	2718			Testis_FRA_NC	1559	486	332	248	220	237	208	214	219	538	2799			Testis_IRA_NC	1587	565	340	264	215	232	211	188	289	577	2800
Thyroid_GER_NC	68	84	84	107	138	155	201	233	344	646	2718			Thyroid_FRA_NC	68	74	104	109	127	172	184	228	297	632	2799			Thyroid_IRA_NC	83	104	94	108	156	178	184	243	339	640	2800
Thymus_GER_NC	255	306	268	242	219	238	252	230	287	379	2718			Thymus_FRA_NC	256	297	263	244	232	237	233	260	272	434	2799			Thymus_IRA_NC	327	339	273	232	234	226	209	223	283	361	2800
	1	2	3	4	5	6	7	8	9	10	11				1	2	3	4	5	6	7	8	9	10	11				1	2	3	4	5	6	7	8	9	10	11
Brain_GER_INT	13556	5198	3288	2242	1822	1596	1484	1382	1369	1728	2173			Brain_FRA_INT	14551	5563	3724	2549	1936	1719	1566	1467	1436	1882	2410			Brain_IRA_INT	14526	5767	3760	2563	1975	1658	1428	1412	1428	1771	2292
Gut_GER_INT	5064	2486	1873	1458	1299	1160	1194	1157	1330	1710	2173			Gut_FRA_INT	7305	3132	2452	1703	1517	1302	1315	1284	1415	1901	2410			Gut_IRA_INT	5525	2885	1999	1448	1230	1164	1086	1209	1334	1776	2292
Heart_GER_INT	4052	2378	1797	1399	1340	1309	1275	1272	1415	1750	2173			Heart_FRA_INT	4412	2587	1960	1511	1319	1360	1262	1350	1454	1927	2410			Heart_IRA_INT	4044	2417	1885	1493	1340	1219	1178	1271	1436	1820	2292
Kidney_GER_INT	6987	3932	2435	1566	1546	1496	1501	1436	1481	1770	2173			Kidney_FRA_INT	6440	3714	2405	1601	1471	1442	1407	1462	1535	1929	2410			Kidney_IRA_INT	7066	4153	2440	1652	1456	1398	1323	1383	1500	1837	2292
Liver_GER_INT	7034	2730	1251	736	696	643	790	816	1062	1585	2173			Liver_FRA_INT	7279	2787	1485	846	743	749	749	913	1065	1713	2410			Liver_IRA_INT	7901	3171	1416	826	713	707	728	883	1100	1642	2292
Lung_GER_INT	5365	4463	3696	2863	2415	1999	1761	1549	1514	1777	2173			Lung_FRA_INT	8198	5560	4489	3285	2607	2152	1817	1647	1596	1948	2410			Lung_IRA_INT	6258	4700	3924	3114	2447	2008	1676	1591	1558	1847	2292
Muscle_GER_INT	2814	1623	1181	822	810	759	796	887	1049	1617	2173			Muscle_FRA_INT	3307	1858	1288	1034	856	863	860	974	1162	1779	2410			Muscle_IRA_INT	3257	1826	1210	924	806	699	724	883	1079	1638	2292
Spleen_GER_INT	12132	7054	4211	3004	2365	1903	1660	1487	1499	1772	2173			Spleen_FRA_INT	10350	6911	4397	3092	2339	1977	1694	1600	1560	1951	2410			Spleen_IRA_INT	11713	7959	4584	3071	2319	1890	1586	1546	1540	1841	2292
Testis_GER_INT	48336	4235	1938	1128	848	714	659	636	731	949	2173			Testis_FRA_INT	44775	4193	1844	1070	789	713	580	514	633	868	2410			Testis_IRA_INT	50768	4820	2170	1267	913	754	624	684	762	1073	2292
Thyroid_GER_INT	3276	1464	1174	1015	1042	976	1110	1131	1271	1738	2173			Thyroid_FRA_INT	3119	1464	1312	1102	1064	1011	1061	1242	1334	1881	2410			Thyroid_IRA_INT	4052	1781	1406	1141	1124	1067	1115	1194	1367	1781	2292
Thymus_GER_INT	10647	5685	3379	2475	1947	1575	1371	1191	1220	1454	2173			Thymus_FRA_INT	11682	6435	3858	2695	2124	1724	1458	1331	1372	1761	2410			Thymus_IRA_INT	13977	6963	3694	2557	1897	1464	1258	1216	1215	1504	2292
