# Supplementary material for: Dealing with the adaptive immune system during de novo evolution of genes from intergenic sequences
Source: BMC Evol Biol. 2018 Aug 3;18:121. doi: 10.1186/s12862-018-1232-z (PMC6091031; doi:10.1186/s12862-018-1232-z)
Supplement: Supplementary file 6 — Gains of expression from single tissues in IRA to additional tissues in GER or FRA. The Table includes all INT windows that show an expression in a single tissue only (above the aggregate cut-off level of 8 reads) and that have gained at least one additional expression in either GER or FRA. (XLSX 5715 kb) [file 12862_2018_1232_MOESM6_ESM.xlsx]

## Sheet: gained expressions
Number of reads per tissue for all IRA tissue specific INT reads that in comparison to GER or FRA, No_Exp means below the cut off of min 8 reads from 4 individual,
The Table includes all INT windows that show an expression in a single tissue only (above the aggregate cut-off level of 8 reads) and that have gained at least one additional expression in either GER or FRA
200bp_Window	Chromosome	Start	End	IRA_Single_Tissue Expression	GER_Expression (Gain, single_tissue_expression or No_expression (below min8 reads))	FRA_Expression (Gain, single_tissue_expression or No_expression (below min8 reads))	IRA	IRA_Brain05F1C1	IRA_Brain08F1_A	IRA_Brain132	IRA_BrainIRA_122	IRA_Gut08F1_A	IRA_Gut131	IRA_Gut132	IRA_GutIRA_122	IRA_Heart02FC_1	IRA_Heart05F1C1	IRA_Heart08F1_A	IRA_Heart131	IRA_Kidney02FC	IRA_Kidney08F1_A	IRA_KidneyIRA_121	IRA_KidneyIRA_122	IRA_Liver07F1C1	IRA_Liver132	IRA_LiverIRA_121	IRA_LiverIRA_122	IRA_Lung131	IRA_Lung132	IRA_LungIRA_121	IRA_LungIRA_122	IRA_Muscle07F1C1	IRA_Muscle08F1_A	IRA_Muscle131	IRA_MuscleIRA_122	IRA_Spleen02FC_1	IRA_Spleen131	IRA_SpleenIRA_121	IRA_SpleenIRA_122	IRA_Testis131	IRA_Testis132	IRA_TestisIRA_121	IRA_TestisIRA_122	IRA_Thyroid131	IRA_Thyroid132	IRA_ThyroidIRA_121	IRA_ThyroidIRA_122	IRA_ThymusS9	IRA_ThymusS10
reg_25816	chr1	5163000	5163199	Brain	Brain,Thymus	No_Exp.	reg_25816	0	6	3	3	1	0	2	0	0	0	0	0	0	0	0	0	0	0	0	0	0	0	0	0	3	0	0	0	0	0	0	0	0	0	0	0	0	0	1	2	0	2
reg_68116	chr1	13623000	13623199	Brain	Kidney,Liver	Brain,Kidney,Liver,Lung,Thyroid	reg_68116	2	5	9	0	0	0	0	0	0	0	0	1	0	0	0	1	1	3	0	0	3	0	2	0	0	0	1	0	0	0	1	0	0	0	0	0	2	5	0	0	0	0
reg_83198	chr1	16639400	16639599	Brain	Brain,Muscle	Brain,Heart,Muscle	reg_83198	7	9	8	4	0	0	0	1	2	0	0	1	0	0	0	0	0	0	0	0	1	1	0	0	3	2	0	0	0	0	0	1	0	0	0	0	0	0	1	0	0	0
reg_83199	chr1	16639600	16639799	Brain	Brain	Brain,Heart,Muscle	reg_83199	1	8	1	1	0	0	0	0	0	1	1	0	0	0	0	0	0	0	1	0	0	4	0	0	5	0	0	1	0	0	0	0	0	0	0	0	0	0	1	0	0	6
reg_83205	chr1	16640800	16640999	Brain	Brain	Brain,Muscle,Thymus	reg_83205	6	2	8	2	0	0	0	0	0	0	0	1	2	2	0	1	0	0	0	2	0	0	0	0	1	0	0	1	1	0	0	0	0	0	0	0	2	0	0	0	0	4
reg_83206	chr1	16641000	16641199	Brain	Brain	Brain,Muscle	reg_83206	3	0	5	6	0	0	0	0	0	0	0	0	0	1	0	0	0	0	0	0	0	0	0	0	0	1	2	2	0	0	0	0	0	0	0	0	0	0	0	0	6	0
reg_121294	chr1	24258600	24258799	Brain	Brain	Brain,Spleen,Thymus	reg_121294	0	4	3	3	0	0	0	0	0	0	0	0	2	2	0	0	0	0	0	0	0	0	0	0	0	1	1	1	0	0	0	0	0	0	0	0	0	0	0	0	3	0
reg_121300	chr1	24259800	24259999	Brain	Brain	Brain,Spleen	reg_121300	8	10	6	6	0	0	0	0	0	0	0	0	2	1	0	0	0	0	0	0	0	2	0	0	2	0	2	3	0	0	0	0	0	0	0	0	0	0	0	0	1	2
reg_121305	chr1	24260800	24260999	Brain	Brain	Brain,Kidney,Muscle,Spleen	reg_121305	1	3	10	2	0	0	0	0	0	0	0	0	0	4	0	3	0	0	0	0	0	0	0	0	0	1	2	2	0	2	0	0	0	0	0	2	0	0	0	0	0	0
reg_121309	chr1	24261600	24261799	Brain	Brain	Brain,Spleen	reg_121309	4	8	6	3	0	0	0	0	0	0	0	0	1	2	2	0	0	0	0	0	0	0	1	0	4	0	0	2	0	1	0	1	0	0	0	0	0	0	0	0	0	0
reg_189500	chr1	37899800	37899999	Brain	Brain	Brain,Thymus	reg_189500	8	5	2	6	0	3	1	0	4	2	0	0	0	1	0	3	1	1	0	2	2	2	1	0	0	3	0	0	1	2	0	0	0	0	0	0	4	1	0	0	2	4
reg_189503	chr1	37900400	37900599	Brain	Brain	Brain,Lung,Muscle	reg_189503	11	12	7	6	0	0	1	0	2	1	2	0	2	0	2	0	0	0	0	0	0	1	3	0	0	2	0	0	1	4	0	0	2	0	0	0	2	0	1	0	2	1
reg_189504	chr1	37900600	37900799	Brain	Brain,Spleen,Thymus	Brain,Muscle	reg_189504	5	8	6	8	0	2	2	0	1	1	0	1	0	2	0	0	0	0	0	0	1	2	3	0	0	0	0	2	0	2	4	1	0	0	0	0	3	0	0	0	0	2
reg_189505	chr1	37900800	37900999	Brain	Brain,Thymus	Brain,Lung,Thymus	reg_189505	4	7	10	5	0	0	0	2	1	2	1	2	0	3	0	2	1	0	0	0	0	1	2	1	0	2	0	0	0	0	1	3	0	1	0	0	0	0	0	0	0	1
reg_200355	chr1	40070800	40070999	Brain	Brain,Thymus	Brain	reg_200355	2	0	7	2	0	0	0	0	0	0	0	0	0	0	0	0	0	0	0	0	0	0	0	0	0	0	0	1	0	1	1	0	2	1	0	0	0	0	0	0	1	1
reg_218727	chr1	43745200	43745399	Brain	Brain,Kidney	Brain,Kidney,Lung	reg_218727	2	3	3	4	0	0	1	0	2	0	0	0	1	1	2	0	1	0	0	1	0	2	0	0	2	1	0	0	5	2	0	0	0	1	0	3	3	0	0	1	0	0
reg_291941	chr1	58388000	58388199	Brain	Brain,Kidney,Lung,Spleen,Testis	Spleen,Testis,Thyroid	reg_291941	4	8	1	1	0	0	1	0	1	0	0	0	1	0	0	0	0	0	0	0	0	0	1	2	0	0	0	0	0	1	0	3	2	1	2	1	1	0	0	0	0	1
reg_299564	chr1	59912600	59912799	Brain	Brain	Brain,Lung	reg_299564	14	1	10	0	0	2	0	3	0	0	0	4	4	0	0	1	0	0	0	0	2	2	3	0	0	0	2	0	2	2	2	0	0	0	0	2	0	0	0	0	0	0
reg_372965	chr1	74592800	74592999	Brain	Brain,Thymus	Brain,Heart	reg_372965	5	4	3	0	0	0	2	0	0	0	0	1	1	0	0	1	0	0	0	0	2	0	0	1	0	1	1	2	0	0	0	2	1	0	0	0	0	1	0	3	0	2
reg_391083	chr1	78216400	78216599	Brain	Brain,Lung	Brain	reg_391083	4	1	2	2	0	0	0	0	0	0	0	1	0	0	0	0	0	0	0	0	0	0	0	0	0	0	0	0	0	0	0	0	0	0	0	0	0	0	0	0	0	0
reg_391084	chr1	78216600	78216799	Brain	Brain,Gut,Lung	Brain	reg_391084	2	2	5	2	0	0	1	0	0	0	0	0	0	0	0	0	0	0	0	0	2	0	0	0	0	0	0	0	0	0	0	0	0	0	0	0	0	0	0	0	0	0
reg_432624	chr1	86524600	86524799	Brain	Brain,Testis	Brain	reg_432624	4	0	4	2	1	0	0	0	0	0	0	0	0	0	0	0	0	1	0	0	0	0	2	0	0	0	0	1	2	3	1	1	1	0	0	0	0	0	0	0	0	4
reg_439258	chr1	87851400	87851599	Brain	Brain,Thymus	No_Exp.	reg_439258	3	6	8	0	2	0	0	0	0	0	0	0	0	0	2	0	0	0	0	0	0	0	0	0	0	2	0	0	0	0	1	0	0	1	1	0	1	0	0	0	0	0
reg_439263	chr1	87852400	87852599	Brain	No_Exp.	Brain,Thymus	reg_439263	7	4	5	3	0	0	1	2	0	0	0	0	0	0	0	0	0	0	0	0	0	0	0	0	0	0	0	0	1	0	2	0	0	0	0	1	0	0	0	0	0	2
reg_502452	chr1	100490200	100490399	Brain	Brain,Spleen	Brain	reg_502452	11	8	9	3	0	0	0	0	0	0	0	0	0	0	0	0	0	0	2	0	0	0	0	0	0	0	0	0	0	0	0	3	0	0	0	0	0	0	0	0	0	0
reg_521467	chr1	104293200	104293399	Brain	Brain,Heart,Kidney,Spleen	Thymus	reg_521467	2	0	4	2	0	0	0	0	2	0	0	0	0	1	1	0	0	0	0	0	1	0	0	3	0	0	1	1	0	0	1	0	0	2	0	0	0	0	0	1	0	0
reg_554428	chr1	110885400	110885599	Brain	Brain,Heart	Brain,Heart,Thyroid	reg_554428	2	5	2	0	2	0	0	0	2	3	2	0	0	0	0	0	0	0	0	0	0	0	1	0	0	0	0	0	0	0	0	0	0	0	0	0	1	0	0	1	0	0
reg_554440	chr1	110887800	110887999	Brain	No_Exp.	Brain,Gut	reg_554440	4	3	0	1	0	0	0	0	2	1	1	0	0	0	0	0	0	0	0	0	0	0	0	1	0	0	2	0	0	0	0	0	0	0	0	0	1	1	2	1	2	0
reg_620230	chr1	124045800	124045999	Brain	Brain,Gut	Brain	reg_620230	55	53	50	57	0	2	1	2	0	0	0	0	0	0	0	0	0	0	0	0	0	0	0	0	0	0	0	0	0	0	2	0	0	0	0	0	0	0	0	0	0	0
reg_639070	chr1	127813800	127813999	Brain	Brain,Lung,Spleen,Thymus	Brain,Lung	reg_639070	3	1	5	1	0	0	0	0	0	0	0	0	0	0	0	0	0	0	0	0	1	2	1	1	0	0	0	0	0	5	0	0	0	0	0	0	0	0	0	0	0	1
reg_671724	chr1	134344600	134344799	Brain	Brain,Heart	Brain	reg_671724	29	15	26	23	0	0	0	0	1	0	1	0	0	0	0	0	0	0	0	0	0	0	0	0	0	0	0	0	0	0	0	3	0	0	0	1	1	0	0	0	0	0
reg_751806	chr1	150361000	150361199	Brain	Brain,Kidney,Thyroid	Lung	reg_751806	4	1	4	3	2	0	0	0	2	2	0	0	2	0	0	1	0	2	0	2	1	0	0	3	0	1	1	2	0	2	2	0	0	0	1	0	1	0	0	1	2	0
reg_769552	chr1	153910200	153910399	Brain	Brain,Liver,Lung,Thymus	Brain,Heart,Kidney,Liver,Lung,Muscle,Spleen,Testis,Thyroid	reg_769552	1	5	2	3	0	0	2	0	0	0	0	0	1	1	0	1	2	2	0	1	0	0	0	0	0	0	0	0	0	0	0	0	0	0	0	0	1	0	0	0	0	0
reg_819592	chr1	163918200	163918399	Brain	No_Exp.	Brain,Lung	reg_819592	4	2	2	0	0	0	0	0	0	0	0	0	2	0	1	0	0	0	0	0	0	0	0	1	0	0	0	1	1	2	0	1	0	0	0	0	0	0	1	0	0	2
reg_826410	chr1	165281800	165281999	Brain	Brain	Brain,Heart	reg_826410	3	0	1	6	1	0	3	0	0	0	0	0	0	1	0	2	0	0	0	0	2	3	0	1	0	0	0	0	1	0	2	0	2	0	0	0	2	2	0	0	0	0
reg_826413	chr1	165282400	165282599	Brain	Brain	Brain,Lung	reg_826413	7	6	4	3	0	1	3	0	0	1	0	1	0	1	0	1	0	0	0	0	0	2	0	0	0	0	1	0	0	1	0	2	0	0	0	0	0	1	2	0	0	0
reg_854536	chr1	170907000	170907199	Brain	Lung	Brain,Spleen	reg_854536	6	3	5	0	0	0	0	0	2	1	0	0	0	0	0	0	0	0	0	0	0	0	0	1	0	0	0	0	4	1	0	0	0	0	0	0	0	0	0	0	0	2
reg_856305	chr1	171260800	171260999	Brain	Brain,Gut,Lung	Brain	reg_856305	24	37	28	21	2	0	0	3	1	0	0	3	0	1	1	1	0	0	0	0	0	0	1	0	0	0	2	1	0	0	0	1	0	3	0	0	0	0	0	0	2	3
reg_856306	chr1	171261000	171261199	Brain	Brain,Lung	Brain	reg_856306	14	13	20	16	1	0	1	0	1	0	0	1	0	0	0	0	0	0	0	0	1	0	0	1	0	0	0	0	0	0	0	1	0	0	0	0	0	0	0	0	0	0
reg_856307	chr1	171261200	171261399	Brain	Brain,Gut,Lung,Muscle	Brain	reg_856307	24	18	23	21	2	1	2	2	1	0	0	0	1	0	0	1	0	0	0	0	2	0	0	1	0	0	3	1	3	0	0	0	0	0	0	4	0	1	0	0	0	3
reg_856308	chr1	171261400	171261599	Brain	Brain,Gut,Heart,Lung	Brain,Heart,Spleen	reg_856308	19	16	33	18	0	0	1	1	3	1	2	0	1	0	0	0	0	0	0	0	0	2	2	2	0	0	1	2	1	0	1	1	0	0	0	0	0	1	0	1	0	0
reg_856309	chr1	171261600	171261799	Brain	Brain,Heart,Lung	Brain,Spleen	reg_856309	25	30	19	20	0	0	2	0	0	0	1	0	3	0	0	1	0	2	0	0	0	0	0	0	0	0	0	0	0	4	1	1	0	0	0	0	0	0	0	0	0	2
reg_856311	chr1	171262000	171262199	Brain	Brain,Lung	Brain	reg_856311	6	24	11	7	0	4	0	0	1	0	0	0	1	0	0	0	0	2	0	0	0	0	0	0	0	0	2	0	2	0	0	0	0	0	0	0	0	0	0	0	2	0
reg_860692	chr1	172138200	172138399	Brain	Brain	Brain,Spleen	reg_860692	1	2	0	5	2	0	0	0	1	0	0	0	0	3	3	1	0	0	0	0	0	2	3	0	0	0	2	0	0	2	0	2	1	0	0	0	2	0	1	0	0	1
reg_860693	chr1	172138400	172138599	Brain	Brain	Brain,Lung	reg_860693	5	2	1	5	3	2	0	2	4	0	0	0	0	1	0	0	0	1	0	2	0	2	1	0	0	0	0	1	0	2	1	1	1	0	2	2	0	0	1	0	0	0
reg_860718	chr1	172143400	172143599	Brain	Brain,Heart,Thymus	Thymus	reg_860718	3	3	2	1	0	0	2	0	1	1	1	0	0	4	1	1	0	0	0	0	1	0	0	0	0	0	0	1	0	1	1	1	1	0	1	1	0	1	0	0	0	2
reg_883641	chr1	176728000	176728199	Brain	Brain	Brain,Spleen	reg_883641	9	5	9	7	0	0	0	0	0	1	0	0	0	0	0	0	0	0	0	0	0	1	0	1	0	0	0	0	2	2	0	0	0	0	1	0	0	0	0	0	0	0
reg_891553	chr1	178310400	178310599	Brain	Brain,Heart	Brain,Heart,Thymus	reg_891553	6	5	2	4	0	0	0	0	0	0	2	2	1	3	1	1	1	0	0	0	2	0	1	1	0	0	2	0	2	0	1	0	2	0	2	2	0	1	0	1	0	0
reg_891554	chr1	178310600	178310799	Brain	Brain,Thymus	Brain,Heart,Kidney,Thymus	reg_891554	7	0	3	4	0	0	0	0	1	0	2	3	0	1	0	2	0	0	0	0	0	0	0	0	0	0	1	0	0	0	0	1	2	4	0	0	1	2	0	0	2	2
reg_891556	chr1	178311000	178311199	Brain	Brain,Testis	Thymus	reg_891556	0	2	5	2	1	1	0	0	0	3	1	0	0	1	2	0	0	0	0	2	1	0	1	0	0	0	0	1	1	1	0	0	0	4	0	2	0	0	0	1	0	3
reg_899796	chr1	179959000	179959199	Brain	Brain	Brain,Testis	reg_899796	8	1	2	7	0	1	0	0	0	2	2	0	1	1	1	0	0	0	0	0	0	0	0	0	0	2	0	0	0	0	1	0	3	3	0	1	1	0	1	0	0	0
reg_903890	chr1	180777800	180777999	Brain	Brain,Kidney,Lung,Muscle,Spleen,Thyroid	Muscle,Thyroid	reg_903890	1	5	1	2	0	1	0	2	2	2	1	2	1	1	0	2	0	0	4	0	0	3	2	2	0	0	0	2	0	0	4	2	0	2	1	0	1	1	0	1	0	0
reg_910108	chr1	182021400	182021599	Brain	Brain,Testis	Brain	reg_910108	1	3	2	2	0	0	0	0	0	0	1	2	1	1	0	0	0	0	0	0	0	0	1	2	0	0	0	0	0	0	0	0	0	2	1	4	2	0	0	1	0	0
reg_917052	chr1	183410200	183410399	Brain	Brain,Heart	Brain,Lung,Thymus	reg_917052	7	0	7	1	1	0	5	0	0	3	1	1	0	0	2	0	0	0	0	0	0	0	0	1	0	0	0	0	2	2	0	0	0	2	2	0	0	1	0	1	1	0
reg_917063	chr1	183412400	183412599	Brain	Spleen	Brain,Thymus	reg_917063	2	6	0	0	0	0	0	0	0	0	0	0	0	0	0	0	0	0	0	0	0	0	2	0	0	0	0	0	0	0	0	0	0	1	1	1	0	1	0	3	1	0
reg_917067	chr1	183413200	183413399	Brain	Brain,Heart,Lung,Thymus	Lung,Thymus	reg_917067	0	6	0	2	0	2	1	0	2	0	0	2	1	0	0	0	0	0	0	0	0	1	0	0	0	0	0	0	0	0	0	0	1	0	0	0	0	0	0	1	0	1
reg_917068	chr1	183413400	183413599	Brain	Thymus	Brain,Lung,Thymus	reg_917068	3	4	1	2	0	0	0	0	2	2	0	0	1	0	0	0	0	0	0	0	2	1	0	0	0	0	0	0	0	0	0	0	3	0	2	0	0	0	0	2	1	2
reg_955013	chr1	191002400	191002599	Brain	Brain	Brain,Gut	reg_955013	3	3	1	2	1	0	2	3	0	0	2	0	0	0	0	2	0	0	0	0	0	0	0	0	0	0	0	0	0	0	0	0	0	0	3	0	0	0	0	0	0	0
reg_955015	chr1	191002800	191002999	Brain	Brain,Gut	Brain,Lung,Muscle	reg_955015	1	9	2	8	4	0	1	1	0	0	1	0	0	0	2	0	0	0	0	0	0	1	0	2	0	0	0	0	0	0	1	1	0	0	1	0	0	0	0	0	0	2
reg_955017	chr1	191003200	191003399	Brain	Brain,Gut	Kidney	reg_955017	7	2	0	2	2	0	1	4	0	0	0	0	0	0	0	0	0	0	0	0	0	0	0	0	0	0	1	0	0	0	0	0	0	0	0	2	1	0	0	0	0	0
reg_955018	chr1	191003400	191003599	Brain	Brain	Brain,Gut,Lung	reg_955018	2	3	3	5	0	2	1	1	0	0	0	0	0	0	0	0	0	0	0	0	0	0	0	0	0	0	1	0	0	0	0	0	0	0	0	2	0	0	0	0	0	1
reg_955027	chr1	191005200	191005399	Brain	Brain,Gut	Brain	reg_955027	2	3	0	3	3	0	2	2	0	0	0	0	0	0	0	0	0	1	0	0	0	4	2	0	0	0	0	0	0	0	0	0	0	0	2	0	0	0	0	0	0	0
reg_958589	chr1	191717600	191717799	Brain	Brain,Spleen	Brain	reg_958589	4	3	10	1	2	0	0	0	0	0	0	0	0	0	0	2	0	0	2	0	0	0	0	1	0	0	0	0	0	0	0	0	0	0	2	0	0	0	0	0	0	0
reg_960758	chr1	192151400	192151599	Brain	Brain	Brain,Gut	reg_960758	2	4	4	1	1	3	1	1	1	0	0	0	0	0	3	0	0	0	1	1	2	0	0	0	0	0	0	2	1	0	0	0	0	0	1	0	0	0	0	4	0	0
reg_960760	chr1	192151800	192151999	Brain	Brain,Gut	Brain	reg_960760	2	4	1	7	3	2	0	2	2	0	2	0	0	0	0	3	0	0	0	1	2	1	1	0	1	0	0	0	0	1	0	0	1	0	2	0	0	0	0	0	0	0
reg_964447	chr1	192889200	192889399	Brain	No_Exp.	Brain,Kidney	reg_964447	2	0	2	4	0	0	0	0	0	0	0	0	0	1	3	0	0	0	0	0	0	0	0	0	0	0	0	0	0	0	0	0	0	0	0	0	0	0	0	0	0	2
reg_964450	chr1	192889800	192889999	Brain	Brain,Thymus	Brain	reg_964450	0	5	2	3	0	0	0	0	0	0	0	0	0	0	0	0	0	0	0	0	0	0	0	0	0	0	0	0	0	0	0	0	0	0	0	0	0	0	0	0	0	1
reg_1036067	chr2	11741200	11741399	Brain	No_Exp.	Brain,Heart	reg_1036067	0	4	1	4	3	2	1	1	1	0	0	0	1	2	0	2	0	0	0	0	2	2	0	2	0	0	0	0	0	1	1	0	0	0	0	1	0	0	0	1	0	0
reg_1044890	chr2	13505800	13505999	Brain	Brain	Brain,Lung	reg_1044890	3	3	0	3	0	0	1	0	2	0	1	0	0	0	0	2	0	0	0	0	0	2	0	0	0	0	0	0	2	0	0	0	0	0	0	0	2	0	0	0	2	2
reg_1048131	chr2	14154000	14154199	Brain	Brain	Brain,Spleen	reg_1048131	2	1	2	4	0	0	1	0	0	1	0	2	0	0	2	1	0	2	0	0	1	5	0	0	2	0	0	0	0	3	1	0	0	2	2	2	0	0	0	0	3	0
reg_1066020	chr2	17731800	17731999	Brain	Brain	Brain,Lung	reg_1066020	8	3	5	11	0	0	0	0	0	0	0	0	0	0	0	0	0	0	0	0	1	3	0	3	0	0	0	0	0	0	0	0	0	0	0	0	1	0	0	0	0	0
reg_1066025	chr2	17732800	17732999	Brain	Brain	Brain,Lung	reg_1066025	2	4	4	4	0	0	0	0	0	0	0	0	0	0	0	0	0	0	0	0	2	0	0	0	0	0	0	0	0	0	0	0	0	0	0	0	0	0	0	0	0	0
reg_1066026	chr2	17733000	17733199	Brain	No_Exp.	Brain,Lung	reg_1066026	3	3	4	0	0	0	0	0	0	0	0	0	0	0	0	0	0	0	0	0	4	0	0	2	0	0	0	0	0	0	0	0	0	0	0	0	0	1	0	0	0	0
reg_1066034	chr2	17734600	17734799	Brain	No_Exp.	Brain,Lung	reg_1066034	2	5	1	5	0	0	0	0	0	0	0	0	0	0	0	0	0	0	0	0	1	3	1	1	0	0	0	0	0	0	0	0	0	0	0	0	0	0	0	1	1	1
reg_1083480	chr2	21223800	21223999	Brain	Brain	Brain,Lung	reg_1083480	3	7	8	4	2	0	0	0	0	0	0	0	2	0	0	0	0	0	0	0	4	0	1	0	0	0	0	0	0	0	0	0	0	0	0	0	0	0	0	0	0	0
reg_1083494	chr2	21226600	21226799	Brain	Brain	Brain,Lung	reg_1083494	1	3	4	1	0	0	0	0	0	0	1	0	0	0	0	0	0	0	0	0	0	3	1	1	2	0	0	0	0	0	0	0	0	0	0	0	0	0	1	0	0	0
reg_1083496	chr2	21227000	21227199	Brain	No_Exp.	Brain,Lung	reg_1083496	1	2	8	1	0	0	0	0	0	1	0	0	2	0	0	0	0	0	0	0	1	1	3	0	0	0	0	0	0	0	0	0	0	0	0	0	0	0	0	0	0	0
reg_1083497	chr2	21227200	21227399	Brain	No_Exp.	Brain,Lung	reg_1083497	3	5	8	4	1	0	0	0	2	1	0	2	0	0	0	0	0	0	0	0	1	1	1	0	0	0	0	0	0	0	0	2	0	0	0	0	1	0	0	0	0	0
reg_1083498	chr2	21227400	21227599	Brain	Brain	Brain,Lung	reg_1083498	8	7	6	2	1	0	0	0	0	0	0	0	0	0	1	0	0	0	0	0	0	0	0	0	2	0	0	0	0	1	0	0	0	0	0	0	1	0	0	1	0	0
reg_1109266	chr2	26381000	26381199	Brain	Brain,Kidney,Liver	Lung,Spleen,Testis	reg_1109266	8	2	10	0	0	2	0	0	0	1	0	0	1	2	0	0	0	0	0	0	0	1	0	0	0	1	0	0	0	2	0	3	0	2	0	0	1	5	0	0	0	0
reg_1111803	chr2	26888400	26888599	Brain	Muscle,Spleen	Brain,Lung	reg_1111803	1	1	3	4	0	0	0	0	1	2	0	0	0	0	0	0	1	0	0	0	0	0	1	0	1	0	0	1	2	1	0	4	0	0	0	0	1	0	0	0	1	0
reg_1126592	chr2	29846200	29846399	Brain	Brain	Brain,Testis	reg_1126592	26	11	9	10	0	0	0	0	0	0	0	0	0	0	0	0	0	0	0	0	0	0	0	0	0	0	0	0	0	0	0	0	0	0	0	0	0	0	0	0	0	0
reg_1126653	chr2	29858400	29858599	Brain	Brain,Muscle	No_Exp.	reg_1126653	0	3	7	3	0	0	0	0	0	0	0	0	0	0	0	0	0	0	0	0	0	0	0	0	3	2	0	0	0	0	0	0	0	0	0	0	0	0	0	0	0	0
reg_1132158	chr2	30959400	30959599	Brain	Brain,Gut,Kidney,Spleen	Brain,Kidney,Thymus	reg_1132158	2	4	2	1	4	1	1	0	1	5	1	0	0	1	3	2	0	0	0	0	0	0	2	0	0	0	1	0	1	0	1	0	0	0	2	0	0	1	2	4	2	0
reg_1132208	chr2	30969400	30969599	Brain	Brain	Brain,Lung	reg_1132208	2	5	5	1	0	1	1	0	0	0	0	0	2	1	0	2	0	0	1	2	2	0	2	0	0	0	1	1	1	1	2	0	0	2	0	0	0	0	0	2	0	2
reg_1132220	chr2	30971800	30971999	Brain	Brain	Brain,Muscle	reg_1132220	4	4	5	3	0	0	0	0	4	1	2	0	0	0	1	1	0	0	0	0	0	1	0	0	0	3	0	1	0	0	0	2	1	0	0	0	1	0	4	0	0	0
reg_1133457	chr2	31219200	31219399	Brain	Brain,Muscle	Brain	reg_1133457	4	4	5	1	0	0	0	1	3	0	0	0	0	0	1	0	0	0	0	2	0	0	1	0	3	0	4	0	2	3	1	0	0	0	0	0	2	1	0	0	2	0
reg_1133573	chr2	31242400	31242599	Brain	Brain,Testis	Brain	reg_1133573	10	0	7	5	0	0	1	0	1	0	2	0	2	0	0	0	0	0	0	0	2	0	0	0	0	0	0	1	0	0	0	0	0	1	4	1	0	0	0	0	0	0
reg_1133575	chr2	31242800	31242999	Brain	Brain,Testis	Brain	reg_1133575	5	6	7	4	0	0	0	0	0	0	0	0	0	0	0	0	0	0	0	0	0	0	0	0	0	0	0	0	0	0	0	0	0	2	3	0	0	0	0	0	0	0
reg_1133584	chr2	31244600	31244799	Brain	Brain	Brain,Testis	reg_1133584	5	4	6	6	0	0	0	0	0	0	0	0	0	0	0	0	0	0	0	0	0	0	0	2	0	1	0	0	0	0	0	0	4	0	1	0	2	0	0	0	0	0
reg_1133586	chr2	31245000	31245199	Brain	Brain,Testis	Brain	reg_1133586	6	3	6	5	0	0	0	0	1	0	0	0	0	0	0	0	0	0	0	0	0	0	0	0	0	0	0	0	0	0	0	0	3	0	0	2	0	0	0	0	0	0
reg_1133587	chr2	31245200	31245399	Brain	Brain,Testis	Brain	reg_1133587	7	6	6	6	0	0	0	0	1	0	1	0	0	0	0	0	0	0	0	0	0	0	0	0	0	0	0	0	3	0	0	0	1	1	0	1	0	0	0	0	0	0
reg_1142215	chr2	32970800	32970999	Brain	Brain,Heart,Lung,Testis,Thyroid	Brain,Heart,Lung,Muscle,Testis	reg_1142215	5	1	5	5	0	4	2	0	1	3	0	3	2	1	2	2	0	0	0	0	1	3	2	0	4	1	1	0	1	0	2	0	2	3	0	0	0	0	0	1	0	0
reg_1142216	chr2	32971000	32971199	Brain	Brain,Heart	Lung	reg_1142216	6	2	1	0	0	0	0	0	0	2	0	1	0	1	0	1	2	0	0	0	0	2	0	2	0	2	2	2	1	0	3	0	0	1	0	0	0	0	0	0	0	0
reg_1156111	chr2	35750000	35750199	Brain	No_Exp.	Brain,Muscle	reg_1156111	5	2	5	1	0	0	0	0	0	2	0	0	0	0	0	0	0	0	0	0	0	0	0	0	0	0	0	0	0	0	0	0	0	0	0	0	0	0	0	0	0	0
reg_1157505	chr2	36028800	36028999	Brain	Brain	Brain,Muscle	reg_1157505	12	4	5	10	0	0	0	0	0	0	0	0	0	0	1	0	0	0	0	0	0	0	0	0	0	0	0	1	0	0	0	0	0	0	0	0	0	0	0	0	0	0
reg_1346431	chr2	73814000	73814199	Brain	Brain,Spleen	Brain,Lung,Spleen,Thymus	reg_1346431	3	4	11	1	0	1	0	1	0	2	1	0	2	1	0	0	2	1	0	0	1	4	1	0	0	0	0	0	2	2	0	1	2	0	1	0	0	0	2	0	0	0
reg_1346434	chr2	73814600	73814799	Brain	Brain	Brain,Lung	reg_1346434	1	5	7	7	2	0	0	2	0	0	0	0	0	2	0	0	1	0	0	0	0	1	2	1	0	1	0	0	0	0	0	0	2	0	0	0	0	0	3	1	0	0
reg_1346435	chr2	73814800	73814999	Brain	Brain	Brain,Thymus	reg_1346435	4	0	4	4	1	0	0	0	0	0	0	0	0	1	0	1	0	0	0	0	0	1	0	0	0	0	0	0	1	2	0	0	0	0	0	0	2	0	2	1	0	0
reg_1346437	chr2	73815200	73815399	Brain	Brain	Brain,Thymus	reg_1346437	3	7	5	2	0	0	0	0	2	0	0	0	2	0	2	0	0	0	0	0	0	3	3	0	0	0	0	0	2	0	0	1	0	0	0	0	0	1	0	1	0	3
reg_1346440	chr2	73815800	73815999	Brain	Brain	Brain,Lung	reg_1346440	2	8	6	2	0	0	1	4	0	1	0	0	2	2	0	2	2	2	0	1	3	1	0	1	0	0	1	2	1	0	0	0	0	0	0	0	0	1	1	0	0	0
reg_1366709	chr2	77869600	77869799	Brain	Brain,Heart,Kidney,Liver,Lung,Spleen,Thyroid,Thymus	Lung	reg_1366709	25	0	0	0	0	0	0	0	0	4	0	0	0	0	0	0	0	0	0	0	0	0	0	0	0	0	0	0	0	0	0	0	0	0	0	0	0	0	0	0	0	0
reg_1366711	chr2	77870000	77870199	Brain	Brain,Heart,Kidney,Lung,Spleen,Thyroid,Thymus	Brain,Lung	reg_1366711	61	0	0	0	0	0	0	0	0	6	0	0	0	0	0	0	0	0	0	0	0	0	0	0	0	0	0	0	0	0	0	0	0	0	0	0	0	0	0	0	0	0
reg_1366712	chr2	77870200	77870399	Brain	Brain,Gut,Heart,Kidney,Lung,Spleen,Thyroid,Thymus	Brain	reg_1366712	38	0	0	0	0	0	0	0	0	3	0	0	0	0	0	0	0	0	0	0	0	0	0	0	0	0	0	0	0	0	0	0	0	0	0	0	0	0	0	0	0	0
reg_1366715	chr2	77870800	77870999	Brain	Brain,Kidney,Lung,Spleen	Lung	reg_1366715	11	0	0	0	0	0	0	0	0	0	0	0	0	0	0	0	0	0	0	0	0	0	0	0	0	0	0	0	0	0	0	0	0	0	0	0	0	0	0	0	0	0
reg_1366717	chr2	77871200	77871399	Brain	Brain,Gut,Heart,Kidney,Liver,Lung,Spleen,Thyroid,Thymus	Brain,Lung	reg_1366717	66	0	0	0	0	0	0	0	0	5	0	0	0	0	0	0	0	0	0	0	0	0	0	0	0	0	0	0	0	0	0	0	0	0	0	0	0	0	0	0	0	0
reg_1366718	chr2	77871400	77871599	Brain	Brain,Heart,Kidney,Liver,Lung,Spleen,Thyroid	No_Exp.	reg_1366718	30	0	0	0	0	0	0	0	0	2	0	0	0	0	0	0	0	0	0	0	0	0	0	0	0	0	0	0	0	0	0	0	0	0	0	0	0	0	0	0	0	0
reg_1366724	chr2	77872600	77872799	Brain	Brain,Kidney,Lung	No_Exp.	reg_1366724	9	0	0	0	0	0	0	0	0	0	0	0	0	0	0	0	0	0	0	0	0	0	0	0	0	0	0	0	0	0	0	0	0	0	0	0	0	0	0	0	0	0
reg_1366725	chr2	77872800	77872999	Brain	Brain,Heart,Kidney,Liver,Lung,Spleen,Thyroid	No_Exp.	reg_1366725	24	0	0	0	0	0	0	0	0	4	0	0	0	0	0	0	0	0	0	0	0	0	0	0	0	0	0	0	0	0	0	0	0	0	0	0	0	0	0	0	0	0
reg_1366726	chr2	77873000	77873199	Brain	Brain,Kidney,Lung,Spleen,Thyroid	No_Exp.	reg_1366726	19	0	0	0	0	0	0	0	0	4	0	0	0	0	0	0	0	0	0	0	0	0	0	0	0	0	0	0	0	0	0	0	0	0	0	0	0	0	0	0	0	0
reg_1366727	chr2	77873200	77873399	Brain	Brain,Gut,Heart,Kidney,Liver,Lung,Spleen,Thyroid,Thymus	Lung	reg_1366727	18	0	0	0	0	0	0	0	0	4	0	0	0	0	0	0	0	0	0	0	0	0	0	0	0	0	0	0	0	0	0	0	0	0	0	0	0	0	0	0	0	0
reg_1366728	chr2	77873400	77873599	Brain	Brain,Heart,Kidney,Liver,Lung,Spleen,Thyroid,Thymus	Lung	reg_1366728	22	0	0	0	0	0	0	0	0	2	0	0	0	0	0	0	0	0	0	0	0	0	0	0	0	0	0	0	0	0	0	0	0	0	0	0	0	0	0	0	0	0
reg_1366729	chr2	77873600	77873799	Brain	Brain,Heart,Kidney,Liver,Lung,Spleen	No_Exp.	reg_1366729	21	0	0	0	0	0	0	0	0	0	0	0	0	0	0	0	0	0	0	0	0	0	0	0	0	0	0	0	0	0	0	0	0	2	0	0	0	0	0	0	0	0
reg_1366730	chr2	77873800	77873999	Brain	Brain,Heart,Kidney,Liver,Lung,Spleen,Testis,Thyroid,Thymus	Brain	reg_1366730	35	0	0	0	0	0	0	0	0	5	0	0	0	0	0	0	0	0	0	0	0	0	0	0	0	0	0	0	0	0	0	0	0	0	0	0	0	0	0	0	0	0
reg_1366731	chr2	77874000	77874199	Brain	Brain,Gut,Heart,Kidney,Lung,Spleen,Testis,Thyroid,Thymus	Brain	reg_1366731	57	0	0	0	0	0	0	0	0	6	0	0	0	0	0	0	0	0	0	0	0	0	0	0	0	0	0	0	0	0	0	0	0	0	0	0	0	0	0	0	0	0
reg_1366733	chr2	77874400	77874599	Brain	Brain,Heart,Kidney,Liver,Lung,Spleen,Thyroid	Lung	reg_1366733	49	0	0	0	0	0	0	0	0	0	0	0	0	0	0	0	0	0	0	0	0	0	0	0	0	0	0	0	0	0	0	0	0	0	0	0	0	0	0	0	0	0
reg_1366734	chr2	77874600	77874799	Brain	Brain,Heart,Kidney,Liver,Lung,Spleen,Thyroid	Lung	reg_1366734	32	0	0	0	0	0	0	0	0	6	0	0	0	0	0	0	0	0	0	0	0	0	0	0	0	0	0	0	0	0	0	0	0	0	0	0	0	0	0	0	0	0
reg_1366735	chr2	77874800	77874999	Brain	Brain,Heart,Kidney,Liver,Lung,Spleen,Thyroid,Thymus	Brain	reg_1366735	42	0	0	0	0	0	0	0	0	6	0	0	0	0	0	0	0	0	0	0	0	0	0	0	0	0	0	0	0	0	0	0	0	0	0	0	0	0	0	0	0	0
reg_1366738	chr2	77875400	77875599	Brain	Brain,Gut,Heart,Kidney,Liver,Lung,Spleen,Testis,Thyroid,Thymus	Lung	reg_1366738	28	0	0	1	0	0	0	0	0	6	0	0	0	0	0	0	0	0	0	0	0	0	0	0	0	0	0	0	0	0	0	0	0	0	0	0	0	0	0	0	0	0
reg_1366750	chr2	77877800	77877999	Brain	Brain,Gut,Heart,Kidney,Liver,Lung,Spleen,Thyroid,Thymus	Lung	reg_1366750	20	0	0	0	0	0	0	0	0	5	0	0	0	0	0	0	0	0	0	0	0	0	0	0	0	0	0	0	0	0	0	0	0	0	0	0	0	0	0	0	0	0
reg_1366751	chr2	77878000	77878199	Brain	Brain,Gut,Heart,Kidney,Liver,Lung,Spleen,Thyroid,Thymus	Lung	reg_1366751	9	0	0	0	0	0	0	0	0	7	0	0	0	0	0	0	0	0	0	0	0	0	0	0	0	0	0	0	0	0	0	0	0	0	0	0	0	0	0	0	0	0
reg_1366753	chr2	77878400	77878599	Brain	Brain,Gut,Heart,Kidney,Liver,Lung,Spleen,Testis,Thyroid,Thymus	Gut,Spleen	reg_1366753	34	0	0	0	0	0	0	0	0	5	0	0	0	0	0	0	0	0	0	0	0	0	0	0	0	0	0	0	0	0	0	0	0	0	0	0	0	0	0	0	0	0
reg_1366754	chr2	77878600	77878799	Brain	Brain,Gut,Heart,Kidney,Liver,Lung,Spleen,Testis,Thyroid	Gut	reg_1366754	29	0	0	0	0	0	0	0	0	4	0	0	0	0	0	0	0	0	0	0	0	0	0	0	0	0	0	0	0	0	0	0	0	0	0	0	0	0	0	0	0	0
reg_1366756	chr2	77879000	77879199	Brain	Brain,Gut,Heart,Kidney,Liver,Lung,Spleen,Thyroid	Lung	reg_1366756	12	0	0	2	0	0	0	0	0	6	0	0	0	0	0	0	0	0	0	0	0	0	0	0	0	0	0	0	0	0	0	0	0	0	0	0	0	0	0	0	0	0
reg_1367488	chr2	78025400	78025599	Brain	Brain,Gut,Heart,Kidney,Liver,Lung,Spleen,Testis,Thyroid,Thymus	Lung	reg_1367488	36	0	0	0	0	0	0	0	0	3	0	0	0	0	0	0	0	0	0	0	0	0	0	0	0	0	0	0	0	0	0	0	0	0	0	0	0	0	0	0	0	0
reg_1367493	chr2	78026400	78026599	Brain	Brain,Gut,Heart,Kidney,Liver,Lung,Spleen,Testis,Thyroid,Thymus	Brain	reg_1367493	100	0	0	0	0	0	0	0	0	7	0	0	0	0	0	0	0	0	0	0	0	0	0	0	0	0	0	0	0	0	0	0	0	0	0	0	0	0	0	0	0	0
reg_1367494	chr2	78026600	78026799	Brain	Brain,Gut,Heart,Kidney,Liver,Lung,Spleen,Thyroid,Thymus	Lung	reg_1367494	35	0	0	0	0	0	0	0	0	4	0	0	0	0	0	0	0	0	0	0	0	0	0	0	0	0	0	0	0	0	0	0	0	0	0	0	0	0	0	0	0	0
reg_1367496	chr2	78027000	78027199	Brain	Brain,Heart,Kidney,Lung,Spleen	No_Exp.	reg_1367496	22	0	0	0	0	0	0	0	0	0	0	0	0	0	0	0	0	0	0	0	0	0	0	0	0	0	0	0	0	0	0	0	0	0	0	0	0	0	0	0	0	0
reg_1371971	chr2	78922000	78922199	Brain	Brain,Liver	Brain,Lung,Muscle	reg_1371971	1	7	8	4	0	0	0	0	2	0	1	0	0	1	0	3	1	2	0	0	3	4	0	0	0	0	2	2	1	0	0	1	0	1	0	2	3	0	0	0	0	0
reg_1371979	chr2	78923600	78923799	Brain	Brain,Lung,Muscle	Brain,Liver,Lung	reg_1371979	10	13	12	7	0	2	0	0	3	0	1	3	2	0	0	0	2	0	4	0	1	1	1	4	0	0	2	1	2	0	2	0	0	1	2	2	4	0	0	0	2	0
reg_1371983	chr2	78924400	78924599	Brain	Brain,Kidney,Lung	Brain,Gut,Liver,Lung	reg_1371983	6	7	12	2	0	2	2	1	0	1	0	1	0	0	3	0	1	0	0	0	3	1	1	0	0	1	0	0	0	0	0	1	0	6	0	0	0	0	3	0	0	0
reg_1400967	chr2	84721200	84721399	Brain	No_Exp.	Brain,Spleen	reg_1400967	3	4	2	0	0	0	2	2	2	0	0	0	2	0	0	2	1	2	0	1	0	0	1	0	0	0	0	0	1	0	1	0	0	0	0	0	0	0	0	2	2	3
reg_1436981	chr2	91924000	91924199	Brain	Brain	Brain,Testis	reg_1436981	3	5	0	2	0	0	0	1	0	0	0	0	0	0	0	0	0	0	0	0	0	0	0	0	0	0	0	0	0	1	0	0	0	1	0	0	0	0	0	0	0	0
reg_1436985	chr2	91924800	91924999	Brain	Brain	Brain,Testis	reg_1436985	3	6	2	7	0	0	1	0	0	0	0	0	0	0	0	0	0	0	0	0	0	0	0	0	0	0	0	0	0	0	0	0	0	0	1	0	0	0	1	0	0	0
reg_1439667	chr2	92461200	92461399	Brain	Brain	Brain,Muscle	reg_1439667	5	8	6	4	0	0	0	0	0	0	0	0	0	0	0	0	0	0	0	0	0	0	0	0	1	0	1	0	0	0	0	1	0	0	0	0	0	0	0	0	0	0
reg_1448166	chr2	94161000	94161199	Brain	Brain,Thymus	Brain	reg_1448166	5	5	7	4	0	0	0	0	0	0	0	0	0	0	0	0	1	0	0	0	0	0	0	0	0	0	0	0	0	0	0	0	2	1	0	2	0	0	0	0	0	0
reg_1489635	chr2	102454800	102454999	Brain	Brain,Kidney	No_Exp.	reg_1489635	0	0	4	5	0	0	0	0	0	0	0	0	0	0	0	1	0	0	0	0	0	0	0	1	0	0	0	0	0	0	1	0	0	0	0	2	0	1	0	0	0	0
reg_1513973	chr2	107322400	107322599	Brain	Brain,Heart	Brain	reg_1513973	11	10	10	7	0	0	0	0	0	0	0	2	0	0	0	0	0	0	0	0	0	0	0	0	0	0	0	0	0	0	0	0	0	0	0	0	0	0	0	0	0	0
reg_1513987	chr2	107325200	107325399	Brain	Brain,Heart	Brain	reg_1513987	12	13	9	19	0	0	0	0	1	0	4	2	0	0	0	0	0	0	0	0	0	0	0	0	0	0	0	0	0	0	0	2	0	0	0	0	0	0	0	0	0	0
reg_1513988	chr2	107325400	107325599	Brain	Brain	Brain,Heart	reg_1513988	5	7	7	8	0	0	0	0	1	1	0	0	0	0	0	0	0	0	0	0	0	0	2	0	0	0	0	0	0	0	0	0	0	0	0	0	0	0	0	0	0	0
reg_1513989	chr2	107325600	107325799	Brain	Brain	Brain,Heart	reg_1513989	6	7	8	6	0	0	0	0	0	1	0	0	0	0	0	0	0	0	0	0	0	0	0	0	0	0	0	0	0	0	0	0	0	0	0	0	0	0	0	0	0	0
reg_1513993	chr2	107326400	107326599	Brain	Brain,Heart	Brain	reg_1513993	6	10	4	12	0	0	0	0	0	0	0	4	0	0	0	0	0	0	0	0	0	0	0	0	0	0	0	0	0	0	0	0	0	0	0	0	0	0	0	0	0	0
reg_1575620	chr2	119651800	119651999	Brain	Brain,Spleen	Brain,Lung	reg_1575620	9	2	1	7	1	2	2	0	0	0	0	0	0	1	2	1	0	2	1	0	1	2	2	0	2	1	0	0	0	1	0	0	0	0	0	0	1	0	2	0	0	0
reg_1575627	chr2	119653200	119653399	Brain	Brain	Brain,Kidney	reg_1575627	5	4	1	3	0	0	0	0	0	1	6	0	1	0	1	0	0	0	0	0	1	1	2	1	0	2	2	2	2	1	1	0	0	0	0	0	0	5	0	0	0	0
reg_1575628	chr2	119653400	119653599	Brain	Brain,Spleen	No_Exp.	reg_1575628	8	7	4	2	0	0	0	0	0	1	0	0	2	1	1	0	0	0	0	2	0	0	1	6	0	0	0	0	0	5	1	1	2	0	0	0	0	1	0	3	0	0
reg_1576064	chr2	119740600	119740799	Brain	Brain,Gut	Brain	reg_1576064	5	4	10	5	3	0	2	2	0	0	0	0	0	0	0	0	0	0	0	0	0	3	1	1	0	0	0	0	0	0	0	0	0	0	0	0	0	0	1	3	1	0
reg_1628714	chr2	130270600	130270799	Brain	Brain,Spleen	Kidney	reg_1628714	4	2	5	0	0	0	1	0	1	2	1	0	3	1	1	0	0	2	0	0	0	1	0	0	0	0	0	1	1	0	2	0	0	1	2	2	0	0	1	0	1	0
reg_1628715	chr2	130270800	130270999	Brain	Brain,Spleen	No_Exp.	reg_1628715	3	7	1	0	0	0	0	0	0	5	1	0	3	0	1	0	0	1	2	0	0	0	0	0	0	0	0	1	2	0	0	0	0	1	0	0	1	2	0	0	1	1
reg_1628729	chr2	130273600	130273799	Brain	No_Exp.	Brain,Spleen	reg_1628729	5	4	7	1	0	0	0	0	2	0	0	0	0	0	5	0	0	0	0	0	0	0	0	0	3	0	0	0	4	2	1	0	0	0	2	2	0	0	0	0	2	0
reg_1629372	chr2	130402200	130402399	Brain	Testis	Brain,Lung,Testis	reg_1629372	2	6	1	6	0	0	0	0	0	1	0	0	0	0	1	0	0	0	0	0	0	0	0	1	0	0	0	3	0	1	0	0	2	0	0	1	0	0	0	0	2	2
reg_1629376	chr2	130403000	130403199	Brain	Brain,Testis	Brain,Heart	reg_1629376	2	3	1	6	0	0	0	0	0	0	0	0	0	0	0	0	0	0	0	0	1	0	0	0	0	0	0	0	2	0	1	0	2	0	1	4	0	0	0	0	0	0
reg_1629377	chr2	130403200	130403399	Brain	Brain	Brain,Testis	reg_1629377	4	2	0	2	0	0	0	0	0	2	0	0	0	0	0	0	0	0	0	0	0	0	0	0	0	2	0	0	0	2	2	0	0	0	0	0	0	0	0	0	0	0
reg_1629380	chr2	130403800	130403999	Brain	Brain,Testis	Brain	reg_1629380	2	2	3	4	0	0	1	1	1	1	0	0	0	0	0	0	2	0	2	0	0	0	1	0	0	4	0	3	0	0	0	1	0	1	0	0	0	0	0	0	0	0
reg_1629381	chr2	130404000	130404199	Brain	No_Exp.	Brain,Testis	reg_1629381	1	1	2	6	2	0	0	0	3	0	0	0	0	0	0	0	0	0	0	0	0	0	0	0	0	0	0	1	0	0	0	0	2	0	0	1	2	1	0	0	0	0
reg_1630623	chr2	130652400	130652599	Brain	No_Exp.	Brain,Lung,Spleen	reg_1630623	5	0	2	1	1	1	0	0	2	0	0	2	1	0	0	0	0	2	0	0	1	1	0	5	0	4	1	0	0	3	0	0	4	0	2	1	1	0	0	1	0	0
reg_1630627	chr2	130653200	130653399	Brain	Brain	Brain,Lung,Muscle	reg_1630627	2	5	0	2	1	0	0	0	1	0	0	0	1	3	1	0	1	0	2	0	0	0	1	2	1	0	0	0	0	0	0	1	0	1	0	0	0	0	4	0	2	2
reg_1678382	chr2	140204200	140204399	Brain	Brain	Brain,Thymus	reg_1678382	5	5	3	6	0	3	0	2	0	1	0	0	1	3	1	0	0	0	0	0	2	0	2	0	3	1	2	0	2	0	1	0	1	0	0	1	0	0	0	1	2	2
reg_1678386	chr2	140205000	140205199	Brain	Brain,Thymus	Brain	reg_1678386	2	6	1	2	0	0	0	0	0	0	0	0	0	0	0	2	0	0	0	0	0	0	0	0	1	1	0	0	0	0	0	0	0	0	0	0	0	0	0	0	0	0
reg_1719450	chr2	148417800	148417999	Brain	Spleen	Brain,Lung	reg_1719450	1	2	4	3	0	0	0	0	0	2	3	0	0	0	0	0	0	0	0	0	0	0	0	0	0	0	0	0	0	0	1	0	0	0	0	0	0	0	0	0	0	1
reg_1735924	chr2	151712600	151712799	Brain	Brain	Brain,Heart	reg_1735924	4	3	2	3	0	0	0	0	0	0	2	1	0	0	0	0	0	0	0	0	1	0	0	0	0	0	0	1	0	0	0	0	0	0	0	0	0	3	0	0	0	0
reg_1735925	chr2	151712800	151712999	Brain	Brain	Brain,Heart	reg_1735925	2	3	0	9	0	0	0	0	0	0	1	1	0	0	2	0	0	0	0	0	1	0	0	0	0	0	0	0	0	0	0	0	0	0	0	0	0	2	0	2	0	0
reg_1735927	chr2	151713200	151713399	Brain	Brain,Heart	Brain	reg_1735927	3	2	4	5	0	0	0	0	0	1	3	0	0	0	0	0	0	0	0	0	0	1	0	0	0	0	1	1	0	0	0	0	0	0	0	0	0	0	0	2	0	0
reg_1735934	chr2	151714600	151714799	Brain	Brain	Brain,Heart	reg_1735934	1	4	2	3	0	0	0	0	0	1	3	0	2	0	0	0	0	0	0	0	0	0	0	0	0	0	0	0	0	0	0	0	0	0	0	0	0	0	0	0	0	2
reg_1735936	chr2	151715000	151715199	Brain	Brain,Heart	Brain	reg_1735936	4	1	3	6	1	0	0	0	0	2	1	0	0	0	0	0	0	0	0	0	1	2	0	0	0	0	0	0	0	0	0	0	0	0	0	1	0	0	0	0	0	1
reg_1735937	chr2	151715200	151715399	Brain	Brain,Heart	Brain	reg_1735937	10	2	1	7	0	0	1	0	2	2	0	0	0	0	0	0	0	2	0	0	0	0	0	0	2	0	0	0	0	0	0	2	0	0	0	0	0	0	2	0	0	1
reg_1737922	chr2	152112200	152112399	Brain	Brain,Gut	Brain	reg_1737922	7	4	4	3	3	0	0	1	0	0	0	0	0	1	0	2	0	0	0	1	0	0	0	0	0	0	0	0	0	0	0	0	2	0	0	0	0	1	0	0	0	0
reg_1738776	chr2	152283000	152283199	Brain	Brain	Brain,Spleen	reg_1738776	6	5	6	2	0	1	0	0	0	1	2	0	3	0	0	2	1	0	0	3	2	2	2	1	1	0	0	3	1	0	1	1	0	0	0	0	1	0	0	0	0	0
reg_1738778	chr2	152283400	152283599	Brain	Brain	Brain,Gut,Spleen	reg_1738778	5	4	7	0	2	0	3	0	2	1	0	2	1	0	2	0	3	0	0	0	0	2	0	0	1	0	0	1	0	1	1	4	0	0	0	0	0	2	0	2	0	0
reg_1738782	chr2	152284200	152284399	Brain	Brain,Spleen	Brain,Lung,Muscle,Spleen	reg_1738782	2	3	5	3	0	6	1	0	1	0	2	0	1	1	0	1	0	1	2	1	0	2	3	0	0	0	0	2	3	0	1	2	0	0	0	0	0	1	1	0	0	2
reg_1739362	chr2	152400200	152400399	Brain	Brain,Kidney	Brain	reg_1739362	2	2	3	8	0	0	0	0	2	2	0	0	1	0	2	0	0	0	0	0	0	0	2	0	0	0	0	0	1	0	0	0	0	0	0	1	0	1	0	2	0	0
reg_1745011	chr2	153530000	153530199	Brain	Brain,Thyroid	Brain	reg_1745011	11	14	5	6	0	0	0	0	0	0	0	0	0	0	0	0	0	0	0	0	2	0	2	1	0	0	0	0	0	1	1	0	2	1	0	0	0	3	2	0	0	0
reg_1758913	chr2	156310400	156310599	Brain	Brain,Kidney,Thymus	Brain,Kidney,Spleen,Thyroid	reg_1758913	2	5	2	5	0	0	0	1	0	0	2	0	0	1	0	2	1	0	2	0	2	0	1	2	0	1	0	0	1	0	3	2	0	1	2	0	1	1	0	0	0	2
reg_1758915	chr2	156310800	156310999	Brain	Brain,Muscle,Thymus	Brain,Kidney,Thymus	reg_1758915	2	3	0	4	0	0	0	0	0	0	0	0	4	0	2	0	0	0	0	0	0	0	0	0	1	1	0	0	0	0	1	1	0	1	0	0	1	2	3	0	0	1
reg_1759313	chr2	156390400	156390599	Brain	Brain	Brain,Muscle	reg_1759313	5	7	0	3	0	3	2	1	0	2	1	2	0	2	0	0	0	2	1	1	1	0	1	2	1	1	1	3	1	3	1	2	0	1	0	0	1	0	0	1	0	2
reg_1762758	chr2	157079400	157079599	Brain	Brain,Lung	Brain	reg_1762758	5	2	8	12	2	1	0	0	0	3	2	2	0	1	0	0	0	0	0	0	0	2	1	0	1	0	0	0	0	0	0	0	2	1	1	0	0	0	0	0	0	0
reg_1762759	chr2	157079600	157079799	Brain	Brain,Lung	Brain	reg_1762759	8	0	7	1	0	0	0	0	0	4	2	1	0	0	0	0	0	0	0	0	0	0	1	1	0	0	0	0	0	0	0	1	0	0	1	0	0	0	0	0	0	0
reg_1762765	chr2	157080800	157080999	Brain	Brain,Lung	Brain	reg_1762765	4	2	3	8	0	0	0	0	2	0	0	0	1	0	1	0	0	0	0	0	3	0	0	4	0	0	0	0	0	0	0	0	0	2	0	0	0	0	0	0	0	0
reg_1762777	chr2	157083200	157083399	Brain	Brain	Brain,Lung	reg_1762777	5	6	1	5	0	1	0	0	0	0	2	0	1	0	0	0	0	0	0	0	0	0	1	1	0	0	1	0	0	0	0	0	0	1	0	0	0	0	0	0	0	0
reg_1792237	chr2	162975200	162975399	Brain	Brain,Testis	Brain	reg_1792237	13	15	9	18	2	0	0	0	0	0	0	0	0	0	0	0	0	0	0	0	0	0	0	0	0	0	0	0	0	0	0	0	4	2	0	0	0	0	0	0	0	0
reg_1818544	chr2	168236600	168236799	Brain	Brain,Lung	Brain,Spleen,Thymus	reg_1818544	0	15	2	4	1	1	0	1	2	0	1	0	3	0	1	2	0	0	2	0	0	0	0	1	1	4	0	0	0	0	3	2	0	2	0	1	2	0	0	0	2	0
reg_1827723	chr2	170072400	170072599	Brain	Brain,Spleen	Brain	reg_1827723	8	6	1	5	0	0	0	0	2	1	0	0	2	1	2	1	0	0	0	2	0	0	0	2	0	0	1	0	1	1	0	5	0	0	0	0	0	1	1	0	0	0
reg_1827724	chr2	170072600	170072799	Brain	Brain	Brain,Gut	reg_1827724	1	9	10	2	0	0	0	0	2	0	0	2	0	0	3	3	0	0	0	2	0	0	0	0	0	0	1	0	0	0	0	4	0	0	0	0	0	0	1	0	0	0
reg_1829063	chr2	170340400	170340599	Brain	Brain	Brain,Gut	reg_1829063	2	1	7	2	2	0	2	0	0	0	0	0	0	0	0	0	0	0	0	0	0	0	0	0	0	0	0	0	0	0	0	0	0	1	0	0	0	0	0	0	0	0
reg_1829064	chr2	170340600	170340799	Brain	Brain	Brain,Gut	reg_1829064	6	13	6	3	1	0	1	1	0	0	0	0	0	0	0	0	0	0	0	0	0	0	0	0	0	0	0	0	0	0	0	0	0	1	0	0	0	0	0	0	2	0
reg_1829069	chr2	170341600	170341799	Brain	Brain,Lung	Brain,Gut	reg_1829069	11	13	13	10	2	2	1	2	0	0	0	1	0	0	0	0	0	0	0	0	0	0	2	0	0	1	0	0	0	0	0	0	0	0	0	0	0	0	0	0	0	0
reg_1829070	chr2	170341800	170341999	Brain	Brain	Brain,Gut	reg_1829070	12	13	21	16	1	2	1	1	0	0	0	1	0	0	0	1	0	0	0	0	1	0	0	4	0	0	0	0	0	0	0	0	0	0	0	0	0	1	2	0	0	0
reg_1829071	chr2	170342000	170342199	Brain	Brain,Gut	Brain,Gut,Testis	reg_1829071	18	19	23	10	3	1	0	2	0	0	0	0	0	0	0	1	0	0	0	0	1	1	0	0	0	0	0	0	0	0	0	0	0	0	0	2	0	0	0	0	0	0
reg_1829073	chr2	170342400	170342599	Brain	Brain,Gut	Brain	reg_1829073	11	18	18	12	0	2	1	0	0	0	0	0	0	0	0	0	0	0	0	0	0	0	0	2	0	0	0	0	0	0	0	0	0	0	1	0	0	0	0	0	0	0
reg_1829081	chr2	170344000	170344199	Brain	Brain	Brain,Gut	reg_1829081	6	7	9	5	0	2	2	1	0	0	0	0	0	0	0	0	0	0	0	0	0	0	2	0	1	0	0	0	0	0	0	0	0	0	0	0	0	0	0	0	0	0
reg_1829083	chr2	170344400	170344599	Brain	Brain,Gut,Testis	Brain,Gut	reg_1829083	13	2	9	6	1	0	1	0	0	0	0	0	0	0	0	0	0	0	0	0	0	0	0	0	0	0	0	0	0	0	0	0	0	0	0	0	0	0	0	0	0	0
reg_1861442	chr2	176816200	176816399	Brain	Brain	Brain,Lung	reg_1861442	2	3	6	2	0	0	1	0	1	1	1	1	3	0	0	0	2	1	0	0	0	1	0	0	0	1	0	0	0	0	0	0	0	0	0	0	0	0	0	0	0	0
reg_1867635	chr2	178054800	178054999	Brain	Brain,Thymus	Brain,Lung	reg_1867635	5	3	4	0	1	0	1	0	0	1	1	0	0	0	0	0	0	2	0	0	0	2	0	0	0	1	0	0	3	1	0	0	0	0	0	0	0	0	0	0	0	0
reg_1867683	chr2	178064400	178064599	Brain	Brain,Kidney,Liver	Brain,Kidney,Lung,Spleen,Thymus	reg_1867683	5	3	3	0	1	1	0	0	1	0	0	2	0	2	0	0	0	3	0	0	1	1	0	0	0	0	0	0	2	0	0	0	0	0	0	0	0	1	0	0	0	1
reg_1881828	chr2	180893400	180893599	Brain	Brain,Testis	Brain	reg_1881828	15	12	1	5	0	1	0	0	0	0	0	0	0	0	0	0	0	0	0	0	0	0	0	0	0	0	0	0	0	1	0	0	0	0	0	0	0	0	0	0	0	0
reg_1883058	chr2	181139400	181139599	Brain	Brain	Brain,Muscle	reg_1883058	12	26	18	24	0	0	0	0	0	0	2	0	0	0	0	0	0	0	0	0	0	0	0	0	0	1	0	0	0	0	0	0	0	0	1	0	0	0	0	0	0	0
reg_1883067	chr2	181141200	181141399	Brain	Brain	Brain,Muscle	reg_1883067	2	10	19	18	0	2	0	0	2	1	1	0	0	0	0	0	0	0	0	0	0	0	0	0	0	1	4	1	0	0	0	0	0	0	0	0	0	0	0	0	0	0
reg_1883948	chr2	181317400	181317599	Brain	Brain,Lung,Spleen	Brain	reg_1883948	4	4	0	9	1	1	0	0	1	0	0	1	0	0	0	0	0	0	0	0	1	0	1	0	0	0	1	0	0	1	0	0	0	0	0	0	0	0	1	0	0	0
reg_1886503	chr2	181828400	181828599	Brain	Brain,Testis	Brain	reg_1886503	0	9	2	3	0	0	0	2	0	0	0	0	0	0	0	0	0	0	0	0	0	0	0	0	0	0	0	0	0	0	0	0	0	0	1	0	0	0	0	0	0	0
reg_1886507	chr2	181829200	181829399	Brain	Brain,Testis	No_Exp.	reg_1886507	2	11	6	7	0	0	0	0	0	0	0	0	0	0	0	0	0	0	0	0	0	0	0	0	0	0	0	0	0	0	0	0	0	3	2	0	0	0	0	0	0	0
reg_1886509	chr2	181829600	181829799	Brain	Brain,Testis	Brain	reg_1886509	2	1	5	6	0	0	0	0	0	0	0	0	0	0	0	0	0	0	0	0	0	0	0	0	0	0	0	0	0	0	0	0	2	3	0	1	0	0	0	0	0	0
reg_1886527	chr2	181833200	181833399	Brain	Brain	Brain,Testis	reg_1886527	7	8	7	0	0	0	0	0	0	0	0	0	0	0	0	0	0	0	0	0	0	0	0	0	0	0	0	0	0	0	0	0	5	0	0	1	0	0	0	0	0	0
reg_1886530	chr2	181833800	181833999	Brain	Brain,Testis	Brain	reg_1886530	4	2	12	3	0	0	0	0	0	0	0	0	0	0	0	0	0	0	0	0	0	0	0	0	0	0	0	0	0	0	0	0	0	4	2	0	0	0	0	0	0	0
reg_1886531	chr2	181834000	181834199	Brain	Brain,Testis	Brain	reg_1886531	1	6	4	8	0	0	0	0	0	0	0	0	0	0	0	0	0	0	0	0	0	0	0	0	0	0	0	0	0	0	0	0	2	3	0	1	0	0	0	0	0	0
reg_1886534	chr2	181834600	181834799	Brain	Brain,Testis	Brain	reg_1886534	8	5	2	7	0	0	0	0	0	0	0	0	0	0	0	0	0	0	0	0	0	0	0	0	0	0	0	0	0	0	0	0	0	0	0	0	0	0	0	0	0	0
reg_1886536	chr2	181835000	181835199	Brain	Brain,Testis	Brain	reg_1886536	8	5	2	4	0	0	0	0	0	0	0	0	0	0	0	0	0	0	0	0	0	0	0	0	0	0	0	0	0	0	0	0	4	0	0	1	0	0	0	0	0	0
reg_1886537	chr2	181835200	181835399	Brain	Brain,Testis	Brain	reg_1886537	0	7	4	5	0	0	0	0	0	0	0	0	0	0	0	0	0	0	0	0	0	0	0	0	0	0	0	0	0	0	0	0	5	0	0	1	0	0	0	0	0	0
reg_1886544	chr2	181836600	181836799	Brain	Brain,Testis	Brain	reg_1886544	2	5	2	0	0	0	0	0	0	0	0	0	0	0	0	0	0	0	0	0	0	0	0	0	0	0	0	0	0	0	0	0	3	1	1	0	0	0	0	0	0	0
reg_1931906	chrX	8795600	8795799	Brain	No_Exp.	Brain,Lung	reg_1931906	2	5	2	1	0	0	0	0	0	2	0	0	0	0	2	0	0	0	0	0	0	0	0	0	0	0	0	0	0	1	0	1	0	0	0	0	1	0	0	0	0	0
reg_1953798	chrX	13174000	13174199	Brain	Brain,Thymus	Brain,Gut,Muscle	reg_1953798	1	4	2	1	0	0	1	4	0	0	1	0	1	3	0	1	0	0	0	0	0	2	1	0	1	0	2	2	3	1	1	2	0	1	0	0	0	1	0	0	0	2
reg_2072358	chrX	36886000	36886199	Brain	Brain,Thymus	Brain	reg_2072358	2	1	4	2	0	0	1	0	0	0	0	0	1	0	0	1	0	0	0	0	2	2	0	2	0	0	2	1	0	0	2	0	0	2	0	0	0	0	0	0	2	0
reg_2081008	chrX	38616000	38616199	Brain	Brain	Brain,Gut	reg_2081008	0	1	4	5	2	0	0	0	0	0	0	2	0	0	0	0	0	0	0	0	1	1	0	0	0	0	0	0	1	0	0	1	0	0	0	0	0	1	0	0	0	0
reg_2081030	chrX	38620400	38620599	Brain	Brain,Thymus	Brain,Spleen	reg_2081030	2	1	6	2	1	0	0	0	0	0	0	0	0	0	0	0	1	0	0	0	1	0	0	1	1	1	0	2	1	2	0	0	0	0	0	0	0	1	0	1	0	2
reg_2081042	chrX	38622800	38622999	Brain	Brain,Thymus	Spleen	reg_2081042	2	0	5	4	0	2	0	0	0	1	0	0	0	0	2	0	0	0	0	0	0	0	1	0	1	0	1	0	2	1	1	0	0	0	0	0	0	0	0	2	2	0
reg_2128781	chrX	48170600	48170799	Brain	Brain	Brain,Liver	reg_2128781	11	4	10	7	3	0	0	2	0	2	0	0	0	1	0	0	4	0	0	0	0	0	0	1	0	0	0	0	0	0	1	2	0	0	0	2	2	0	0	0	0	1
reg_2128784	chrX	48171200	48171399	Brain	Brain	Brain,Liver	reg_2128784	2	1	8	6	0	1	0	1	0	0	0	0	0	2	0	1	3	2	0	0	2	2	0	0	0	0	0	0	0	0	0	0	0	0	0	0	0	0	1	0	0	0
reg_2156385	chrX	53691400	53691599	Brain	Brain,Kidney	No_Exp.	reg_2156385	2	3	6	4	0	0	0	1	0	0	0	0	0	0	2	0	0	0	0	0	0	0	0	0	0	0	0	0	0	0	0	0	2	2	1	1	0	0	0	0	0	0
reg_2156386	chrX	53691600	53691799	Brain	Brain,Kidney,Testis	Kidney	reg_2156386	8	5	7	8	0	0	0	0	3	0	0	0	1	0	3	1	0	0	0	0	0	0	0	0	0	0	0	0	0	0	0	0	1	2	1	1	0	0	0	0	0	0
reg_2156391	chrX	53692600	53692799	Brain	Brain,Kidney	No_Exp.	reg_2156391	7	2	4	14	0	0	0	0	0	0	1	0	2	0	2	0	0	0	0	0	0	0	0	0	1	0	0	0	0	0	0	0	0	1	0	2	0	0	0	0	0	0
reg_2156395	chrX	53693400	53693599	Brain	Brain	Brain,Kidney	reg_2156395	2	6	7	8	0	0	0	0	1	0	0	0	3	0	1	1	1	0	0	0	0	0	0	0	0	0	0	0	0	0	0	0	2	2	1	1	0	0	0	0	0	0
reg_2156397	chrX	53693800	53693999	Brain	Brain,Kidney	No_Exp.	reg_2156397	0	1	3	7	0	0	0	1	0	0	1	0	0	0	3	1	0	0	0	0	0	1	0	0	0	0	0	0	0	0	0	0	0	2	1	0	0	0	0	0	0	0
reg_2156398	chrX	53694000	53694199	Brain	Brain,Kidney	No_Exp.	reg_2156398	2	4	3	2	0	0	0	0	0	0	0	0	0	0	0	2	0	0	0	0	0	0	0	0	0	0	0	0	0	0	0	0	0	0	2	2	0	0	0	0	0	0
reg_2169829	chrX	56380200	56380399	Brain	Brain,Testis	No_Exp.	reg_2169829	1	5	2	6	0	0	0	0	0	0	0	0	0	3	0	0	0	0	0	0	1	0	0	0	0	0	0	0	0	0	0	0	2	3	0	1	0	0	0	0	0	2
reg_2169840	chrX	56382400	56382599	Brain	Brain	Brain,Testis	reg_2169840	2	2	4	3	0	0	1	0	4	0	0	0	2	2	0	0	0	0	0	0	0	0	4	0	0	0	0	0	0	2	0	0	2	1	3	0	0	0	0	0	0	0
reg_2169854	chrX	56385200	56385399	Brain	Brain,Testis	Brain	reg_2169854	4	8	1	0	0	0	0	0	0	0	0	0	0	0	0	1	0	0	0	0	0	0	0	0	0	0	1	0	0	0	0	0	0	0	0	3	0	0	0	0	0	0
reg_2183234	chrX	59061200	59061399	Brain	Brain	Brain,Muscle	reg_2183234	3	4	6	4	0	0	0	0	0	0	0	0	0	0	0	0	0	0	0	0	0	0	0	0	0	0	2	0	0	0	0	0	0	0	0	0	1	0	0	0	0	0
reg_2183235	chrX	59061400	59061599	Brain	Brain,Thymus	Brain	reg_2183235	5	7	6	6	0	1	0	0	0	0	0	0	0	0	0	0	0	0	0	0	0	0	0	0	0	0	2	0	0	0	0	0	0	0	0	0	1	0	0	0	0	0
reg_2194382	chrX	61290800	61290999	Brain	Brain,Testis	Brain	reg_2194382	11	4	9	10	0	0	0	0	0	0	0	0	0	0	0	0	0	0	0	0	0	0	0	0	0	0	0	0	0	0	0	0	0	0	2	0	0	0	0	0	0	0
reg_2194383	chrX	61291000	61291199	Brain	Brain	Brain,Testis	reg_2194383	17	7	20	27	0	0	0	0	0	0	0	0	0	0	0	0	0	0	0	0	0	0	0	0	0	0	0	0	0	0	0	0	0	0	0	0	0	0	0	0	0	0
reg_2194386	chrX	61291600	61291799	Brain	Brain,Testis	Brain	reg_2194386	9	15	10	17	0	0	0	0	0	0	0	0	0	0	0	0	0	0	0	0	0	0	0	0	0	0	0	0	0	0	0	0	0	0	0	1	0	0	0	0	0	0
reg_2237274	chrX	69869200	69869399	Brain	Brain	Brain,Lung	reg_2237274	5	4	11	7	0	0	0	1	0	0	3	0	0	0	0	0	0	0	0	0	4	1	1	0	0	0	0	0	0	0	0	0	0	0	0	0	0	0	0	0	0	0
reg_2252462	chrX	72906800	72906999	Brain	Brain,Muscle,Spleen	Brain,Lung,Muscle	reg_2252462	3	7	2	4	0	0	0	0	2	0	0	0	2	0	0	0	0	0	0	0	0	0	0	2	0	2	0	0	2	0	0	1	2	0	0	0	0	0	0	0	0	0
reg_2252463	chrX	72907000	72907199	Brain	Brain,Kidney,Thymus	Brain,Lung,Muscle	reg_2252463	6	12	1	7	0	0	0	0	1	4	0	0	0	0	0	0	0	0	0	0	2	0	4	0	1	2	0	2	1	0	0	0	0	0	0	0	0	0	0	0	2	0
reg_2252465	chrX	72907400	72907599	Brain	Brain	Brain,Lung,Muscle	reg_2252465	3	5	0	7	0	0	0	0	0	2	0	0	0	0	0	1	0	0	0	0	2	0	0	0	1	0	2	1	2	3	0	1	0	0	0	0	0	0	0	0	0	2
reg_2252468	chrX	72908000	72908199	Brain	Brain,Muscle	Brain,Lung,Muscle	reg_2252468	1	5	0	7	0	0	0	0	0	0	0	1	2	0	0	0	0	0	4	0	2	0	5	0	2	4	0	0	1	0	0	0	0	0	0	0	0	0	1	0	2	0
reg_2252474	chrX	72909200	72909399	Brain	Brain,Lung	Brain	reg_2252474	10	6	0	5	0	0	0	0	1	0	0	0	0	0	0	0	0	0	0	0	3	1	0	0	1	0	0	0	0	2	3	0	1	0	2	0	0	0	0	0	0	3
reg_2252475	chrX	72909400	72909599	Brain	Brain,Muscle	Brain,Lung	reg_2252475	7	5	2	7	0	0	0	0	0	2	0	0	1	0	0	0	0	0	0	0	1	1	2	0	4	0	1	1	2	2	1	2	1	0	0	0	0	0	0	0	0	1
reg_2252478	chrX	72910000	72910199	Brain	Brain	Brain,Lung,Muscle	reg_2252478	4	11	0	1	0	0	0	0	0	0	0	0	2	0	0	0	2	0	0	0	2	0	0	4	2	2	0	0	3	0	0	1	0	0	1	0	1	0	0	0	0	3
reg_2256289	chrX	73672200	73672399	Brain	Brain,Kidney	Brain	reg_2256289	7	5	1	0	2	0	0	0	2	3	2	0	0	3	2	2	0	0	0	0	2	1	0	0	2	1	2	1	0	0	0	0	0	2	0	1	0	0	0	1	0	1
reg_2256290	chrX	73672400	73672599	Brain	No_Exp.	Brain,Gut	reg_2256290	0	1	6	3	0	2	2	0	1	0	0	0	0	1	1	0	0	0	0	0	0	1	0	0	2	0	1	2	0	1	0	0	0	0	0	0	2	0	0	0	0	0
reg_2256797	chrX	73773800	73773999	Brain	Brain	Brain,Muscle	reg_2256797	5	2	1	7	0	0	0	0	0	0	0	0	0	0	0	5	0	0	0	0	1	0	0	0	1	0	0	3	1	0	1	0	0	0	0	0	3	0	0	1	0	0
reg_2259380	chrX	74290400	74290599	Brain	Brain	Brain,Lung	reg_2259380	3	4	2	2	0	0	0	0	2	0	0	0	0	1	0	0	0	0	1	2	0	0	0	1	0	0	0	1	0	0	1	0	0	0	0	0	2	0	0	0	0	0
reg_2259382	chrX	74290800	74290999	Brain	Brain,Spleen	Brain	reg_2259382	1	4	10	0	0	1	0	2	1	4	0	0	3	0	1	0	0	0	0	0	0	1	2	0	0	2	2	0	2	3	0	1	0	0	0	0	4	0	2	0	0	0
reg_2259383	chrX	74291000	74291199	Brain	Brain,Heart,Spleen	Brain,Thyroid	reg_2259383	2	1	3	3	0	1	0	0	2	0	0	1	1	0	1	0	1	2	0	0	0	1	0	2	0	0	2	0	5	1	0	0	0	0	1	0	1	2	1	0	0	0
reg_2259385	chrX	74291400	74291599	Brain	Brain,Spleen	Brain	reg_2259385	6	2	7	1	0	0	0	0	1	0	0	0	0	0	0	1	0	1	0	0	1	0	0	0	0	0	2	0	0	0	0	0	0	0	1	0	0	2	2	0	0	1
reg_2259392	chrX	74292800	74292999	Brain	Brain,Spleen,Thymus	Brain	reg_2259392	5	4	6	0	2	2	2	0	0	1	1	2	1	0	0	1	0	0	0	0	1	0	0	0	0	0	1	0	1	1	5	0	0	2	1	0	1	3	1	0	0	0
reg_2259397	chrX	74293800	74293999	Brain	Brain	Brain,Heart	reg_2259397	4	9	3	2	0	0	0	2	0	0	0	2	2	3	1	0	0	0	0	2	0	0	0	4	0	0	2	1	0	2	0	0	0	0	0	0	2	2	1	2	0	4
reg_2259411	chrX	74296600	74296799	Brain	No_Exp.	Brain,Lung	reg_2259411	3	10	15	6	0	0	4	0	0	0	0	0	0	0	2	4	2	0	0	0	0	1	0	3	1	0	1	0	0	0	0	0	0	0	2	0	0	1	1	2	0	0
reg_2360015	chrX	94417400	94417599	Brain	Brain,Lung	Brain	reg_2360015	4	5	5	2	0	3	0	0	2	0	0	3	0	0	4	0	0	1	0	0	2	0	2	0	1	0	4	0	0	1	0	0	0	0	0	0	2	1	0	2	0	4
reg_2360016	chrX	94417600	94417799	Brain	Brain,Gut	No_Exp.	reg_2360016	5	2	5	0	1	2	0	0	1	0	0	1	3	2	1	0	0	0	0	0	0	1	0	0	1	0	3	0	0	0	0	0	0	0	0	0	0	0	2	2	0	0
reg_2360136	chrX	94441600	94441799	Brain	Brain	Brain,Heart	reg_2360136	2	2	12	0	0	0	0	0	0	0	0	0	0	0	0	0	0	0	0	0	0	0	0	0	0	0	0	0	0	0	0	0	0	0	0	0	0	0	0	0	0	0
reg_2360140	chrX	94442400	94442599	Brain	Brain	Brain,Heart	reg_2360140	7	5	6	2	0	0	0	0	0	0	0	0	0	0	0	1	0	0	0	0	0	0	0	0	0	0	0	0	0	0	0	0	0	1	0	0	0	0	1	0	0	0
reg_2360264	chrX	94467200	94467399	Brain	Brain	Brain,Heart	reg_2360264	7	6	5	2	0	0	0	0	0	0	1	0	0	1	0	0	0	0	0	0	0	1	0	0	0	1	0	0	0	0	0	0	0	0	0	0	0	0	0	0	0	0
reg_2367599	chrX	95934200	95934399	Brain	No_Exp.	Brain,Heart,Lung	reg_2367599	5	7	5	2	0	2	4	0	2	0	0	0	0	1	0	0	1	0	0	0	0	0	0	0	0	0	3	2	0	0	2	2	0	0	0	0	0	2	0	1	0	0
reg_2402594	chrX	102933200	102933399	Brain	Brain	Brain,Testis	reg_2402594	8	11	5	3	0	0	0	0	0	0	0	0	0	0	0	2	0	0	0	0	0	0	0	1	0	0	0	0	0	0	0	0	2	3	0	0	0	0	3	0	0	0
reg_2402597	chrX	102933800	102933999	Brain	Brain,Testis	Brain	reg_2402597	13	4	5	8	0	0	1	0	0	2	2	1	1	1	0	0	0	0	0	0	0	0	0	2	0	0	0	0	0	0	0	0	3	1	0	3	0	0	0	0	0	0
reg_2408938	chrX	104202000	104202199	Brain	Brain,Testis	Brain	reg_2408938	4	4	1	2	0	0	0	0	0	0	0	0	0	0	0	2	0	0	0	0	2	1	2	0	0	0	0	0	0	0	0	0	0	0	0	0	0	0	3	1	0	0
reg_2429831	chrX	108380600	108380799	Brain	Brain	Brain,Lung,Spleen	reg_2429831	10	18	8	4	0	0	2	1	0	0	0	0	2	0	1	0	0	0	0	0	0	4	1	0	0	0	0	0	1	0	0	0	0	0	0	0	0	1	0	0	0	0
reg_2561852	chrX	134784800	134784999	Brain	Brain,Thymus	No_Exp.	reg_2561852	4	2	3	0	0	0	0	0	0	0	0	0	0	0	2	0	0	0	0	0	0	0	3	0	0	2	0	0	0	1	0	0	0	0	0	0	2	1	0	2	5	0
reg_2567157	chrX	135845800	135845999	Brain	Brain,Thymus	Brain	reg_2567157	4	1	7	5	0	0	0	0	0	0	0	0	0	1	0	0	0	0	0	0	0	0	0	0	0	0	0	0	2	0	0	0	0	0	0	0	0	0	0	2	4	1
reg_2589950	chrX	140404400	140404599	Brain	Brain	Brain,Kidney	reg_2589950	17	10	14	13	0	0	0	0	0	0	0	0	0	2	1	0	0	0	0	0	0	0	0	0	0	0	0	0	0	0	0	0	0	0	2	1	0	0	0	0	0	0
reg_2590023	chrX	140419000	140419199	Brain	Brain	Brain,Kidney	reg_2590023	20	24	17	30	0	0	0	0	0	0	0	0	0	4	0	0	0	0	0	0	0	0	0	0	0	0	0	0	0	0	0	0	0	0	0	1	0	0	0	0	0	0
reg_2590068	chrX	140428000	140428199	Brain	Brain,Kidney	Brain	reg_2590068	22	30	23	25	0	0	0	0	0	0	0	0	0	1	2	1	0	0	0	0	0	0	0	0	0	0	0	1	0	0	0	0	0	4	0	0	0	1	0	0	0	0
reg_2590083	chrX	140431000	140431199	Brain	Brain	Brain,Kidney	reg_2590083	22	10	24	31	0	0	0	0	0	0	0	0	0	2	0	3	0	0	0	0	0	0	0	0	0	0	0	0	0	0	0	0	0	1	1	0	0	0	0	0	0	0
reg_2590084	chrX	140431200	140431399	Brain	Brain	Brain,Kidney	reg_2590084	25	17	22	28	0	0	0	1	1	0	0	0	0	4	0	2	0	0	0	0	0	0	0	0	0	0	0	0	0	0	0	0	0	1	1	0	0	0	0	0	0	0
reg_2590085	chrX	140431400	140431599	Brain	Brain	Brain,Kidney	reg_2590085	14	19	17	23	0	0	1	1	1	0	0	0	1	3	0	2	0	0	0	0	0	0	0	0	0	0	0	0	0	0	0	0	0	0	0	2	0	0	0	0	0	0
reg_2590096	chrX	140433600	140433799	Brain	Brain	Brain,Kidney	reg_2590096	22	16	17	13	0	0	0	0	0	0	0	0	0	4	0	0	0	0	0	0	0	0	0	0	0	0	0	0	0	0	0	0	0	0	0	0	0	0	0	0	0	0
reg_2590104	chrX	140435200	140435399	Brain	Brain	Brain,Kidney	reg_2590104	22	24	19	23	0	0	0	0	0	0	0	0	0	2	0	0	0	0	0	0	0	0	0	0	0	0	0	0	0	0	0	0	0	0	0	0	0	0	0	0	0	0
reg_2639897	chrX	150393800	150393999	Brain	Brain	Brain,Lung	reg_2639897	3	6	4	5	0	2	0	0	0	1	3	0	0	1	0	0	0	0	1	0	1	0	0	1	0	0	3	4	1	1	0	0	0	0	0	0	0	0	0	3	0	0
reg_2639898	chrX	150394000	150394199	Brain	Brain	Brain,Kidney,Muscle	reg_2639898	8	9	7	8	0	0	0	0	0	1	0	0	0	1	0	0	0	0	1	0	1	0	0	1	0	0	0	5	1	2	0	1	0	0	0	0	0	0	0	2	0	0
reg_2640406	chrX	150495600	150495799	Brain	Brain	Brain,Kidney,Thymus	reg_2640406	5	4	2	0	0	0	1	0	0	0	0	0	0	0	0	1	0	0	0	0	2	0	0	1	0	2	0	2	0	2	0	2	0	0	0	0	0	2	0	2	0	2
reg_2654915	chrX	153397400	153397599	Brain	Spleen,Thymus	Brain,Lung,Spleen,Thymus	reg_2654915	3	1	1	5	1	0	0	0	1	0	0	0	0	0	0	2	0	0	0	0	3	3	0	0	0	0	0	1	1	0	0	0	0	2	0	0	0	1	0	1	1	0
reg_2677005	chrX	157815400	157815599	Brain	Brain	Brain,Lung	reg_2677005	49	50	48	40	0	0	0	0	0	0	0	0	0	0	0	0	0	0	0	0	0	3	1	0	0	0	0	0	0	0	0	0	0	0	0	0	1	0	0	0	0	1
reg_2677008	chrX	157816000	157816199	Brain	Brain	Brain,Lung	reg_2677008	63	81	81	91	0	0	1	0	0	0	0	0	0	0	0	0	0	0	0	0	1	2	0	2	0	0	0	0	0	0	1	0	2	0	0	0	0	0	0	0	0	0
reg_2677009	chrX	157816200	157816399	Brain	Brain	Brain,Gut,Lung	reg_2677009	32	49	50	64	0	0	1	2	0	0	0	1	0	0	0	1	0	0	0	0	1	0	3	0	0	0	0	0	0	0	0	0	1	0	0	0	0	0	0	0	0	0
reg_2677010	chrX	157816400	157816599	Brain	Brain	Brain,Gut	reg_2677010	50	45	53	57	0	0	2	0	0	0	0	1	1	2	0	1	0	0	0	0	1	0	0	0	0	0	0	0	0	0	0	0	1	0	0	0	0	0	0	0	0	0
reg_2677011	chrX	157816600	157816799	Brain	Brain	Brain,Lung	reg_2677011	44	51	34	58	0	0	0	0	0	0	0	0	1	0	0	0	0	0	0	0	1	2	0	0	0	0	0	0	0	0	0	0	0	0	0	0	2	0	0	0	0	0
reg_2677013	chrX	157817000	157817199	Brain	Brain	Brain,Lung	reg_2677013	44	45	41	41	1	0	0	0	0	0	0	0	0	0	1	0	0	0	0	0	2	2	0	0	0	1	0	0	0	0	0	0	0	0	0	0	0	0	1	0	0	0
reg_2690942	chrX	160602800	160602999	Brain	Brain,Thymus	Brain	reg_2690942	3	0	2	5	0	2	0	0	0	1	0	0	0	0	2	0	0	1	0	0	0	1	0	0	0	0	1	0	3	2	0	2	0	0	0	0	0	1	1	0	0	0
reg_2690945	chrX	160603400	160603599	Brain	Brain,Liver	No_Exp.	reg_2690945	2	6	3	1	0	0	0	0	1	1	0	0	0	0	0	0	0	2	0	1	0	2	0	0	0	0	1	0	1	1	0	0	0	0	0	0	0	0	0	0	0	0
reg_2770878	chr3	5558600	5558799	Brain	No_Exp.	Brain,Gut,Kidney	reg_2770878	2	0	4	4	1	0	1	1	1	1	3	0	2	4	0	0	0	0	0	0	1	0	0	0	0	0	1	0	1	0	0	1	0	5	1	1	0	0	0	1	0	0
reg_2770879	chr3	5558800	5558999	Brain	Brain,Kidney,Spleen	Brain	reg_2770879	3	5	2	3	1	1	0	2	0	0	3	0	1	0	0	0	2	0	0	0	3	0	0	0	0	0	1	0	1	2	0	0	0	0	0	0	0	0	1	0	0	0
reg_2817589	chr3	14900800	14900999	Brain	No_Exp.	Brain,Spleen	reg_2817589	0	10	3	2	0	0	0	0	0	0	0	0	0	3	0	2	0	0	0	0	0	4	0	0	0	0	0	1	0	1	0	0	0	0	0	0	0	2	2	0	0	0
reg_2817590	chr3	14901000	14901199	Brain	No_Exp.	Brain,Spleen	reg_2817590	2	8	9	1	0	0	0	0	0	0	0	0	0	5	0	0	0	0	0	0	0	4	0	1	0	0	0	0	0	0	0	0	0	0	0	0	0	0	2	0	0	0
reg_2833347	chr3	18052400	18052599	Brain	Brain	Brain,Kidney	reg_2833347	5	2	4	10	0	1	0	1	0	1	0	1	0	0	0	0	0	0	0	0	1	2	0	0	0	0	0	0	0	0	0	0	0	0	0	0	0	0	0	0	0	2
reg_2838714	chr3	19125800	19125999	Brain	Brain,Thymus	Brain	reg_2838714	3	3	5	1	0	0	0	2	0	0	0	0	0	2	0	1	0	0	0	0	0	0	0	0	0	0	2	0	0	0	0	0	0	0	0	0	0	0	0	0	0	1
reg_2838719	chr3	19126800	19126999	Brain	Brain	Brain,Gut	reg_2838719	3	1	0	6	0	0	0	2	0	1	0	1	1	1	0	0	0	0	0	0	0	0	0	0	0	0	0	0	0	0	0	0	0	0	0	0	2	0	0	0	0	0
reg_2838721	chr3	19127200	19127399	Brain	Brain	Brain,Lung	reg_2838721	2	7	5	1	0	2	0	0	0	0	0	0	0	0	0	4	0	0	0	0	2	0	1	2	0	0	0	0	0	1	0	0	1	0	0	0	2	0	0	0	2	0
reg_2838722	chr3	19127400	19127599	Brain	Brain,Thymus	Brain	reg_2838722	2	3	9	6	0	0	1	0	0	0	0	2	0	0	0	1	0	2	0	0	0	0	1	0	0	0	0	2	1	1	0	0	1	0	0	0	0	0	0	0	1	0
reg_2838723	chr3	19127600	19127799	Brain	Brain	Brain,Thymus	reg_2838723	4	1	3	6	0	1	0	0	0	0	0	0	0	0	0	1	0	0	0	2	2	0	0	0	0	0	0	0	1	0	0	0	0	0	0	2	0	0	2	3	0	0
reg_2897199	chr3	30822800	30822999	Brain	Brain	Brain,Kidney	reg_2897199	3	0	1	5	0	0	0	0	0	0	0	0	3	0	4	0	1	0	0	0	0	0	0	0	0	1	0	0	1	0	0	0	0	0	0	0	0	0	0	0	0	0
reg_2897209	chr3	30824800	30824999	Brain	Brain	Brain,Kidney,Lung	reg_2897209	3	4	2	1	0	0	1	1	0	0	2	0	2	2	2	0	0	0	0	0	0	0	0	1	0	0	0	0	0	0	0	1	0	0	0	0	0	2	3	0	0	0
reg_2897217	chr3	30826400	30826599	Brain	Brain,Kidney	Brain,Kidney,Liver	reg_2897217	1	6	6	3	1	0	1	0	0	0	0	1	1	3	3	0	0	0	1	1	3	1	2	1	0	0	0	0	2	0	1	0	0	0	0	0	0	0	0	1	0	0
reg_2897218	chr3	30826600	30826799	Brain	Brain,Kidney,Lung	Brain,Kidney	reg_2897218	1	4	8	5	1	0	3	0	0	0	0	0	0	2	1	2	0	0	3	1	1	1	0	1	0	0	0	0	1	0	1	0	0	2	0	0	0	0	0	0	0	0
reg_2897223	chr3	30827600	30827799	Brain	Brain	Brain,Kidney,Lung,Thyroid	reg_2897223	4	2	2	1	1	0	4	0	0	0	0	0	0	1	3	1	0	0	2	0	0	2	0	0	0	0	0	1	1	0	0	0	2	0	0	0	3	1	0	0	0	3
reg_2904928	chr3	32368600	32368799	Brain	Brain,Testis	Brain	reg_2904928	4	10	2	6	0	1	0	0	0	0	0	0	0	0	0	1	0	0	2	0	1	4	0	0	0	0	0	0	1	0	0	0	0	0	0	0	0	0	0	0	0	0
reg_2904930	chr3	32369000	32369199	Brain	Brain,Testis	Brain	reg_2904930	2	4	3	5	0	2	2	0	1	0	0	0	0	0	0	0	0	0	0	1	0	0	0	0	0	0	0	0	0	0	0	2	0	0	0	0	0	0	0	0	0	0
reg_3017095	chr3	54802000	54802199	Brain	Brain,Liver,Lung	Brain,Liver	reg_3017095	4	5	2	1	0	0	0	0	0	1	0	0	0	0	0	0	0	0	0	0	0	1	4	0	0	0	0	0	0	0	0	0	0	0	0	0	0	0	0	0	0	0
reg_3017098	chr3	54802600	54802799	Brain	Brain	Brain,Liver,Lung	reg_3017098	5	1	2	0	0	0	0	0	0	1	0	0	0	0	0	2	1	0	1	2	1	0	2	1	0	0	0	0	0	0	0	0	0	0	1	0	0	0	0	0	0	0
reg_3017099	chr3	54802800	54802999	Brain	Brain,Liver	Brain,Lung	reg_3017099	8	2	2	0	0	0	0	0	0	0	0	0	0	0	0	0	1	3	2	0	0	3	1	0	0	0	0	0	0	0	0	0	0	0	0	0	0	0	0	0	0	4
reg_3031295	chr3	57642000	57642199	Brain	Brain,Lung	Brain	reg_3031295	5	4	5	2	0	0	0	0	0	0	0	0	0	0	1	1	0	0	0	1	0	1	0	3	0	0	0	0	0	0	0	0	0	0	0	0	0	0	0	0	0	0
reg_3031298	chr3	57642600	57642799	Brain	Brain	Brain,Lung	reg_3031298	4	4	3	8	1	0	0	0	1	0	0	1	0	1	0	1	0	0	0	0	0	1	1	1	0	0	0	0	1	0	1	1	0	0	0	0	1	0	0	0	0	1
reg_3031299	chr3	57642800	57642999	Brain	Brain	Brain,Lung	reg_3031299	3	2	4	7	0	0	0	0	1	0	0	0	0	1	0	2	0	0	0	0	2	1	0	1	0	0	0	0	0	0	0	1	0	0	0	0	0	0	0	1	0	0
reg_3031365	chr3	57656000	57656199	Brain	Brain	Brain,Lung	reg_3031365	3	3	3	3	0	0	0	0	0	0	0	0	0	0	0	0	0	0	0	0	0	2	0	3	0	0	0	0	0	0	0	0	0	0	0	0	0	0	0	0	0	0
reg_3049949	chr3	61372800	61372999	Brain	Brain,Thymus	Brain	reg_3049949	1	8	0	6	0	0	0	0	0	0	0	0	0	0	0	0	0	0	0	0	2	0	4	0	0	0	0	0	0	0	0	0	0	0	0	0	0	0	0	0	0	2
reg_3049950	chr3	61373000	61373199	Brain	Brain	Brain,Spleen	reg_3049950	5	5	1	6	0	0	2	0	0	0	0	0	0	0	0	0	0	0	0	0	1	0	0	0	0	0	0	0	0	0	6	0	0	0	0	0	0	1	0	0	0	1
reg_3092388	chr3	69860600	69860799	Brain	Brain,Gut	Brain	reg_3092388	8	7	6	10	3	0	1	0	0	0	0	0	0	0	0	0	0	0	0	0	0	0	0	2	0	0	0	0	0	0	0	0	0	0	0	0	0	0	0	0	0	0
reg_3121311	chr3	75645200	75645399	Brain	Brain	Brain,Gut	reg_3121311	1	5	2	5	0	0	0	0	1	0	0	0	0	0	0	0	0	0	0	0	0	0	0	0	0	0	0	0	0	0	0	0	0	0	0	0	0	0	0	0	2	0
reg_3174204	chr3	86223800	86223999	Brain	Brain,Gut,Kidney,Lung,Spleen	Kidney,Lung,Spleen,Thymus	reg_3174204	2	5	3	0	0	2	0	4	0	0	0	0	0	2	2	1	0	0	1	0	0	0	2	3	0	0	0	0	0	4	1	2	0	3	1	0	0	1	0	5	0	0
reg_3183192	chr3	88021400	88021599	Brain	Brain,Testis	Brain	reg_3183192	15	37	26	24	0	1	0	0	0	0	0	0	0	0	0	0	0	0	0	0	0	0	0	0	0	1	0	0	0	0	0	0	1	0	2	3	0	0	0	0	0	0
reg_3203507	chr3	92084400	92084599	Brain	Brain	Brain,Spleen	reg_3203507	4	5	4	1	0	0	0	0	0	0	2	0	0	0	0	0	0	0	0	1	1	4	0	0	0	0	0	0	0	0	0	1	0	2	0	0	0	0	0	1	0	0
reg_3215109	chr3	94404800	94404999	Brain	Brain,Spleen	Brain	reg_3215109	1	4	6	7	0	0	0	0	0	0	0	0	0	0	0	0	0	0	0	0	0	0	0	0	0	0	0	0	0	0	2	2	0	0	0	0	0	0	0	0	0	0
reg_3215113	chr3	94405600	94405799	Brain	Brain	Brain,Spleen	reg_3215113	2	2	3	2	0	0	0	0	0	0	0	0	0	0	0	0	0	0	0	0	0	0	0	0	0	0	0	0	0	1	0	0	0	0	0	0	1	1	0	0	1	0
reg_3215118	chr3	94406600	94406799	Brain	Brain,Testis	Brain	reg_3215118	2	0	1	6	0	0	1	0	0	0	0	0	0	0	0	0	0	0	0	0	0	0	0	0	0	0	0	0	2	0	0	0	4	2	0	1	0	0	0	0	0	0
reg_3215548	chr3	94492600	94492799	Brain	Brain,Testis	No_Exp.	reg_3215548	11	0	3	3	0	0	1	0	0	0	0	0	0	0	0	0	0	0	0	0	0	2	0	0	0	0	0	0	0	2	0	0	0	1	2	2	0	0	0	2	0	0
reg_3215563	chr3	94495600	94495799	Brain	Brain,Testis	No_Exp.	reg_3215563	2	4	1	2	0	0	0	0	0	0	0	0	0	0	0	0	0	0	0	0	0	0	0	0	0	0	0	0	0	0	0	0	0	0	0	4	0	0	2	0	0	0
reg_3222393	chr3	95861600	95861799	Brain	No_Exp.	Brain,Kidney	reg_3222393	6	8	2	2	0	1	1	1	2	0	0	2	0	0	1	1	2	0	1	1	0	0	1	0	4	2	0	0	0	0	0	0	0	0	0	0	0	0	0	0	0	2
reg_3227049	chr3	96792800	96792999	Brain	Brain,Gut	Brain	reg_3227049	3	7	0	4	1	1	0	0	0	1	0	0	0	0	0	0	4	0	0	2	0	3	1	3	2	1	3	1	1	2	0	0	0	0	0	0	0	3	1	0	1	0
reg_3251109	chr3	101604800	101604999	Brain	Brain,Heart,Lung	Brain,Kidney	reg_3251109	6	13	7	18	0	2	0	1	0	0	1	1	0	0	1	1	0	0	0	0	1	1	2	2	0	0	0	0	1	0	2	0	0	0	0	0	0	0	0	0	0	0
reg_3262359	chr3	103854800	103854999	Brain	No_Exp.	Brain,Gut	reg_3262359	2	5	7	8	0	1	3	0	0	0	0	1	0	4	0	0	0	0	0	0	0	0	0	0	0	0	0	0	0	0	0	0	0	0	0	0	0	0	0	0	2	0
reg_3262360	chr3	103855000	103855199	Brain	No_Exp.	Brain,Gut	reg_3262360	3	12	5	5	1	1	2	0	0	0	0	0	0	0	2	0	0	0	0	0	0	0	0	0	0	0	0	0	0	0	0	0	0	0	0	0	0	0	0	0	0	0
reg_3262368	chr3	103856600	103856799	Brain	No_Exp.	Brain,Gut	reg_3262368	1	5	2	4	0	2	1	3	0	0	0	0	0	0	0	1	0	0	0	0	0	0	0	0	0	2	0	0	0	0	0	0	0	0	0	0	0	0	0	0	0	0
reg_3262371	chr3	103857200	103857399	Brain	No_Exp.	Brain,Gut	reg_3262371	1	17	1	6	0	1	0	3	0	0	0	0	0	0	0	1	0	0	0	0	0	0	0	0	0	0	0	0	0	0	0	0	0	0	0	0	0	0	0	0	0	0
reg_3262381	chr3	103859200	103859399	Brain	No_Exp.	Brain,Gut	reg_3262381	1	6	5	6	0	0	1	5	0	0	0	0	1	3	0	0	3	0	0	0	0	0	0	0	0	2	0	0	0	0	0	0	0	2	0	0	0	0	0	0	0	0
reg_3267190	chr3	104821000	104821199	Brain	Brain,Thymus	Brain,Gut,Spleen	reg_3267190	1	6	1	1	1	0	1	1	1	0	0	0	0	0	0	0	0	0	0	0	0	1	0	0	0	0	0	0	0	3	0	3	0	0	0	0	0	0	0	0	0	1
reg_3267192	chr3	104821400	104821599	Brain	Brain	Brain,Spleen	reg_3267192	6	3	0	0	0	1	2	0	0	0	0	0	0	0	2	0	0	0	0	0	0	0	0	0	0	0	0	0	2	2	0	2	0	0	0	0	0	0	0	2	0	0
reg_3267759	chr3	104934800	104934999	Brain	No_Exp.	Brain,Heart	reg_3267759	0	3	5	0	2	2	1	0	1	0	3	0	0	1	0	0	4	2	0	0	1	1	0	0	0	0	0	2	0	1	0	0	0	0	0	0	3	0	1	2	0	0
reg_3272776	chr3	105938200	105938399	Brain	No_Exp.	Brain,Kidney	reg_3272776	1	1	1	6	0	0	0	1	0	0	0	0	3	0	0	0	1	0	0	1	2	1	0	0	0	0	0	1	0	0	0	0	0	0	0	0	6	1	0	0	2	2
reg_3279652	chr3	107313400	107313599	Brain	Brain,Kidney,Liver,Lung,Testis	Brain	reg_3279652	1	2	3	2	1	1	0	0	0	0	1	1	0	0	2	1	0	0	1	0	1	5	0	0	0	0	0	0	0	0	1	1	0	0	0	1	1	0	0	1	0	0
reg_3279668	chr3	107316600	107316799	Brain	Brain,Thymus	Brain	reg_3279668	0	0	3	5	0	1	3	0	0	0	0	1	0	1	0	0	1	0	2	0	1	1	0	3	0	0	0	0	0	0	0	0	0	0	1	0	0	2	0	1	0	2
reg_3279711	chr3	107325200	107325399	Brain	Thymus	Brain,Liver	reg_3279711	1	4	3	0	2	0	0	0	0	0	0	0	0	2	1	0	1	0	0	2	2	2	0	0	0	0	0	0	0	0	1	2	0	0	0	0	0	2	0	0	2	0
reg_3310785	chr3	113540000	113540199	Brain	Brain,Liver	No_Exp.	reg_3310785	3	0	7	3	0	0	0	0	0	0	0	0	0	0	0	0	1	0	0	0	1	0	0	0	2	0	0	0	0	0	0	0	0	0	0	0	1	0	0	0	0	0
reg_3310794	chr3	113541800	113541999	Brain	Brain,Liver	Brain	reg_3310794	1	1	7	2	0	0	0	0	0	0	0	0	0	0	0	0	1	2	1	0	0	0	0	0	1	0	0	0	0	0	0	0	0	0	0	0	0	0	0	0	0	0
reg_3310796	chr3	113542200	113542399	Brain	Brain,Liver	No_Exp.	reg_3310796	1	4	4	1	0	0	0	0	0	0	1	1	2	0	0	1	1	2	4	0	3	0	0	0	1	2	0	1	0	0	0	0	0	0	0	0	3	0	0	0	0	0
reg_3341676	chr3	119718200	119718399	Brain	No_Exp.	Brain,Heart	reg_3341676	4	2	2	0	0	0	0	2	2	1	0	0	0	1	0	0	1	0	0	0	0	0	3	0	0	0	0	0	0	0	1	0	0	0	0	0	0	0	2	0	0	2
reg_3348859	chr3	121154800	121154999	Brain	Brain	Brain,Liver,Lung,Muscle,Spleen	reg_3348859	0	4	2	2	2	0	1	0	0	0	2	0	1	4	0	0	1	0	2	0	0	1	0	0	0	1	0	0	0	0	0	2	0	0	0	0	4	0	0	0	0	0
reg_3380583	chr3	127499600	127499799	Brain	Brain	Brain,Heart	reg_3380583	3	3	2	3	0	0	0	0	2	0	0	1	0	0	0	0	0	0	0	0	0	0	0	0	0	0	4	0	0	0	0	0	0	0	0	2	0	0	0	0	0	0
reg_3426433	chr3	136669600	136669799	Brain	Brain,Spleen	Brain	reg_3426433	5	3	6	0	1	0	0	0	2	0	0	0	0	2	0	1	0	1	0	0	0	2	0	2	3	0	1	2	1	0	2	0	2	1	0	0	0	0	0	0	0	0
reg_3435885	chr3	138560000	138560199	Brain	Brain,Kidney	Brain,Lung	reg_3435885	5	11	7	7	0	0	1	0	0	0	0	1	0	3	0	0	2	1	0	2	2	0	2	1	2	0	0	0	0	4	0	1	0	2	0	2	0	0	1	1	4	0
reg_3435887	chr3	138560400	138560599	Brain	Brain,Thymus	Brain	reg_3435887	7	10	11	2	2	0	0	0	0	0	2	0	1	1	1	0	0	2	0	1	0	2	0	1	0	0	0	1	0	4	0	1	2	1	2	0	0	0	0	0	2	2
reg_3435911	chr3	138565200	138565399	Brain	Brain,Muscle	Brain,Kidney	reg_3435911	9	13	34	11	4	0	2	0	0	0	0	0	0	0	0	0	0	0	0	0	0	7	0	0	4	2	0	0	0	0	0	4	2	2	0	0	0	0	0	0	0	0
reg_3435912	chr3	138565400	138565599	Brain	Brain,Thymus	Brain	reg_3435912	11	5	15	7	0	0	0	0	0	0	2	0	0	1	0	0	0	0	2	0	0	1	0	0	0	0	0	2	1	2	0	2	0	0	0	0	0	0	0	0	0	0
reg_3435922	chr3	138567400	138567599	Brain	Brain	Brain,Spleen	reg_3435922	13	12	13	13	0	0	0	3	0	0	0	1	0	2	0	1	1	0	0	0	1	0	2	2	3	0	3	0	1	0	0	1	0	0	0	1	0	0	1	0	0	2
reg_3438465	chr3	139076000	139076199	Brain	Brain,Spleen	Brain	reg_3438465	1	4	4	3	1	0	0	0	0	0	0	0	1	0	0	1	0	0	0	0	0	0	0	1	0	2	1	0	2	3	2	0	0	0	0	0	0	0	2	2	0	0
reg_3465218	chr3	144426600	144426799	Brain	Brain,Lung	Brain,Lung,Thyroid,Thymus	reg_3465218	2	2	1	6	1	1	0	1	0	0	2	2	1	1	0	1	0	2	0	1	0	2	2	0	0	1	1	0	0	0	0	2	0	0	0	0	4	1	0	0	1	0
reg_3471116	chr3	145606200	145606399	Brain	Brain,Heart	Brain	reg_3471116	1	3	4	4	0	2	1	0	1	2	0	2	0	0	0	0	0	0	0	1	1	1	1	0	2	1	1	1	0	1	0	1	0	0	0	0	0	0	0	0	0	0
reg_3471123	chr3	145607600	145607799	Brain	Brain,Lung,Muscle,Thymus	Brain,Heart,Muscle,Thyroid	reg_3471123	4	3	14	4	0	0	1	0	0	0	1	1	0	1	0	1	2	0	0	0	1	3	0	0	1	2	0	0	0	0	4	0	0	0	0	0	0	0	0	0	1	2
reg_3471127	chr3	145608400	145608599	Brain	Brain,Muscle,Thymus	Brain,Heart,Lung,Muscle	reg_3471127	2	3	3	3	0	0	0	0	0	3	2	0	0	0	0	0	0	0	0	0	1	0	1	1	3	0	2	2	0	0	2	1	0	0	0	0	0	0	2	0	0	0
reg_3475301	chr3	146443200	146443399	Brain	Brain	Brain,Gut	reg_3475301	2	1	4	1	0	0	2	0	0	1	0	0	0	2	0	0	0	0	0	0	1	0	1	0	0	0	2	0	0	3	0	0	1	0	1	0	3	1	0	0	2	0
reg_3583978	chr4	8138800	8138999	Brain	Brain	Brain,Lung	reg_3583978	0	5	3	0	0	0	0	0	0	0	0	1	0	0	0	0	0	0	0	0	0	0	0	0	0	0	0	0	0	0	0	0	0	0	0	0	0	0	0	0	0	0
reg_3604036	chr4	12150400	12150599	Brain	Brain	Brain,Lung	reg_3604036	0	6	1	2	0	0	0	0	0	1	0	0	2	0	3	2	0	1	0	0	0	1	1	0	0	0	0	0	0	0	0	1	1	2	0	0	1	0	1	0	2	0
reg_3604037	chr4	12150600	12150799	Brain	Brain,Spleen,Thymus	Brain,Lung,Spleen,Testis	reg_3604037	4	6	4	1	0	0	0	0	0	1	0	2	0	2	0	2	0	1	0	0	1	2	0	2	0	0	0	0	0	0	3	1	1	2	2	0	1	0	0	0	6	0
reg_3612755	chr4	13894200	13894399	Brain	Brain,Lung	Brain	reg_3612755	2	7	12	6	0	0	0	0	0	2	0	0	0	0	0	1	0	0	0	0	2	3	1	0	0	0	0	0	2	2	3	0	0	0	2	0	0	0	0	0	0	0
reg_3617297	chr4	14802600	14802799	Brain	Brain,Muscle	Lung,Thymus	reg_3617297	2	1	2	7	0	0	0	0	1	0	0	2	1	0	2	4	0	1	0	1	0	1	2	2	4	2	1	0	2	1	0	2	2	0	0	1	0	2	1	0	2	1
reg_3617300	chr4	14803200	14803399	Brain	No_Exp.	Brain,Lung	reg_3617300	2	2	3	1	0	1	0	0	1	2	1	0	2	0	0	0	1	0	1	1	0	1	2	0	0	1	1	2	2	2	3	0	0	0	0	0	0	2	0	0	1	0
reg_3617306	chr4	14804400	14804599	Brain	No_Exp.	Brain,Muscle	reg_3617306	3	4	2	1	0	1	0	0	3	2	1	0	0	0	2	0	1	0	3	0	0	0	0	0	0	2	0	2	1	1	0	0	0	1	0	0	2	0	1	1	0	2
reg_3617312	chr4	14805600	14805799	Brain	No_Exp.	Brain,Spleen	reg_3617312	3	6	1	0	0	0	0	0	4	0	1	2	2	0	0	0	1	0	0	0	0	0	0	0	0	1	1	3	4	0	2	0	0	0	2	1	0	0	0	2	0	0
reg_3617860	chr4	14915200	14915399	Brain	Brain,Gut,Lung,Thyroid	Lung	reg_3617860	4	2	3	0	0	1	0	0	1	1	1	1	0	3	1	1	0	0	0	0	2	0	1	1	0	0	2	0	0	1	1	1	0	0	0	0	0	0	1	1	0	0
reg_3633890	chr4	18121200	18121399	Brain	Brain,Spleen	Brain	reg_3633890	14	18	12	14	0	0	0	0	2	2	1	1	0	0	0	0	0	0	0	0	0	0	0	1	0	0	0	0	0	1	0	2	0	0	0	0	0	0	0	0	0	0
reg_3633891	chr4	18121400	18121599	Brain	Brain	Brain,Spleen	reg_3633891	4	19	15	7	0	0	2	0	1	0	0	1	0	0	0	0	0	0	0	0	0	2	0	1	0	0	0	0	1	6	0	0	0	0	0	0	0	0	0	0	0	0
reg_3633901	chr4	18123400	18123599	Brain	Brain	Brain,Spleen	reg_3633901	13	6	16	6	0	0	2	0	0	0	0	0	0	0	0	0	0	0	0	0	0	0	0	0	0	0	0	0	1	1	0	0	0	0	0	1	0	0	0	0	0	0
reg_3633909	chr4	18125000	18125199	Brain	Brain	Brain,Spleen	reg_3633909	10	11	12	11	0	0	0	0	0	0	0	0	1	0	0	0	0	0	0	0	0	0	0	0	0	0	0	0	2	2	3	0	0	0	0	0	0	0	0	0	0	0
reg_3643845	chr4	20112200	20112399	Brain	Brain,Lung	Brain	reg_3643845	3	2	4	2	0	0	0	0	0	2	2	0	0	0	0	0	0	0	0	0	0	1	1	5	0	0	0	0	0	0	0	0	0	0	0	0	0	0	0	0	0	0
reg_3643853	chr4	20113800	20113999	Brain	Brain	Brain,Lung	reg_3643853	3	3	7	9	0	0	0	0	0	0	0	0	0	0	0	0	0	0	0	0	1	2	0	1	0	0	0	0	0	0	0	0	0	0	0	0	0	0	0	0	0	0
reg_3643854	chr4	20114000	20114199	Brain	Brain	Brain,Lung	reg_3643854	2	3	1	5	0	0	0	0	0	0	0	0	0	0	0	0	0	0	0	0	0	2	2	0	0	0	0	0	0	0	0	0	0	0	0	0	0	0	0	0	0	0
reg_3643855	chr4	20114200	20114399	Brain	Brain	Brain,Lung	reg_3643855	9	5	9	5	0	0	0	0	0	0	0	0	0	0	0	0	0	0	0	0	0	1	0	2	0	0	0	0	0	0	0	0	0	0	0	0	0	0	0	0	0	0
reg_3653275	chr4	21998200	21998399	Brain	Brain,Gut	Brain,Gut,Thymus	reg_3653275	14	22	24	14	0	5	1	1	0	1	2	0	0	1	0	0	0	0	0	0	0	0	0	0	0	0	0	1	1	2	0	0	0	0	0	0	1	0	1	0	0	0
reg_3653277	chr4	21998600	21998799	Brain	Brain,Gut	Brain	reg_3653277	17	19	13	13	0	2	0	0	0	0	0	0	0	0	0	0	0	0	0	0	0	1	2	0	0	0	0	0	0	0	0	2	0	0	0	0	4	0	0	0	0	0
reg_3653278	chr4	21998800	21998999	Brain	Brain,Gut	Brain	reg_3653278	27	30	27	31	0	3	1	2	0	0	0	0	0	0	0	0	0	0	0	0	0	2	1	2	0	0	0	0	0	1	0	0	0	0	0	2	2	1	2	2	0	0
reg_3653279	chr4	21999000	21999199	Brain	Brain,Thyroid	Brain	reg_3653279	41	46	35	33	0	0	2	0	0	0	0	0	0	0	0	0	0	0	0	0	0	2	0	3	0	0	0	2	2	1	0	0	0	0	0	0	2	3	2	0	0	0
reg_3653283	chr4	21999800	21999999	Brain	Brain	Brain,Thyroid	reg_3653283	34	30	43	28	2	1	0	0	0	0	0	0	0	0	0	0	0	0	0	0	0	1	1	0	0	0	0	0	2	0	1	0	0	0	0	0	0	0	1	1	0	0
reg_3653290	chr4	22001200	22001399	Brain	Brain,Thymus	Brain	reg_3653290	26	17	23	8	0	4	0	1	0	1	0	0	0	0	0	0	0	0	0	0	0	0	0	0	0	0	0	0	0	0	0	0	0	0	2	0	0	1	0	0	4	0
reg_3707164	chr4	32776000	32776199	Brain	Brain,Spleen	No_Exp.	reg_3707164	4	1	3	1	0	1	0	0	0	0	0	1	1	0	0	0	0	0	0	1	0	0	2	0	2	0	0	2	3	0	2	2	0	0	1	0	3	0	0	0	2	0
reg_3708401	chr4	33023400	33023599	Brain	Brain,Muscle,Spleen,Thyroid	Brain,Heart,Kidney,Lung,Muscle,Spleen,Testis,Thyroid,Thymus	reg_3708401	0	5	1	3	0	0	0	0	0	0	0	0	0	0	1	0	0	0	2	0	0	0	0	0	1	0	0	2	0	0	0	0	0	0	0	2	2	0	2	0	0	0
reg_3717259	chr4	34795000	34795199	Brain	Brain,Lung,Spleen	Brain,Gut,Lung,Spleen	reg_3717259	1	4	2	6	1	0	0	0	0	2	0	0	3	0	0	0	2	0	0	2	1	0	2	1	0	0	0	0	2	1	1	2	0	0	0	0	2	0	0	0	0	0
reg_3717260	chr4	34795200	34795399	Brain	Brain,Heart,Lung,Spleen	Kidney,Thyroid,Thymus	reg_3717260	3	5	0	3	1	0	0	0	2	0	0	3	1	2	2	0	0	0	0	0	1	0	2	0	0	0	0	0	0	2	4	0	0	0	0	0	1	0	0	2	2	1
reg_3744287	chr4	40200600	40200799	Brain	Brain,Kidney	Brain,Lung	reg_3744287	0	3	4	2	2	0	0	1	0	0	0	2	1	2	3	0	0	2	0	0	0	0	3	0	0	0	0	0	2	0	1	0	1	0	0	0	0	0	0	0	0	0
reg_3752254	chr4	41794000	41794199	Brain	Brain,Lung,Spleen	Brain,Lung,Muscle,Spleen,Thymus	reg_3752254	0	1	1	6	0	0	0	0	0	0	0	0	0	0	1	1	0	0	1	0	1	0	3	2	0	0	0	2	0	0	3	4	0	0	0	0	0	0	0	0	0	0
reg_3752522	chr4	41847600	41847799	Brain	No_Exp.	Brain,Lung,Muscle,Spleen	reg_3752522	0	2	6	4	0	0	0	0	0	0	2	0	0	0	1	0	0	0	0	0	0	1	0	0	1	1	0	0	1	1	0	2	0	0	0	0	0	0	0	0	0	0
reg_3752539	chr4	41851000	41851199	Brain	Brain	Brain,Spleen	reg_3752539	1	4	7	5	0	0	0	0	1	0	0	0	1	0	1	1	0	0	0	0	0	0	0	0	1	0	0	0	2	1	0	1	0	1	2	0	0	1	0	0	0	0
reg_3752540	chr4	41851200	41851399	Brain	Brain	Brain,Muscle,Spleen	reg_3752540	5	4	4	3	0	0	0	0	1	0	0	0	0	0	0	0	0	0	0	0	0	0	0	0	1	0	0	0	1	0	2	1	1	0	0	3	0	0	0	0	1	0
reg_3754193	chr4	42181800	42181999	Brain	Brain	Brain,Spleen,Testis	reg_3754193	1	0	8	7	0	0	0	0	0	0	0	0	0	2	0	0	0	0	0	0	2	0	1	0	0	0	0	4	1	0	0	0	1	0	1	0	0	0	0	0	0	0
reg_3761223	chr4	43587800	43587999	Brain	Thymus	Brain,Muscle,Thymus	reg_3761223	0	1	2	8	1	0	0	0	2	0	0	1	1	0	0	0	0	0	1	0	0	0	0	0	0	0	0	0	0	0	3	0	1	0	3	0	0	0	0	0	0	2
reg_3791583	chr4	49659800	49659999	Brain	Brain,Heart,Lung,Muscle,Spleen	Brain,Spleen,Thymus	reg_3791583	5	7	5	3	0	0	0	2	0	0	0	0	0	2	0	2	2	0	1	0	2	3	1	0	0	0	0	0	0	1	1	1	0	2	2	0	1	2	0	0	0	0
reg_3827021	chr4	56747400	56747599	Brain	No_Exp.	Brain,Thymus	reg_3827021	3	4	1	2	2	0	0	0	1	0	1	0	0	0	1	3	0	0	0	0	0	2	0	0	0	2	4	0	0	2	1	2	0	0	0	0	2	0	0	0	3	0
reg_3827023	chr4	56747800	56747999	Brain	Brain	Brain,Heart	reg_3827023	1	3	4	2	0	0	2	0	0	0	0	2	0	0	0	0	0	0	0	0	0	0	0	0	2	0	2	0	2	1	0	0	0	0	0	0	1	0	1	0	0	1
reg_3837257	chr4	58794600	58794799	Brain	Brain,Muscle	No_Exp.	reg_3837257	2	1	3	3	0	0	2	0	0	0	0	2	0	0	1	0	0	0	0	1	0	0	0	0	2	3	0	2	0	2	0	1	0	0	0	0	0	0	0	0	2	4
reg_3837258	chr4	58794800	58794999	Brain	Brain,Muscle	Brain,Lung,Muscle	reg_3837258	2	7	2	1	0	0	2	1	0	0	2	0	0	1	1	0	0	0	0	0	3	0	4	0	0	6	0	0	0	0	0	3	1	0	0	0	0	0	0	0	0	2
reg_3837269	chr4	58797000	58797199	Brain	Brain,Muscle,Thymus	Brain,Muscle	reg_3837269	1	5	1	1	0	0	1	0	0	0	2	0	0	0	1	0	0	0	1	0	0	0	1	0	0	2	2	0	0	0	0	0	0	0	0	0	0	0	0	0	0	0
reg_3837850	chr4	58913200	58913399	Brain	Brain,Kidney	Brain	reg_3837850	3	6	7	0	0	1	2	2	0	0	1	0	0	4	0	2	0	1	0	0	1	0	0	0	0	1	1	0	0	0	2	0	1	0	0	0	0	0	0	0	0	0
reg_3837853	chr4	58913800	58913999	Brain	Brain,Heart	Brain	reg_3837853	2	4	2	2	0	0	0	0	1	2	0	0	1	2	2	0	0	0	0	0	0	1	0	0	0	0	0	0	0	0	0	0	0	0	3	3	0	0	2	0	0	0
reg_3838090	chr4	58961200	58961399	Brain	Brain,Thyroid	Brain	reg_3838090	52	43	41	43	0	0	0	0	0	0	0	0	0	0	2	0	0	0	0	0	0	0	0	0	0	0	0	0	0	0	2	2	1	3	0	0	0	0	0	0	0	0
reg_3838093	chr4	58961800	58961999	Brain	Brain,Testis	Brain	reg_3838093	43	45	57	56	0	0	0	1	0	1	0	0	1	0	0	0	0	0	0	0	0	0	0	0	0	0	0	0	0	0	0	0	0	0	0	1	0	0	0	2	0	0
reg_3861044	chr4	63552000	63552199	Brain	Brain,Lung	Brain,Lung,Thymus	reg_3861044	2	3	3	5	2	0	0	0	0	3	2	1	2	0	1	0	0	0	0	0	0	0	3	2	0	0	0	2	0	2	0	1	0	0	0	0	6	0	1	0	2	2
reg_3919663	chr4	75275800	75275999	Brain	Brain,Heart,Kidney,Lung,Muscle,Spleen,Thymus	Brain,Lung,Muscle,Thymus	reg_3919663	15	11	8	1	0	0	0	0	2	0	2	2	0	0	0	0	0	0	2	2	0	1	0	0	1	4	0	2	0	1	0	0	0	0	0	0	2	2	1	0	0	2
reg_3919664	chr4	75276000	75276199	Brain	Brain,Muscle,Spleen	Brain,Muscle	reg_3919664	1	5	2	7	0	0	0	0	2	1	0	4	0	0	0	0	0	0	0	0	2	0	0	0	2	2	0	1	0	1	0	0	0	0	1	0	0	0	1	1	2	3
reg_3919665	chr4	75276200	75276399	Brain	Brain	Brain,Lung,Spleen	reg_3919665	0	2	3	3	0	0	0	0	0	0	0	1	0	0	0	0	0	0	0	0	0	0	0	0	0	3	1	1	1	2	0	0	2	0	1	0	1	0	0	0	0	1
reg_3919669	chr4	75277000	75277199	Brain	Brain,Muscle	Brain,Kidney,Muscle,Spleen,Thymus	reg_3919669	7	2	3	3	0	0	0	0	0	2	1	0	0	0	0	1	0	0	0	1	0	1	1	0	2	2	0	1	0	0	0	2	0	1	0	2	0	0	0	0	0	2
reg_3935846	chr4	78512400	78512599	Brain	Spleen	Brain,Gut,Heart,Kidney,Lung,Muscle,Spleen,Thyroid,Thymus	reg_3935846	0	9	0	0	0	0	0	0	0	0	0	0	1	0	0	0	0	0	0	0	1	0	0	0	0	1	0	0	4	0	0	0	0	0	0	0	0	0	0	0	0	0
reg_3976984	chr4	86740000	86740199	Brain	Brain	Brain,Lung,Testis,Thyroid,Thymus	reg_3976984	0	2	2	4	3	0	0	0	2	0	0	1	0	0	0	0	0	0	0	0	3	0	0	0	0	0	0	0	0	0	1	0	2	2	1	1	3	2	0	0	0	1
reg_4026080	chr4	96559200	96559399	Brain	Brain,Kidney	Brain	reg_4026080	0	3	4	1	0	0	0	0	0	1	0	2	3	0	2	0	0	0	1	0	1	2	2	2	0	0	0	0	0	0	0	0	0	0	0	0	0	0	0	0	0	0
reg_4038889	chr4	99121000	99121199	Brain	Brain,Spleen,Testis	Brain,Testis	reg_4038889	19	16	9	13	2	0	2	0	0	6	1	0	0	0	2	2	0	0	0	0	0	1	2	0	0	2	0	2	1	0	3	1	4	0	2	1	3	0	1	3	0	0
reg_4038891	chr4	99121400	99121599	Brain	Brain,Gut,Spleen	Brain,Spleen	reg_4038891	6	5	10	8	0	1	2	1	3	1	0	0	0	1	0	0	0	0	1	0	1	1	2	0	0	2	0	0	1	2	1	0	2	0	1	2	0	2	1	2	0	0
reg_4039246	chr4	99192400	99192599	Brain	Brain	Brain,Spleen	reg_4039246	0	6	0	3	0	2	0	0	0	1	0	0	1	0	0	0	0	0	0	0	0	0	0	0	2	0	0	2	0	1	4	2	0	0	0	0	0	0	0	0	1	0
reg_4042102	chr4	99763600	99763799	Brain	No_Exp.	Brain,Thymus	reg_4042102	0	2	7	1	0	0	0	0	0	1	3	0	0	2	3	0	0	0	1	0	1	1	1	0	0	0	0	2	0	0	0	0	0	0	0	1	0	0	0	0	0	0
reg_4050766	chr4	101496400	101496599	Brain	Brain	Brain,Testis	reg_4050766	2	3	0	6	0	0	0	0	0	0	0	0	0	1	0	0	0	0	0	0	0	0	0	0	0	0	0	0	1	0	2	0	1	1	0	3	0	0	0	0	0	0
reg_4128722	chr4	117087600	117087799	Brain	Brain,Thymus	Brain,Lung	reg_4128722	4	0	4	0	0	0	0	1	0	0	0	0	1	2	1	0	1	2	0	0	0	0	0	1	0	2	0	1	1	0	3	0	0	0	0	0	0	0	0	0	0	0
reg_4131656	chr4	117674400	117674599	Brain	Brain,Heart	Brain,Spleen	reg_4131656	2	0	4	3	1	0	0	0	0	1	0	2	1	1	0	3	1	0	2	0	1	0	0	3	2	0	1	0	2	0	2	1	0	0	0	0	1	0	0	1	0	1
reg_4165911	chr4	124525400	124525599	Brain	Brain,Testis	Brain	reg_4165911	12	19	13	22	0	0	0	0	0	2	0	0	0	0	0	0	0	0	0	0	0	0	1	0	0	0	0	0	0	0	0	0	0	0	0	0	0	0	0	0	0	0
reg_4173570	chr4	126057200	126057399	Brain	Brain,Heart,Testis	Brain,Testis	reg_4173570	3	2	4	3	1	0	0	0	0	2	1	0	0	2	2	1	0	0	0	0	0	0	0	2	0	0	0	0	0	2	0	0	3	1	1	1	0	0	0	0	1	3
reg_4186192	chr4	128581600	128581799	Brain	Spleen	Brain,Gut,Heart,Spleen	reg_4186192	2	8	0	2	1	1	0	0	0	2	1	0	0	0	1	0	0	0	2	2	1	1	0	3	0	0	0	0	0	1	1	4	0	0	0	0	0	0	2	1	0	0
reg_4187324	chr4	128808000	128808199	Brain	No_Exp.	Brain,Lung	reg_4187324	1	4	3	1	0	0	0	0	0	0	1	0	1	0	1	0	0	0	0	0	1	1	2	0	0	0	0	0	1	0	2	1	0	0	0	0	2	0	0	0	0	0
reg_4187687	chr4	128880600	128880799	Brain	Brain	Brain,Thyroid	reg_4187687	5	0	6	8	0	0	0	0	0	0	0	0	0	0	0	0	0	0	0	0	0	0	0	0	0	0	0	0	0	0	0	0	0	0	0	0	3	2	0	2	0	0
reg_4187691	chr4	128881400	128881599	Brain	Brain,Thyroid	Brain	reg_4187691	9	5	13	5	0	2	0	0	0	0	0	0	0	0	0	0	0	0	0	0	0	2	0	0	0	0	0	0	2	0	0	0	0	0	0	0	1	4	2	0	0	0
reg_4187692	chr4	128881600	128881799	Brain	Brain	Brain,Thyroid	reg_4187692	7	8	4	2	0	0	0	0	0	0	0	0	0	0	0	0	0	0	0	0	0	0	2	0	0	0	0	0	0	0	0	0	0	0	2	2	0	0	3	1	0	0
reg_4187698	chr4	128882800	128882999	Brain	Brain	Brain,Thyroid	reg_4187698	2	6	3	4	0	0	0	0	0	0	0	0	0	0	0	0	0	0	0	0	0	1	0	0	0	0	0	0	0	0	0	0	0	0	0	0	0	2	2	3	0	0
reg_4193083	chr4	129959800	129959999	Brain	Brain,Testis	Brain	reg_4193083	5	2	7	0	0	0	0	0	0	0	0	0	0	0	0	0	0	0	0	0	0	0	0	0	0	0	0	0	0	0	0	0	0	0	0	0	0	0	0	0	0	0
reg_4193084	chr4	129960000	129960199	Brain	Brain,Testis	No_Exp.	reg_4193084	2	2	2	2	0	0	0	0	0	0	0	0	0	0	0	0	0	0	0	0	0	0	0	0	0	0	0	0	0	0	0	0	0	0	0	1	0	0	0	0	0	0
reg_4193108	chr4	129964800	129964999	Brain	Brain	Brain,Testis	reg_4193108	21	13	13	15	0	0	0	0	0	0	0	0	0	0	0	0	0	0	0	0	0	0	0	2	0	0	0	0	0	0	0	0	0	0	2	2	0	0	0	0	0	0
reg_4203831	chr4	132109400	132109599	Brain	Brain,Heart	Brain	reg_4203831	14	12	7	14	2	0	3	0	0	1	0	0	0	0	0	0	0	0	0	0	0	1	0	0	0	0	0	0	0	1	0	0	0	0	0	0	0	0	0	0	0	0
reg_4203832	chr4	132109600	132109799	Brain	Brain	Brain,Thymus	reg_4203832	13	11	6	21	0	0	0	1	1	0	0	0	0	0	0	0	0	0	0	0	0	0	0	0	0	0	0	0	0	3	0	0	0	0	0	2	0	0	0	0	2	4
reg_4203833	chr4	132109800	132109999	Brain	Brain	Brain,Heart	reg_4203833	7	8	9	14	0	0	0	1	1	0	0	0	0	0	0	0	0	0	0	0	0	0	2	0	0	0	0	0	1	0	0	0	0	0	0	0	0	0	0	0	0	0
reg_4207517	chr4	132846600	132846799	Brain	No_Exp.	Brain,Lung	reg_4207517	2	0	9	1	0	1	0	0	2	0	0	0	0	0	1	0	0	0	0	0	1	6	0	0	0	0	0	0	0	0	0	0	0	0	0	0	0	0	0	0	2	2
reg_4220123	chr4	135367800	135367999	Brain	Muscle,Testis,Thymus	Brain,Lung,Testis	reg_4220123	6	2	13	6	0	0	3	0	0	0	0	0	0	0	0	0	0	0	0	0	0	4	1	2	0	1	2	0	0	0	0	0	0	0	1	1	0	0	0	1	4	2
reg_4234329	chr4	138209000	138209199	Brain	No_Exp.	Brain,Spleen,Thymus	reg_4234329	2	3	2	1	0	0	0	0	0	0	1	0	1	1	0	0	0	0	0	0	0	0	0	0	0	0	1	0	2	0	0	0	0	0	2	0	0	1	0	1	0	1
reg_4235504	chr4	138444000	138444199	Brain	Brain,Gut	No_Exp.	reg_4235504	8	1	3	5	1	0	2	0	3	4	0	0	0	2	1	1	0	0	0	0	1	1	1	2	0	2	4	0	4	0	0	2	0	0	0	2	0	0	0	0	0	0
reg_4235506	chr4	138444400	138444599	Brain	Brain,Gut	No_Exp.	reg_4235506	7	10	2	3	2	1	0	1	0	1	0	0	1	0	0	0	0	0	0	0	2	0	2	0	0	1	0	1	0	0	2	0	0	0	0	0	2	0	0	0	0	0
reg_4240752	chr4	139493600	139493799	Brain	Brain	Brain,Testis	reg_4240752	5	3	2	0	1	0	3	0	1	2	0	1	0	0	0	0	0	0	0	0	0	2	1	0	0	0	0	0	2	1	0	0	2	0	1	0	0	0	0	2	1	0
reg_4260025	chr4	143348200	143348399	Brain	Brain,Muscle	No_Exp.	reg_4260025	4	6	0	2	0	0	0	0	0	0	0	0	0	0	0	0	0	0	0	0	0	0	0	0	2	0	0	5	0	0	0	0	0	0	0	0	0	0	0	0	0	0
reg_4291207	chr4	149584600	149584799	Brain	Brain	Brain,Thyroid	reg_4291207	9	2	5	1	0	0	0	0	0	0	0	0	0	0	0	0	0	0	0	0	0	0	0	2	0	0	0	0	0	0	0	0	0	0	0	0	0	4	1	1	0	0
reg_4291208	chr4	149584800	149584999	Brain	Brain,Thyroid	Brain	reg_4291208	5	4	2	3	0	2	0	2	0	0	0	0	0	0	0	0	0	0	0	0	1	0	0	0	0	0	0	0	0	0	0	0	0	0	0	0	2	0	1	1	0	0
reg_4291215	chr4	149586200	149586399	Brain	Brain,Thyroid	Brain	reg_4291215	1	4	4	2	0	3	2	0	0	1	0	0	0	0	0	0	0	0	0	0	0	0	0	0	0	0	0	2	0	0	0	0	0	0	0	0	0	0	0	2	0	0
reg_4303862	chr4	152115600	152115799	Brain	Brain	Brain,Heart,Lung,Muscle,Thyroid	reg_4303862	0	4	3	2	0	1	1	0	0	0	1	4	1	0	0	0	0	0	0	0	0	0	2	1	0	0	2	1	0	3	1	2	0	0	2	2	0	1	0	0	0	0
reg_4322174	chr4	155778000	155778199	Brain	Brain,Heart,Kidney,Muscle,Thymus	Brain,Heart,Lung,Muscle	reg_4322174	2	2	3	1	0	0	0	1	1	2	0	2	2	3	1	0	1	0	1	1	3	2	1	0	1	2	3	0	2	0	0	0	0	4	0	0	0	0	0	0	0	0
reg_4323923	chr4	156127800	156127999	Brain	No_Exp.	Brain,Spleen	reg_4323923	0	3	5	1	0	0	0	0	1	0	2	0	0	0	1	2	0	0	0	0	0	0	0	0	0	2	0	0	1	0	3	1	0	0	0	1	0	0	0	2	0	0
reg_4323948	chr4	156132800	156132999	Brain	Brain,Thymus	Brain,Testis,Thymus	reg_4323948	4	7	8	5	0	0	1	0	1	1	0	0	2	0	0	0	0	0	2	0	0	0	2	0	0	0	1	2	2	2	3	0	1	0	3	2	0	1	0	0	0	1
reg_4366179	chr5	8070800	8070999	Brain	Brain,Heart	Brain,Gut,Lung	reg_4366179	7	4	7	4	0	1	1	1	0	0	1	0	0	0	1	1	0	0	1	0	2	1	0	2	0	0	1	0	2	1	1	1	0	0	0	0	1	3	0	0	1	2
reg_4405497	chr5	15934400	15934599	Brain	Brain	Brain,Muscle	reg_4405497	14	13	16	9	0	0	0	0	1	0	0	3	0	0	0	0	0	0	0	0	0	0	0	0	4	0	0	1	0	0	0	0	0	0	0	0	0	0	0	0	0	0
reg_4471971	chr5	29229200	29229399	Brain	No_Exp.	Brain,Gut,Testis	reg_4471971	3	2	4	1	0	2	0	0	1	1	0	1	1	0	0	0	2	0	0	1	0	4	0	0	0	0	0	0	0	0	0	0	3	1	0	2	0	0	0	0	0	0
reg_4480157	chr5	30866400	30866599	Brain	Brain	Brain,Lung	reg_4480157	3	4	6	5	0	0	3	0	0	0	0	0	0	0	0	2	0	0	0	1	2	0	0	1	1	2	0	0	0	3	0	0	2	2	2	1	0	0	1	0	0	0
reg_4480162	chr5	30867400	30867599	Brain	Brain	Brain,Lung	reg_4480162	9	4	7	2	1	1	0	3	0	1	0	1	0	1	0	0	0	0	0	0	3	2	0	2	1	0	0	0	0	0	0	1	0	0	0	3	1	0	0	1	0	0
reg_4480163	chr5	30867600	30867799	Brain	Brain	Brain,Lung	reg_4480163	6	3	8	11	2	0	0	3	0	0	1	0	0	1	0	0	2	2	2	0	1	1	1	3	0	0	4	0	0	1	0	0	2	0	0	2	1	0	2	2	0	0
reg_4480164	chr5	30867800	30867999	Brain	Brain	Brain,Lung	reg_4480164	7	5	5	10	0	2	0	0	0	0	1	4	0	1	2	1	0	2	1	0	1	0	4	1	0	1	1	0	2	1	0	0	0	0	0	0	2	2	0	0	0	0
reg_4480222	chr5	30879400	30879599	Brain	No_Exp.	Brain,Thyroid	reg_4480222	1	9	2	7	0	2	1	2	0	0	1	2	0	2	1	0	1	1	0	0	4	0	0	0	0	0	0	0	0	0	0	0	0	2	0	0	0	4	0	2	0	0
reg_4480226	chr5	30880200	30880399	Brain	No_Exp.	Brain,Thyroid	reg_4480226	3	1	1	4	0	0	0	0	0	0	0	0	0	0	0	0	0	0	2	0	0	0	0	1	0	0	0	0	2	0	0	1	0	2	0	1	0	0	1	0	0	1
reg_4480229	chr5	30880800	30880999	Brain	No_Exp.	Brain,Thymus	reg_4480229	5	3	0	3	0	2	2	0	0	0	0	0	0	0	2	0	0	0	0	0	0	0	1	2	0	0	0	0	0	0	1	0	0	0	2	0	0	4	0	1	0	0
reg_4480239	chr5	30882800	30882999	Brain	No_Exp.	Brain,Thymus	reg_4480239	5	0	5	0	2	0	0	0	0	4	0	0	0	1	0	0	0	0	0	0	0	0	0	0	0	0	0	0	0	0	1	0	1	0	0	2	1	0	0	0	0	0
reg_4495801	chr5	33995200	33995399	Brain	Brain,Muscle	Brain	reg_4495801	28	32	9	30	0	0	0	0	0	1	0	0	1	0	0	0	0	0	0	0	1	0	1	2	0	0	2	0	0	0	0	0	0	0	0	0	0	2	0	1	0	0
reg_4495803	chr5	33995600	33995799	Brain	Brain,Muscle	Brain	reg_4495803	23	28	27	16	0	0	0	0	0	0	0	3	0	0	0	0	0	0	0	0	0	0	0	0	0	0	0	0	1	2	0	0	0	0	0	0	0	0	0	0	0	0
reg_4497313	chr5	34297600	34297799	Brain	No_Exp.	Brain,Testis	reg_4497313	4	4	0	0	0	0	0	0	0	0	0	0	0	0	0	0	0	0	0	0	0	1	0	0	0	0	0	0	0	0	0	0	2	0	0	0	0	0	0	0	2	0
reg_4500451	chr5	34925200	34925399	Brain	Brain	Brain,Gut,Thymus	reg_4500451	0	0	1	7	0	0	0	0	0	0	0	1	1	0	0	0	0	0	0	0	2	0	0	0	0	0	1	1	0	0	1	2	0	0	0	3	0	1	0	2	1	0
reg_4505262	chr5	35887400	35887599	Brain	Brain	Brain,Heart	reg_4505262	1	3	1	5	0	0	0	0	0	0	1	0	0	0	0	0	0	0	0	0	0	2	0	0	0	0	0	0	0	0	0	0	0	0	0	0	0	0	0	0	0	0
reg_4505269	chr5	35888800	35888999	Brain	Brain	Brain,Heart	reg_4505269	0	3	2	7	0	0	0	0	0	2	0	1	1	0	0	0	0	0	0	0	0	0	0	0	0	0	0	0	1	0	1	0	0	1	0	0	0	0	0	2	0	0
reg_4511596	chr5	37154200	37154399	Brain	Brain,Spleen	Brain	reg_4511596	9	3	0	3	0	0	0	0	0	0	0	0	0	0	0	0	0	0	0	0	0	0	0	0	1	0	0	0	1	0	0	2	0	1	0	0	0	0	0	1	0	0
reg_4511623	chr5	37159600	37159799	Brain	Brain,Spleen	Brain	reg_4511623	10	5	5	4	0	0	1	1	0	0	0	0	0	0	0	0	0	0	0	0	0	0	0	0	0	0	0	0	0	0	0	3	0	0	2	2	1	0	0	0	0	0
reg_4511624	chr5	37159800	37159999	Brain	Brain,Spleen	Brain,Spleen,Testis	reg_4511624	5	4	11	7	0	1	0	0	0	0	0	0	0	0	0	0	0	0	0	0	0	0	1	0	0	0	0	0	1	0	0	0	3	0	1	1	0	0	0	0	0	0
reg_4511693	chr5	37173600	37173799	Brain	Brain,Spleen	Brain	reg_4511693	11	8	7	6	0	0	2	0	0	0	0	0	0	0	0	0	0	0	0	0	0	0	0	0	0	0	0	0	1	0	1	2	0	0	0	0	0	0	1	0	0	0
reg_4511695	chr5	37174000	37174199	Brain	Brain	Brain,Spleen	reg_4511695	8	7	14	14	0	0	1	0	0	0	0	0	0	0	0	0	0	0	0	0	0	0	0	0	0	0	0	0	2	1	2	2	1	0	0	0	2	0	0	0	0	2
reg_4511696	chr5	37174200	37174399	Brain	Brain,Spleen,Testis	Brain,Spleen	reg_4511696	20	10	21	7	0	1	1	2	0	0	0	0	0	0	0	0	0	0	0	0	0	0	0	0	0	0	0	0	0	1	3	2	2	0	0	1	0	0	0	0	0	0
reg_4511700	chr5	37175000	37175199	Brain	Brain,Spleen	Brain,Testis	reg_4511700	13	22	22	10	1	0	0	0	0	0	0	0	0	0	0	0	0	0	0	0	0	0	0	0	0	0	0	0	2	0	0	4	3	0	0	2	0	0	0	0	0	0
reg_4511703	chr5	37175600	37175799	Brain	Brain,Spleen,Testis	Brain	reg_4511703	9	14	8	9	0	0	0	0	0	0	0	0	0	0	0	0	0	0	0	0	0	0	0	0	0	0	0	0	1	0	0	3	4	0	0	0	0	0	0	0	0	0
reg_4511712	chr5	37177400	37177599	Brain	Brain,Spleen	Brain	reg_4511712	3	4	3	3	0	1	1	0	0	0	0	0	0	0	0	0	0	0	0	0	0	0	0	0	0	0	0	0	3	0	0	1	0	0	1	0	0	0	0	0	0	0
reg_4511713	chr5	37177600	37177799	Brain	Brain,Spleen	Brain	reg_4511713	4	7	0	6	0	0	0	2	0	0	0	0	0	0	0	0	0	0	0	0	0	0	1	0	0	0	0	0	1	2	0	4	0	0	5	0	0	1	0	0	0	0
reg_4511714	chr5	37177800	37177999	Brain	Brain,Spleen	Brain	reg_4511714	3	3	0	5	0	1	0	0	0	0	0	0	0	0	0	0	0	0	0	0	0	0	0	0	0	0	0	0	1	1	2	3	0	0	0	0	0	0	0	0	0	0
reg_4511718	chr5	37178600	37178799	Brain	Brain,Testis	Brain	reg_4511718	2	7	5	12	0	2	0	0	1	0	0	0	0	0	0	0	0	0	0	0	0	0	0	0	0	0	0	0	1	0	1	3	0	2	1	0	0	0	0	0	0	0
reg_4511728	chr5	37180600	37180799	Brain	Brain,Spleen	Brain	reg_4511728	6	9	1	4	0	1	0	0	0	0	0	0	0	0	0	0	0	0	0	0	1	0	0	0	0	0	0	0	2	2	1	0	0	0	1	0	0	0	0	0	0	0
reg_4511729	chr5	37180800	37180999	Brain	Brain,Spleen	Brain	reg_4511729	3	4	5	4	0	1	0	0	0	0	0	0	0	0	0	0	0	0	0	0	1	0	0	0	0	0	0	0	2	2	1	2	0	0	0	0	0	0	0	0	0	0
reg_4511976	chr5	37230200	37230399	Brain	Brain,Spleen	Brain	reg_4511976	7	7	16	15	0	2	0	0	0	0	0	0	0	0	0	0	0	0	0	0	0	0	0	0	0	0	0	0	1	1	1	4	0	0	2	0	0	0	0	0	0	0
reg_4511980	chr5	37231000	37231199	Brain	Brain,Spleen	Brain	reg_4511980	12	12	4	9	0	0	0	0	0	0	0	0	0	0	0	0	0	0	0	0	1	0	0	0	0	0	0	0	5	0	0	1	0	0	0	0	0	0	0	0	0	0
reg_4552959	chr5	45426800	45426999	Brain	Liver	Brain,Gut,Kidney,Lung	reg_4552959	4	0	3	2	1	3	2	0	0	0	0	0	0	2	0	3	3	1	0	0	3	0	0	0	1	0	0	0	0	0	0	0	0	0	0	0	1	0	0	0	0	0
reg_4594128	chr5	53660600	53660799	Brain	Kidney	Brain,Thymus	reg_4594128	3	2	0	3	0	0	0	0	0	0	1	4	1	0	2	0	0	2	1	0	1	1	1	3	0	0	0	0	0	1	4	0	0	0	0	0	0	0	0	0	0	0
reg_4595347	chr5	53904400	53904599	Brain	Brain	Brain,Lung	reg_4595347	2	3	8	5	0	0	0	0	0	0	0	1	0	0	0	1	0	0	0	0	0	0	4	0	1	2	0	2	0	0	0	0	0	0	0	0	0	0	0	1	0	0
reg_4653826	chr5	65600200	65600399	Brain	Brain,Muscle	Brain	reg_4653826	7	5	8	4	1	1	0	0	0	0	0	0	0	0	0	0	2	2	0	0	0	0	0	0	1	0	0	0	1	2	0	2	0	1	0	0	0	0	0	0	0	1
reg_4653827	chr5	65600400	65600599	Brain	Brain	Brain,Heart	reg_4653827	8	3	7	3	0	1	0	0	0	0	0	0	0	0	1	0	1	0	1	0	0	2	0	0	1	0	0	0	0	0	3	2	0	0	2	0	0	2	2	0	0	5
reg_4653828	chr5	65600600	65600799	Brain	Brain,Spleen	Brain	reg_4653828	8	4	6	7	0	0	2	0	0	0	2	0	0	0	0	0	0	0	0	0	2	1	0	0	0	2	0	1	0	0	1	2	0	0	0	0	0	1	0	0	0	0
reg_4734953	chr5	81825600	81825799	Brain	Brain	Brain,Lung	reg_4734953	6	4	3	2	0	0	0	0	2	0	0	0	0	0	0	0	0	0	0	0	0	0	0	0	0	0	0	0	2	0	0	0	0	0	0	0	0	0	0	0	0	0
reg_4734954	chr5	81825800	81825999	Brain	Brain	Brain,Lung	reg_4734954	9	8	5	2	0	0	0	0	0	0	0	0	0	0	0	0	0	0	0	0	2	1	0	0	0	0	0	0	4	0	0	0	0	0	0	0	0	0	0	0	0	0
reg_4774204	chr5	89675800	89675999	Brain	Brain,Heart	Brain,Gut,Heart,Lung,Spleen	reg_4774204	11	10	12	9	0	1	0	0	2	1	1	1	0	0	0	1	0	0	0	0	0	1	0	1	1	1	0	1	0	2	0	0	0	0	0	2	0	1	0	0	0	1
reg_4821899	chr5	99214800	99214999	Brain	No_Exp.	Brain,Spleen	reg_4821899	3	1	3	1	0	3	0	1	0	2	1	0	0	0	0	0	0	0	0	0	0	0	0	0	0	0	0	0	0	2	2	1	0	0	0	0	0	0	0	0	0	0
reg_4821902	chr5	99215400	99215599	Brain	Brain	Brain,Lung	reg_4821902	1	3	3	3	0	0	0	0	1	0	0	0	0	0	0	1	0	0	0	0	0	0	2	1	0	0	0	0	0	0	0	1	0	2	0	0	0	0	1	0	0	0
reg_4848105	chr5	104456000	104456199	Brain	Brain,Kidney	No_Exp.	reg_4848105	3	7	0	4	2	0	0	0	0	0	0	0	0	1	3	1	0	0	0	0	0	0	1	0	0	0	0	0	0	0	0	0	0	0	0	1	0	0	0	0	0	0
reg_4848106	chr5	104456200	104456399	Brain	Brain,Kidney	No_Exp.	reg_4848106	2	5	2	5	0	1	0	0	2	0	0	0	1	0	5	0	0	0	0	0	0	0	1	0	0	0	0	0	0	0	0	0	0	0	0	1	0	0	0	0	0	0
reg_4848107	chr5	104456400	104456599	Brain	Brain,Kidney	No_Exp.	reg_4848107	2	5	5	8	0	1	0	0	0	0	0	0	1	0	0	1	0	0	0	0	0	1	1	0	0	0	0	0	0	0	0	0	0	0	1	0	0	0	0	0	0	0
reg_4848108	chr5	104456600	104456799	Brain	Brain,Kidney	No_Exp.	reg_4848108	8	15	4	11	0	0	0	0	0	0	0	0	0	0	0	0	0	0	0	0	0	1	0	0	0	0	2	0	0	0	0	0	0	2	1	0	0	0	0	0	0	0
reg_4848109	chr5	104456800	104456999	Brain	Brain,Kidney	No_Exp.	reg_4848109	4	3	1	4	0	0	0	0	0	1	1	1	0	0	2	0	0	0	0	0	1	4	0	0	0	0	0	0	0	1	0	0	0	0	0	0	0	0	0	0	0	0
reg_4848112	chr5	104457400	104457599	Brain	Brain,Kidney	No_Exp.	reg_4848112	6	6	2	6	0	0	0	0	0	1	0	1	1	0	4	1	0	0	0	0	3	0	0	2	0	0	0	0	0	0	0	0	0	0	2	0	0	0	0	0	0	0
reg_4848115	chr5	104458000	104458199	Brain	Brain,Kidney	No_Exp.	reg_4848115	7	4	3	3	0	0	0	0	0	0	0	0	0	0	2	0	0	0	0	0	0	1	0	0	0	0	0	0	0	0	0	0	0	0	0	0	0	0	0	0	0	0
reg_4862776	chr5	107390200	107390399	Brain	Brain	Brain,Testis	reg_4862776	11	9	7	13	0	0	0	0	0	0	0	0	0	0	0	0	0	0	0	0	2	2	0	2	0	0	0	0	0	0	0	0	0	0	6	1	0	0	2	0	0	0
reg_4862779	chr5	107390800	107390999	Brain	Brain	Brain,Thymus	reg_4862779	6	9	19	2	2	0	0	0	0	0	0	0	0	0	0	0	0	0	0	0	0	2	2	1	0	0	0	0	0	0	0	1	0	2	0	0	2	1	0	0	2	2
reg_4862781	chr5	107391200	107391399	Brain	Brain	Brain,Lung	reg_4862781	12	6	7	12	0	0	0	0	0	0	0	0	0	2	0	0	0	0	1	0	1	0	0	1	0	0	0	0	0	0	0	0	0	0	0	2	0	2	0	2	0	0
reg_4862782	chr5	107391400	107391599	Brain	Brain,Testis	Brain,Lung,Thymus	reg_4862782	1	5	8	10	0	0	0	0	0	0	0	0	0	0	0	0	0	0	1	0	0	2	0	5	0	0	0	0	0	0	0	0	2	1	0	1	2	0	0	1	0	0
reg_4862783	chr5	107391600	107391799	Brain	Brain	Brain,Lung	reg_4862783	11	13	10	12	0	0	0	0	0	0	0	0	0	2	0	0	0	0	0	0	0	2	0	2	0	1	0	2	0	0	0	0	2	1	1	3	0	0	0	0	0	0
reg_4862785	chr5	107392000	107392199	Brain	Brain	Brain,Lung	reg_4862785	5	4	17	8	0	0	0	0	0	0	0	0	0	0	0	0	0	0	0	0	0	1	0	2	0	0	0	0	0	2	0	0	0	0	0	2	0	0	0	0	0	0
reg_4862787	chr5	107392400	107392599	Brain	Brain	Brain,Testis,Thymus	reg_4862787	3	9	12	19	0	0	0	0	0	0	0	0	0	0	0	0	0	2	0	0	0	3	2	2	0	0	0	0	0	0	0	0	0	0	0	0	1	1	0	0	2	0
reg_4867653	chr5	108365600	108365799	Brain	Brain	Brain,Heart	reg_4867653	2	11	6	15	1	0	0	0	0	0	2	0	0	0	0	0	0	0	0	0	0	1	0	0	0	0	0	0	0	0	0	0	0	0	0	0	0	1	0	0	0	0
reg_4875546	chr5	109944200	109944399	Brain	Brain,Lung,Spleen,Thymus	Brain,Thymus	reg_4875546	4	2	1	2	0	0	0	0	1	2	0	1	0	0	0	0	0	0	0	0	0	0	0	1	0	0	0	0	0	3	1	2	0	0	1	0	0	0	0	1	1	1
reg_4883120	chr5	111459000	111459199	Brain	Brain,Muscle	Brain,Heart	reg_4883120	6	1	1	0	0	0	0	0	0	1	1	1	0	0	0	0	0	1	0	0	0	0	0	0	2	0	4	1	0	0	0	0	0	0	0	0	0	0	0	0	1	0
reg_4883123	chr5	111459600	111459799	Brain	Brain	Brain,Heart	reg_4883123	1	1	9	1	0	0	0	0	1	0	0	2	0	0	0	0	0	0	0	0	0	0	0	0	2	0	1	1	0	0	0	0	0	0	0	0	0	0	0	0	0	0
reg_4904487	chr5	115732400	115732599	Brain	Brain,Kidney	Brain	reg_4904487	5	4	7	6	0	0	1	0	0	0	0	0	1	1	3	1	0	0	0	0	1	0	0	0	0	0	0	0	0	1	2	1	1	1	2	2	0	0	0	0	0	0
reg_4904489	chr5	115732800	115732999	Brain	Brain	Brain,Kidney,Thymus	reg_4904489	6	7	14	3	0	0	0	0	0	0	0	0	0	1	6	0	0	0	0	0	0	0	0	0	0	0	0	0	0	0	0	2	0	1	0	0	0	0	0	0	0	0
reg_4938341	chr5	122503200	122503399	Brain	Brain,Testis	Kidney	reg_4938341	7	1	2	4	0	0	0	0	3	0	1	3	0	4	0	2	0	0	0	0	0	1	0	0	0	0	0	2	0	0	0	0	0	1	3	2	1	0	0	0	0	0
reg_4938355	chr5	122506000	122506199	Brain	Brain	Brain,Kidney	reg_4938355	1	1	2	6	0	0	1	0	0	2	1	2	0	0	3	1	1	0	0	0	3	0	2	0	1	0	0	0	0	0	0	0	0	0	0	0	1	1	2	0	0	2
reg_4953128	chr5	125460600	125460799	Brain	Brain,Gut,Thymus	Brain	reg_4953128	2	8	1	1	1	2	1	0	2	0	0	0	0	0	0	0	3	0	0	0	0	0	0	0	0	0	0	0	0	1	0	1	0	0	0	0	0	0	0	1	0	0
reg_4977048	chr5	130244600	130244799	Brain	Brain,Lung,Spleen	Brain,Muscle,Thyroid	reg_4977048	5	3	2	3	0	0	3	0	3	3	0	0	0	0	2	0	2	0	2	0	0	2	1	2	0	0	0	1	1	0	2	3	0	2	0	0	1	0	4	1	0	0
reg_4998918	chr5	134618600	134618799	Brain	Brain	Brain,Lung,Muscle	reg_4998918	3	7	2	6	0	0	0	0	0	0	0	0	0	1	1	0	0	0	0	0	1	0	4	0	1	0	1	2	0	3	2	0	0	0	0	0	0	1	0	0	0	0
reg_4999097	chr5	134654400	134654599	Brain	Brain	Brain,Lung	reg_4999097	0	2	3	4	0	0	0	0	0	0	5	0	0	0	1	0	0	0	0	0	0	1	2	3	2	0	0	2	0	0	0	2	0	0	0	0	0	0	0	0	0	0
reg_4999103	chr5	134655600	134655799	Brain	Brain,Lung,Spleen	No_Exp.	reg_4999103	0	9	1	4	0	0	0	0	0	1	1	0	0	0	0	0	0	0	0	0	0	0	2	2	0	0	0	2	0	1	0	2	0	0	0	0	0	0	0	0	0	0
reg_5010408	chr5	136916600	136916799	Brain	Brain,Lung	Brain,Testis	reg_5010408	5	7	2	3	0	2	0	0	2	0	0	0	1	0	0	0	0	0	0	0	2	0	2	0	0	0	0	0	0	2	4	0	2	0	0	0	2	0	0	0	0	0
reg_5015589	chr5	137952800	137952999	Brain	Brain	Brain,Liver	reg_5015589	10	7	5	4	0	0	0	0	0	0	0	0	0	0	0	0	0	2	0	0	0	0	0	0	0	0	0	0	0	0	0	0	0	0	0	0	0	0	0	0	0	0
reg_5022182	chr5	139271400	139271599	Brain	Brain,Spleen	Brain,Gut	reg_5022182	5	5	7	4	0	2	4	0	0	0	0	2	0	0	0	0	0	0	0	0	0	0	0	0	0	0	0	0	4	0	0	3	0	0	0	0	0	0	0	0	0	0
reg_5024559	chr5	139746800	139746999	Brain	Brain,Heart,Thymus	Brain	reg_5024559	2	5	4	13	0	0	0	0	0	0	0	0	0	1	2	0	0	0	0	0	0	0	1	2	0	0	0	2	3	0	1	1	0	1	0	2	0	0	0	0	0	2
reg_5024561	chr5	139747200	139747399	Brain	Brain,Thymus	Brain,Lung	reg_5024561	8	8	4	13	1	0	0	0	0	2	0	0	2	0	0	1	0	0	0	0	0	1	2	1	0	0	0	0	1	2	3	1	0	0	3	2	0	0	0	2	0	2
reg_5024580	chr5	139751000	139751199	Brain	Brain,Heart	Brain	reg_5024580	11	3	4	9	0	0	0	1	4	0	2	0	0	0	0	1	0	0	0	2	0	0	0	0	0	0	0	1	1	1	2	2	0	0	4	0	0	0	2	0	0	0
reg_5042242	chr5	143283400	143283599	Brain	Brain	Brain,Thymus	reg_5042242	0	4	2	2	0	0	1	0	0	0	0	0	0	0	0	0	0	0	0	0	0	0	0	0	0	0	0	0	0	0	1	0	0	0	0	0	0	1	0	0	0	0
reg_5070179	chr5	148870800	148870999	Brain	Brain	Brain,Heart	reg_5070179	3	3	2	2	0	0	0	2	0	1	1	0	1	0	1	1	0	0	2	0	0	2	0	1	0	0	1	0	2	1	0	0	0	0	0	1	0	0	0	0	0	1
reg_5070181	chr5	148871200	148871399	Brain	Brain,Heart,Kidney,Lung	Brain,Heart,Kidney,Lung,Muscle,Spleen	reg_5070181	2	0	7	0	0	0	1	0	4	0	0	1	4	0	1	0	1	0	1	0	3	0	0	0	0	0	4	0	3	0	2	0	2	0	0	1	0	1	0	0	0	0
reg_5119042	chr6	6808600	6808799	Brain	Brain	Brain,Muscle	reg_5119042	7	21	7	17	0	0	0	0	0	0	0	0	0	0	0	0	0	0	0	0	0	0	0	0	0	0	0	0	0	0	0	0	0	0	0	0	0	0	0	0	0	0
reg_5123368	chr6	7673800	7673999	Brain	Brain	Brain,Testis,Thyroid	reg_5123368	5	1	0	2	0	0	0	0	0	0	0	0	1	0	0	0	0	0	0	0	0	0	1	1	0	0	0	0	0	0	0	0	2	1	0	0	3	1	0	1	0	0
reg_5123369	chr6	7674000	7674199	Brain	Brain	Brain,Thyroid	reg_5123369	9	3	3	2	0	0	0	0	0	1	0	0	0	0	0	0	0	0	0	0	0	0	0	0	0	0	0	0	0	0	0	0	0	0	0	0	2	2	0	1	0	0
reg_5123370	chr6	7674200	7674399	Brain	Brain,Thyroid	Brain	reg_5123370	7	5	8	6	0	0	0	0	0	0	0	0	0	0	0	0	0	0	0	0	0	0	1	0	0	0	0	0	0	0	0	0	0	0	0	0	5	0	0	0	0	0
reg_5123371	chr6	7674400	7674599	Brain	Brain	Brain,Thyroid	reg_5123371	7	15	9	7	0	0	0	0	0	0	0	0	0	2	0	0	0	0	0	0	0	0	0	0	0	0	0	0	0	0	0	0	1	0	0	0	1	1	0	4	0	0
reg_5126202	chr6	8240600	8240799	Brain	Brain	Brain,Lung	reg_5126202	5	1	5	6	0	0	0	0	0	2	1	1	4	0	2	1	0	0	0	0	0	0	0	2	0	2	0	0	0	1	0	0	0	0	0	0	0	1	0	0	2	0
reg_5126203	chr6	8240800	8240999	Brain	Brain	Brain,Heart,Lung	reg_5126203	10	2	9	5	0	0	1	0	0	0	2	5	0	0	2	1	0	0	0	0	0	0	0	2	1	6	0	0	3	1	2	0	0	0	0	0	0	0	0	0	0	0
reg_5144497	chr6	11899600	11899799	Brain	Brain,Heart	Brain,Heart,Kidney,Liver,Muscle	reg_5144497	13	1	12	3	0	0	2	0	1	2	0	0	5	1	1	0	1	0	2	0	0	1	0	0	0	2	0	0	0	0	0	0	0	0	0	0	0	0	0	0	0	0
reg_5196524	chr6	22305000	22305199	Brain	Brain,Spleen	Brain	reg_5196524	1	2	5	2	1	0	0	3	0	0	0	0	0	0	0	0	0	1	0	1	1	0	0	0	0	0	0	0	0	0	0	4	0	0	0	0	0	0	0	0	2	0
reg_5213688	chr6	25737800	25737999	Brain	Brain,Thymus	Brain,Muscle	reg_5213688	3	5	9	2	0	0	0	0	0	0	0	0	0	0	0	0	0	0	0	0	2	0	1	0	0	0	6	0	0	0	1	2	0	0	0	0	0	0	0	0	2	0
reg_5213692	chr6	25738600	25738799	Brain	Brain,Thymus	Brain,Muscle,Thymus	reg_5213692	2	9	12	9	0	0	0	3	0	0	0	0	2	0	0	0	0	0	0	0	0	0	1	0	0	1	0	1	3	1	0	3	0	0	0	0	0	0	0	0	1	0
reg_5213700	chr6	25740200	25740399	Brain	Brain	Brain,Spleen	reg_5213700	2	2	4	6	0	0	0	0	0	0	1	0	2	0	0	0	0	0	0	1	0	0	0	0	0	3	1	0	0	0	4	0	0	0	0	0	0	0	0	0	0	0
reg_5269211	chr6	36842400	36842599	Brain	Brain	Brain,Spleen	reg_5269211	10	23	12	18	1	2	1	0	1	0	0	0	0	0	0	0	0	0	0	0	0	0	0	0	0	0	0	0	3	1	0	0	0	0	0	0	4	0	0	3	0	0
reg_5269222	chr6	36844600	36844799	Brain	Brain	Brain,Spleen	reg_5269222	10	28	26	27	0	2	0	0	0	0	0	0	0	0	0	0	0	0	0	0	0	0	0	0	0	0	0	0	0	3	0	0	0	0	0	0	0	4	2	0	0	0
reg_5269224	chr6	36845000	36845199	Brain	Brain	Brain,Spleen	reg_5269224	13	15	11	5	0	0	0	0	0	1	0	0	0	0	0	0	0	0	0	0	0	0	0	0	0	0	0	0	0	1	0	0	0	0	0	0	2	0	1	1	0	0
reg_5276502	chr6	38300600	38300799	Brain	Brain,Heart	No_Exp.	reg_5276502	1	3	1	3	0	0	0	0	1	0	0	0	0	0	2	0	0	0	0	0	0	0	0	1	0	0	0	0	2	0	1	2	2	2	0	0	0	0	1	0	2	0
reg_5276503	chr6	38300800	38300999	Brain	Brain,Kidney	Brain	reg_5276503	4	3	2	3	2	0	0	0	1	0	0	0	0	0	1	0	0	0	0	0	0	0	2	0	0	0	0	0	1	0	0	2	0	0	0	1	0	0	1	0	0	2
reg_5281584	chr6	39317000	39317199	Brain	No_Exp.	Brain,Thymus	reg_5281584	2	3	0	6	0	0	0	0	2	0	0	0	2	0	0	0	0	0	0	0	0	2	0	1	0	0	0	0	2	0	2	2	0	0	0	0	0	2	1	0	0	0
reg_5284359	chr6	39872000	39872199	Brain	Brain	Brain,Thyroid	reg_5284359	68	59	51	50	0	2	0	0	1	0	0	1	0	0	1	1	0	0	0	0	0	2	0	0	0	2	4	0	0	0	0	2	1	0	0	0	0	0	0	2	0	0
reg_5284362	chr6	39872600	39872799	Brain	Brain,Thyroid	Brain	reg_5284362	42	45	37	54	0	0	0	0	0	0	0	0	1	1	0	2	0	0	0	0	0	1	1	0	3	0	0	0	3	2	1	0	0	0	0	0	0	2	4	1	0	0
reg_5323700	chr6	47740200	47740399	Brain	Brain,Testis	Brain	reg_5323700	2	1	4	2	4	0	0	0	0	0	0	0	1	0	0	0	0	0	0	0	0	0	0	1	0	0	0	0	0	1	0	1	0	0	1	2	0	0	0	0	0	0
reg_5325247	chr6	48049600	48049799	Brain	Brain,Gut,Spleen	Brain,Thymus	reg_5325247	5	2	2	4	0	0	0	2	0	0	0	1	1	0	1	0	0	0	1	0	0	0	1	0	0	0	0	0	0	0	4	0	0	0	0	0	1	0	0	2	2	0
reg_5348836	chr6	52767400	52767599	Brain	Brain,Kidney,Thymus	Brain	reg_5348836	0	0	4	4	2	0	2	1	2	1	2	0	0	2	1	3	0	3	2	0	2	0	0	1	0	1	1	0	0	1	0	2	0	0	0	0	0	1	1	1	2	0
reg_5360399	chr6	55080000	55080199	Brain	Brain,Thymus	Brain	reg_5360399	7	7	3	1	1	0	0	0	2	5	0	0	1	1	0	0	0	2	0	1	0	2	0	2	0	0	0	0	1	0	0	0	0	0	0	0	0	0	0	1	0	3
reg_5408515	chr6	64703200	64703399	Brain	Brain,Gut	Brain	reg_5408515	3	6	2	5	2	1	0	0	0	0	2	0	0	0	0	0	0	0	0	0	0	0	0	0	2	0	0	0	0	1	0	0	0	0	0	0	0	0	0	0	0	0
reg_5408516	chr6	64703400	64703599	Brain	Brain,Gut	Brain	reg_5408516	2	3	3	3	1	0	2	0	0	0	0	0	0	0	0	0	0	0	0	0	0	0	0	0	0	0	0	0	0	0	0	0	0	0	0	0	0	0	0	0	0	0
reg_5408517	chr6	64703600	64703799	Brain	Brain,Gut	Brain	reg_5408517	2	0	4	5	1	0	2	0	0	0	0	0	0	0	0	0	0	0	0	0	0	0	0	0	0	0	0	0	0	0	0	0	0	0	0	0	0	0	0	0	0	0
reg_5414688	chr6	65937800	65937999	Brain	No_Exp.	Brain,Heart	reg_5414688	0	4	1	3	0	0	0	0	0	0	0	0	0	0	0	0	0	0	0	0	0	0	0	1	2	0	0	0	2	2	0	1	0	0	0	0	0	0	0	0	0	0
reg_5442638	chr6	71527800	71527999	Brain	Brain,Heart	Brain	reg_5442638	5	5	1	1	0	0	0	0	3	0	0	0	1	0	1	2	0	2	1	1	0	0	0	0	0	2	0	0	0	0	0	0	2	0	0	0	2	0	1	1	0	0
reg_5442664	chr6	71533000	71533199	Brain	Brain,Heart,Testis	Brain	reg_5442664	6	8	1	4	0	0	0	3	2	2	1	0	0	2	1	0	0	0	0	1	0	0	0	0	2	0	0	2	0	0	0	0	0	0	1	4	2	0	0	0	0	0
reg_5442667	chr6	71533600	71533799	Brain	Brain,Kidney	Brain	reg_5442667	3	7	4	0	2	0	2	2	1	1	0	2	1	0	1	0	1	0	1	0	0	0	1	0	1	2	0	1	0	0	0	0	0	0	3	0	0	0	0	0	0	0
reg_5442668	chr6	71533800	71533999	Brain	Brain,Kidney	Brain,Muscle	reg_5442668	1	2	0	8	0	0	0	2	1	2	0	0	4	0	3	0	0	0	2	0	0	0	1	0	0	2	4	0	0	0	1	0	0	1	1	1	0	0	1	1	2	0
reg_5442672	chr6	71534600	71534799	Brain	Brain	Brain,Muscle	reg_5442672	4	4	1	2	0	0	0	0	1	2	0	0	0	0	2	1	1	0	0	0	1	0	5	0	1	2	0	0	0	0	0	0	4	0	3	0	0	0	0	3	0	0
reg_5442920	chr6	71584200	71584399	Brain	Brain,Spleen	No_Exp.	reg_5442920	1	5	2	3	0	0	0	0	0	0	1	0	0	1	0	0	0	0	0	0	2	1	4	0	0	0	0	0	0	0	3	1	0	0	0	1	0	4	0	0	4	0
reg_5442921	chr6	71584400	71584599	Brain	Brain,Spleen	No_Exp.	reg_5442921	2	1	5	1	1	0	0	0	0	0	0	1	1	1	0	0	0	0	0	0	0	2	1	0	0	0	0	0	0	3	2	0	0	0	0	1	1	0	0	0	0	0
reg_5447203	chr6	72440800	72440999	Brain	Brain,Testis	No_Exp.	reg_5447203	5	0	1	2	0	0	0	0	0	0	0	0	2	0	0	0	0	0	0	0	0	0	0	0	0	0	0	2	2	0	1	0	1	1	0	2	0	2	2	0	0	2
reg_5518138	chr6	86627800	86627999	Brain	Brain,Gut	No_Exp.	reg_5518138	2	3	2	2	2	1	2	0	0	0	0	0	0	1	0	0	0	0	0	0	0	0	4	0	0	0	0	0	0	0	0	1	0	0	0	0	0	0	2	0	0	0
reg_5518360	chr6	86672200	86672399	Brain	Brain	Brain,Lung	reg_5518360	2	3	1	4	0	0	1	0	0	0	1	0	0	1	0	0	0	0	0	1	2	0	0	0	0	0	0	0	1	0	2	2	0	0	0	1	0	0	1	1	0	2
reg_5518362	chr6	86672600	86672799	Brain	Brain	Brain,Lung	reg_5518362	1	3	3	3	0	0	0	0	2	0	0	0	0	1	2	4	0	0	0	1	0	0	7	0	0	0	0	0	0	3	0	1	0	0	0	1	0	0	0	0	0	0
reg_5518365	chr6	86673200	86673399	Brain	Brain	Brain,Gut,Lung	reg_5518365	6	9	4	3	0	1	0	0	3	0	0	0	0	2	2	1	0	2	0	2	3	2	0	1	0	0	0	0	2	0	1	1	0	0	0	1	0	1	0	0	1	4
reg_5518368	chr6	86673800	86673999	Brain	No_Exp.	Brain,Heart,Lung,Spleen	reg_5518368	1	2	0	6	2	0	0	0	3	1	0	0	1	0	1	1	0	0	0	0	1	1	3	1	0	3	1	0	2	2	1	1	0	0	0	0	0	0	0	1	0	2
reg_5518372	chr6	86674600	86674799	Brain	Brain,Kidney	Brain,Liver,Spleen	reg_5518372	3	9	5	3	3	0	2	0	0	3	0	0	0	0	2	1	1	0	0	0	1	2	1	3	2	0	4	0	0	2	1	3	2	0	0	3	0	1	2	0	0	2
reg_5518443	chr6	86688800	86688999	Brain	Brain,Testis,Thymus	Brain,Testis	reg_5518443	0	2	5	1	0	0	1	1	0	0	0	0	0	1	0	0	0	0	0	0	1	0	0	1	2	0	0	0	0	0	0	1	2	0	2	2	0	0	0	0	2	0
reg_5518449	chr6	86690000	86690199	Brain	Brain	Brain,Testis	reg_5518449	1	3	3	2	1	0	1	0	1	0	0	0	1	0	0	0	0	0	0	0	0	1	0	0	0	0	0	0	1	0	0	0	0	2	1	0	0	0	0	0	0	0
reg_5519237	chr6	86847600	86847799	Brain	Brain,Gut,Heart,Kidney	No_Exp.	reg_5519237	1	5	2	0	0	0	0	1	1	0	0	0	0	1	2	1	0	0	0	0	0	0	4	1	0	0	0	0	0	2	2	0	0	0	0	0	0	0	0	1	0	0
reg_5542661	chr6	91532400	91532599	Brain	Brain	Brain,Spleen	reg_5542661	1	1	3	4	0	0	0	2	0	0	0	0	0	0	1	0	0	0	0	0	5	0	0	0	0	0	2	0	0	3	0	1	0	0	0	0	0	0	0	0	0	0
reg_5544499	chr6	91900000	91900199	Brain	Brain,Heart,Testis	Brain	reg_5544499	7	7	2	1	0	0	0	0	1	0	0	0	0	2	0	0	0	0	0	2	2	0	2	2	0	0	0	0	2	0	1	1	1	0	0	0	0	2	0	4	0	0
reg_5544508	chr6	91901800	91901999	Brain	Brain	Brain,Lung	reg_5544508	5	0	4	2	2	0	1	0	1	1	0	2	0	0	3	2	0	0	1	0	4	0	1	1	0	0	0	2	4	1	0	0	0	0	0	0	0	0	2	0	1	0
reg_5579615	chr6	98923200	98923399	Brain	Brain,Lung,Spleen,Thyroid	Brain,Lung,Thyroid	reg_5579615	5	2	7	5	0	0	2	0	0	1	0	0	0	0	0	0	0	0	1	0	2	2	3	0	0	0	0	0	1	1	1	1	0	0	0	0	0	0	1	1	3	0
reg_5653602	chr6	113720600	113720799	Brain	Brain,Spleen	Brain,Heart	reg_5653602	3	0	5	1	1	0	0	2	2	2	1	0	0	0	1	1	0	0	0	0	2	0	2	2	0	0	0	0	2	2	2	0	0	2	0	0	0	1	0	0	0	0
reg_5653604	chr6	113721000	113721199	Brain	Brain,Heart,Kidney,Lung,Spleen	Brain,Lung,Spleen	reg_5653604	4	4	2	3	3	2	0	0	2	0	1	4	0	0	1	0	0	0	0	1	0	0	3	0	2	2	0	2	0	0	0	3	0	1	0	0	0	0	0	1	0	0
reg_5653611	chr6	113722400	113722599	Brain	Brain,Heart,Thymus	Brain,Heart,Lung,Muscle,Spleen,Thymus	reg_5653611	0	5	0	5	2	0	1	3	0	2	0	3	2	1	0	2	0	1	0	2	0	0	1	6	0	2	0	0	0	2	4	1	0	1	5	1	3	0	0	0	2	0
reg_5662898	chr6	115579800	115579999	Brain	Brain	Brain,Gut	reg_5662898	1	3	4	0	0	3	3	0	0	0	0	0	0	1	0	1	0	2	0	0	1	0	0	0	0	0	2	0	2	0	0	0	2	0	1	0	2	0	0	1	1	0
reg_5662899	chr6	115580000	115580199	Brain	Brain	Brain,Gut	reg_5662899	3	1	5	3	1	2	1	0	3	0	0	1	0	0	0	3	4	0	0	0	1	0	4	0	0	2	4	0	0	3	0	2	0	0	0	0	1	4	0	1	0	0
reg_5662902	chr6	115580600	115580799	Brain	Brain,Gut,Lung,Muscle	Brain,Gut,Liver,Lung	reg_5662902	4	4	8	2	2	2	1	1	1	0	0	0	0	1	1	2	3	3	1	0	1	2	0	2	0	1	2	1	0	0	2	2	0	0	0	0	0	0	0	5	2	0
reg_5662903	chr6	115580800	115580999	Brain	Brain,Gut,Kidney	Brain,Gut,Heart,Lung	reg_5662903	6	3	1	3	2	0	0	1	0	0	0	0	0	1	0	1	0	1	0	0	0	0	0	2	1	2	0	1	0	0	0	0	0	0	0	0	2	0	0	1	0	0
reg_5664978	chr6	115995800	115995999	Brain	No_Exp.	Brain,Thymus	reg_5664978	0	3	3	4	0	0	0	0	0	0	0	0	0	0	0	0	0	0	0	0	3	0	2	1	0	0	0	0	0	2	0	0	0	0	0	0	0	0	0	0	0	0
reg_5664980	chr6	115996200	115996399	Brain	Brain,Lung	No_Exp.	reg_5664980	4	4	4	2	0	0	0	0	0	0	0	0	1	0	0	0	0	0	0	0	0	1	0	2	0	1	0	0	0	0	0	0	0	0	0	0	0	0	0	0	0	1
reg_5664983	chr6	115996800	115996999	Brain	Brain	Brain,Thymus	reg_5664983	3	1	3	3	0	0	0	0	1	0	0	0	0	0	0	0	0	0	0	0	0	0	0	0	0	0	0	0	0	0	0	0	0	0	0	0	0	0	0	0	0	0
reg_5664994	chr6	115999000	115999199	Brain	Brain	Brain,Thymus	reg_5664994	6	9	1	4	0	0	0	0	1	0	0	1	0	0	0	0	0	0	0	0	0	0	0	0	0	0	0	0	0	0	0	0	0	2	0	0	0	0	0	0	0	3
reg_5687525	chr6	120505200	120505399	Brain	No_Exp.	Brain,Lung	reg_5687525	1	3	4	1	0	0	0	0	0	0	0	0	0	0	2	0	0	0	0	0	2	2	0	1	0	0	0	0	0	1	4	2	0	0	0	2	0	0	0	0	0	3
reg_5709643	chr6	124928800	124928999	Brain	Brain,Spleen	No_Exp.	reg_5709643	4	0	1	4	1	0	2	0	0	1	0	0	0	0	0	0	0	0	0	2	0	0	0	0	0	0	0	0	3	2	0	0	0	0	0	0	0	0	0	0	1	3
reg_5718191	chr6	126638400	126638599	Brain	Brain,Heart,Muscle,Thymus	Brain,Muscle,Thyroid	reg_5718191	108	116	109	127	0	1	0	1	0	0	3	4	0	0	0	0	0	0	0	0	0	1	0	1	1	4	0	0	0	1	0	1	1	0	0	0	2	0	1	1	0	0
reg_5797433	chr6	142486800	142486999	Brain	Brain,Kidney	Brain,Heart,Kidney	reg_5797433	2	4	3	5	0	0	0	0	0	3	2	1	4	0	0	2	0	0	0	0	0	2	0	0	0	0	0	0	0	0	0	0	2	1	0	2	0	0	0	0	2	0
reg_5797443	chr6	142488800	142488999	Brain	Brain,Kidney	Brain,Heart,Kidney	reg_5797443	4	3	1	14	0	0	0	0	1	0	0	2	5	1	0	1	0	0	0	0	0	2	0	0	0	0	0	2	0	0	0	0	0	0	0	4	0	0	0	0	0	0
reg_5797444	chr6	142489000	142489199	Brain	Brain	Brain,Heart,Kidney,Testis	reg_5797444	3	2	0	8	0	0	1	0	3	0	2	0	4	0	0	1	0	0	0	0	0	0	0	0	0	0	0	0	0	0	0	0	0	0	0	0	0	0	0	0	0	0
reg_5797448	chr6	142489800	142489999	Brain	Brain	Brain,Heart,Kidney,Testis	reg_5797448	4	1	5	7	1	0	0	0	0	2	0	1	4	0	0	1	0	0	0	0	0	1	0	1	0	0	0	0	0	0	0	0	0	0	0	1	0	0	0	0	0	0
reg_5820620	chr6	147124200	147124399	Brain	No_Exp.	Brain,Lung,Muscle	reg_5820620	2	0	6	0	1	0	1	0	0	1	1	0	0	1	0	0	0	0	0	0	0	6	0	0	1	0	0	0	0	0	0	0	0	1	0	0	0	0	0	0	0	0
reg_5830759	chr6	149152000	149152199	Brain	Brain	Brain,Gut	reg_5830759	0	4	6	1	1	0	1	0	0	0	1	0	0	0	0	0	0	0	7	0	4	0	0	0	0	0	0	0	3	1	2	0	0	0	0	0	0	0	1	0	2	0
reg_5830771	chr6	149154400	149154599	Brain	No_Exp.	Brain,Liver	reg_5830771	3	3	0	7	1	1	0	1	0	0	0	0	3	0	0	2	0	2	4	1	2	0	2	3	0	0	0	0	2	0	0	1	0	0	0	0	0	0	1	0	0	0
reg_5850761	chr7	3415800	3415999	Brain	Brain,Testis	Brain	reg_5850761	18	11	17	17	0	0	0	0	0	0	0	0	0	1	0	0	0	0	0	0	0	0	0	0	0	0	0	0	0	0	1	2	0	1	0	1	0	0	0	0	0	0
reg_5850763	chr7	3416200	3416399	Brain	Brain,Testis	Brain	reg_5850763	35	46	28	36	0	1	0	0	0	0	0	0	0	0	0	0	0	0	0	0	0	0	0	0	0	0	0	0	0	0	0	1	3	0	2	0	0	0	0	0	0	0
reg_5850788	chr7	3421200	3421399	Brain	Brain,Muscle	Brain	reg_5850788	38	77	51	81	0	0	0	0	0	0	0	0	0	0	0	0	0	0	0	0	0	0	0	0	0	0	0	0	0	0	2	0	0	0	0	1	0	0	0	0	0	2
reg_5858877	chr7	5039000	5039199	Brain	Kidney,Spleen	Brain,Thymus	reg_5858877	0	4	2	3	1	0	0	0	0	5	2	0	2	2	1	1	0	0	0	0	2	1	1	2	0	0	2	0	0	1	0	0	0	2	1	0	1	0	1	0	2	2
reg_5864486	chr7	6160800	6160999	Brain	Brain,Kidney	Spleen	reg_5864486	2	4	2	0	0	0	0	1	0	0	3	0	2	0	1	0	0	0	0	1	1	0	1	0	0	0	1	1	2	0	2	0	1	1	0	0	1	0	0	0	2	0
reg_5865229	chr7	6309400	6309599	Brain	No_Exp.	Brain,Heart,Lung	reg_5865229	18	5	10	1	0	0	0	0	4	0	1	1	2	4	0	0	0	0	0	0	2	0	0	0	0	0	0	0	0	6	0	0	0	0	0	0	0	1	1	0	0	1
reg_5897660	chr7	12795600	12795799	Brain	No_Exp.	Brain,Thymus	reg_5897660	2	0	8	1	0	0	0	0	0	0	0	0	0	0	0	0	0	0	0	0	2	0	0	0	0	0	0	0	0	2	0	0	0	0	0	0	0	0	0	0	0	0
reg_5928519	chr7	18967400	18967599	Brain	Brain	Brain,Lung	reg_5928519	11	8	10	0	0	1	0	0	0	0	0	0	0	0	0	0	0	0	0	0	1	3	1	2	3	0	1	0	3	0	1	0	0	0	0	0	0	0	0	0	0	0
reg_5928520	chr7	18967600	18967799	Brain	Brain,Spleen	Brain	reg_5928520	6	2	7	11	0	0	1	0	0	0	0	2	0	0	1	0	0	0	0	0	3	3	0	0	0	0	1	0	0	0	1	0	0	0	0	0	0	0	0	0	0	0
reg_5928522	chr7	18968000	18968199	Brain	Brain	Brain,Lung	reg_5928522	6	2	4	4	0	1	0	0	0	0	0	1	0	1	0	0	0	0	0	0	3	0	1	0	0	0	0	1	0	0	0	0	0	0	0	0	0	0	0	2	0	0
reg_5928527	chr7	18969000	18969199	Brain	Brain	Brain,Lung	reg_5928527	3	4	2	2	0	0	0	0	0	0	3	0	0	0	1	0	0	0	0	0	0	1	0	1	0	0	0	0	0	0	0	0	0	0	0	0	0	0	0	0	0	0
reg_5928541	chr7	18971800	18971999	Brain	Brain	Brain,Heart	reg_5928541	7	3	4	4	0	0	0	0	0	0	0	0	0	0	0	0	0	0	0	0	0	0	0	3	0	2	0	0	0	0	0	0	0	0	0	0	0	0	0	0	0	0
reg_5928548	chr7	18973200	18973399	Brain	Brain,Lung	Brain	reg_5928548	1	7	11	5	0	0	0	0	0	2	0	0	0	0	0	0	0	0	0	0	4	0	2	0	0	2	0	0	0	0	0	0	0	0	0	0	0	0	0	0	0	0
reg_5928556	chr7	18974800	18974999	Brain	Brain,Lung	Brain	reg_5928556	4	4	3	4	0	0	0	0	0	0	0	0	0	0	0	2	0	0	0	0	4	0	0	2	0	0	0	0	0	0	0	0	0	0	0	0	0	0	0	0	0	0
reg_5930393	chr7	19342200	19342399	Brain	Brain,Muscle	Brain	reg_5930393	0	2	2	4	0	0	0	0	2	2	0	0	0	0	0	0	0	0	0	0	2	0	1	2	0	3	1	1	0	0	0	0	0	0	0	0	0	0	0	0	0	0
reg_5930399	chr7	19343400	19343599	Brain	Brain	Brain,Muscle	reg_5930399	1	2	2	4	0	0	0	0	0	0	0	0	0	0	0	2	0	0	0	0	0	0	0	2	0	0	0	1	0	0	0	0	0	0	0	2	0	0	0	0	0	0
reg_5930404	chr7	19344400	19344599	Brain	No_Exp.	Brain,Lung	reg_5930404	6	12	2	2	0	0	0	0	0	0	0	0	0	0	0	0	0	0	0	0	0	0	2	0	0	0	0	0	0	0	0	0	0	4	1	2	0	0	0	0	0	0
reg_5931498	chr7	19563200	19563399	Brain	Brain,Testis	No_Exp.	reg_5931498	1	3	3	2	0	0	0	1	1	0	2	0	1	1	2	1	0	0	0	0	0	0	0	1	0	0	1	0	0	2	0	1	1	1	2	0	0	2	4	0	0	0
reg_5931836	chr7	19630800	19630999	Brain	No_Exp.	Brain,Heart	reg_5931836	4	3	3	0	0	3	0	1	0	0	2	0	0	0	0	0	0	0	0	0	0	0	0	0	0	0	0	0	0	0	0	2	0	0	0	0	1	0	0	0	1	2
reg_5954346	chr7	24132800	24132999	Brain	Brain	Brain,Spleen	reg_5954346	0	3	1	5	0	0	0	1	2	0	0	0	0	2	0	1	0	0	0	0	2	0	0	0	0	0	2	0	0	0	0	0	0	0	1	0	2	0	0	0	0	3
reg_5956216	chr7	24506800	24506999	Brain	Brain,Lung	Kidney	reg_5956216	1	1	2	4	1	2	1	0	0	1	1	1	3	1	3	0	1	0	0	0	2	3	1	0	0	1	1	0	1	0	1	3	0	0	0	2	2	1	1	1	0	0
reg_5961517	chr7	25567000	25567199	Brain	Brain,Testis	No_Exp.	reg_5961517	3	2	2	1	0	0	0	0	0	0	0	0	0	0	0	2	0	0	0	0	1	0	0	0	0	0	0	0	0	0	0	0	1	0	3	1	0	0	0	0	1	0
reg_5971338	chr7	27531200	27531399	Brain	Brain,Muscle	Brain	reg_5971338	16	15	33	32	0	0	0	0	0	0	0	1	0	0	0	0	0	0	0	0	0	0	0	0	0	1	2	2	0	0	0	0	0	0	2	0	0	0	0	0	0	0
reg_5971339	chr7	27531400	27531599	Brain	Brain,Muscle	Brain	reg_5971339	31	15	33	28	0	0	0	0	0	0	1	0	0	0	0	0	1	0	0	0	0	0	0	1	1	1	1	2	0	0	0	0	0	0	0	0	0	0	0	0	0	0
reg_5984445	chr7	30152600	30152799	Brain	No_Exp.	Brain,Testis	reg_5984445	2	5	1	0	0	0	0	0	1	0	0	0	0	1	0	1	0	0	1	0	0	0	0	0	0	0	0	0	0	0	1	0	0	2	2	0	0	0	0	0	0	0
reg_5984593	chr7	30182200	30182399	Brain	Brain,Heart,Thymus	Heart,Kidney	reg_5984593	2	3	2	2	0	0	5	0	1	1	1	3	0	0	1	2	0	1	3	0	0	1	0	0	0	1	4	2	0	0	4	1	2	0	0	0	1	1	1	0	2	0
reg_5989820	chr7	31227600	31227799	Brain	No_Exp.	Brain,Lung,Spleen	reg_5989820	3	1	2	2	0	0	1	0	1	0	0	1	0	1	1	0	0	0	0	0	4	0	1	1	0	0	3	0	2	1	0	2	1	1	0	0	0	0	0	0	0	0
reg_6017164	chr7	36696400	36696599	Brain	Brain,Heart,Lung,Muscle	Brain	reg_6017164	3	5	0	9	0	0	1	2	0	4	1	1	0	0	1	1	0	2	0	0	3	0	1	0	1	0	1	0	2	0	1	0	0	0	0	0	0	0	0	0	0	0
reg_6017169	chr7	36697400	36697599	Brain	Brain	Brain,Lung	reg_6017169	11	6	8	5	0	0	0	0	0	0	0	3	1	0	0	0	0	0	0	0	3	0	1	2	0	1	0	0	0	2	0	1	0	1	0	2	0	0	0	0	0	0
reg_6017171	chr7	36697800	36697999	Brain	Brain,Lung	Brain	reg_6017171	5	1	3	4	0	0	0	0	2	1	2	1	0	4	0	0	0	0	0	0	1	1	3	2	1	0	0	0	2	1	3	1	1	0	0	0	0	0	1	0	0	0
reg_6056622	chr7	44588000	44588199	Brain	Brain	Brain,Lung	reg_6056622	6	1	0	3	0	0	0	0	0	0	0	0	2	0	0	5	0	1	0	0	0	2	1	0	0	2	0	0	0	0	0	0	0	0	0	0	1	0	0	1	0	0
reg_6056623	chr7	44588200	44588399	Brain	Brain	Brain,Lung,Muscle	reg_6056623	1	2	3	2	0	0	0	0	0	0	2	1	3	0	1	2	0	0	0	0	1	1	0	0	0	2	0	0	0	1	0	0	0	0	0	0	1	0	0	0	0	0
reg_6056632	chr7	44590000	44590199	Brain	Brain,Lung	Brain	reg_6056632	6	12	8	2	0	0	0	0	0	0	0	0	0	0	4	2	0	0	0	0	0	6	1	0	0	0	0	0	1	1	0	0	0	0	0	0	0	0	0	1	0	0
reg_6056633	chr7	44590200	44590399	Brain	Brain,Lung	Brain	reg_6056633	5	2	2	2	0	0	0	0	1	0	0	0	4	0	2	0	0	0	0	0	2	2	0	0	0	2	0	2	0	0	0	0	0	0	0	0	0	0	0	0	0	0
reg_6056634	chr7	44590400	44590599	Brain	Brain,Kidney,Lung	Brain	reg_6056634	0	3	5	1	0	0	0	0	3	0	0	0	3	0	4	0	0	0	0	0	3	1	0	2	0	0	0	0	0	0	0	0	0	0	0	0	0	0	0	0	0	0
reg_6060548	chr7	45373200	45373399	Brain	No_Exp.	Brain,Thymus	reg_6060548	3	1	6	3	1	0	1	0	0	0	0	1	0	0	0	0	0	0	0	1	0	0	0	0	0	0	0	0	0	2	0	0	0	0	0	1	0	0	0	0	0	0
reg_6065874	chr7	46438400	46438599	Brain	Brain	Brain,Muscle	reg_6065874	11	25	9	18	0	0	0	0	0	0	0	0	0	0	0	0	0	0	0	0	1	0	0	0	1	2	0	1	2	0	0	1	0	0	0	0	0	0	0	0	0	1
reg_6065884	chr7	46440400	46440599	Brain	No_Exp.	Brain,Testis	reg_6065884	4	5	6	8	0	0	0	0	0	0	0	0	0	0	0	0	0	0	0	0	0	0	0	0	0	0	0	0	0	0	1	0	2	1	0	1	0	0	0	1	0	0
reg_6065885	chr7	46440600	46440799	Brain	Brain,Gut	Brain,Testis	reg_6065885	2	9	5	1	0	0	0	0	0	0	0	0	0	1	0	0	0	0	0	1	0	0	0	1	0	0	0	0	2	0	4	0	3	1	0	1	0	2	1	1	0	0
reg_6091162	chr7	51496000	51496199	Brain	No_Exp.	Brain,Kidney	reg_6091162	8	4	0	0	0	0	1	0	0	0	0	0	0	1	0	1	0	0	0	0	0	0	0	0	0	0	1	2	0	0	0	0	1	4	0	1	0	0	0	0	0	0
reg_6093662	chr7	51996000	51996199	Brain	Brain,Gut	Brain,Gut,Kidney	reg_6093662	4	9	4	5	2	0	2	1	0	1	0	0	3	0	1	3	0	3	2	2	1	0	0	0	0	0	0	5	0	0	0	0	0	3	0	2	0	1	2	0	0	0
reg_6129668	chr7	59197200	59197399	Brain	Brain,Thymus	Brain	reg_6129668	3	1	10	3	0	2	0	0	0	0	0	0	0	0	0	0	0	0	0	0	0	2	0	0	0	0	0	0	1	0	0	0	0	0	0	0	0	0	0	0	0	0
reg_6129807	chr7	59225000	59225199	Brain	Brain	Brain,Spleen	reg_6129807	7	0	15	5	1	0	0	0	3	3	0	1	0	0	0	0	2	0	0	0	0	0	0	0	0	1	2	0	1	0	3	0	0	2	1	0	0	0	0	0	0	2
reg_6129812	chr7	59226000	59226199	Brain	No_Exp.	Brain,Spleen	reg_6129812	5	1	2	2	0	0	0	0	0	0	1	0	0	0	0	0	0	1	0	0	0	0	0	0	0	0	0	0	0	2	0	0	0	0	2	0	0	0	0	0	2	0
reg_6129814	chr7	59226400	59226599	Brain	Brain	Brain,Lung	reg_6129814	16	3	9	11	0	0	0	0	0	0	0	0	0	0	0	0	0	0	0	2	1	1	0	1	0	0	2	0	0	0	0	0	0	0	0	0	0	0	0	0	0	0
reg_6129819	chr7	59227400	59227599	Brain	Brain,Lung	Brain	reg_6129819	3	1	6	5	0	0	0	2	0	0	0	0	1	0	0	0	0	1	0	0	0	0	2	0	0	0	0	1	0	1	0	0	0	3	4	0	3	0	2	0	0	2
reg_6142205	chr7	61704600	61704799	Brain	Brain	Brain,Testis	reg_6142205	3	1	3	1	0	0	0	0	0	0	0	0	0	0	0	1	0	0	0	0	1	0	1	0	0	0	0	0	0	0	0	0	1	0	0	2	0	0	0	0	0	0
reg_6142211	chr7	61705800	61705999	Brain	Brain,Testis	Brain	reg_6142211	0	0	6	2	0	0	0	0	0	0	0	0	0	0	0	0	0	0	0	0	0	0	0	0	0	0	0	0	0	0	0	0	3	0	1	0	0	0	0	0	0	0
reg_6142448	chr7	61753200	61753399	Brain	Brain	Brain,Lung	reg_6142448	8	20	21	10	0	0	0	2	0	0	0	0	0	0	0	0	0	0	0	0	0	1	1	4	0	0	0	0	0	0	1	1	0	0	0	1	0	0	0	0	0	0
reg_6142752	chr7	61814000	61814199	Brain	Brain,Testis	Brain	reg_6142752	8	4	8	5	0	0	0	0	0	0	0	0	0	0	0	0	0	0	0	0	0	0	1	0	0	0	0	0	0	0	0	0	0	0	1	2	0	0	0	0	0	0
reg_6143239	chr7	61911400	61911599	Brain	Brain,Lung	Brain	reg_6143239	15	13	8	14	0	0	0	0	0	0	0	0	0	0	0	0	0	0	0	0	2	2	3	0	0	0	0	0	0	0	0	0	0	0	0	0	0	0	0	0	0	0
reg_6143257	chr7	61915000	61915199	Brain	Brain	Brain,Lung	reg_6143257	7	5	11	17	0	0	2	0	0	0	0	0	0	0	0	0	0	0	0	0	0	2	0	0	0	0	0	0	0	0	0	0	0	0	0	0	0	0	0	0	0	0
reg_6143281	chr7	61919800	61919999	Brain	Brain,Lung	Brain	reg_6143281	5	0	7	2	0	0	0	0	0	0	0	0	0	0	0	0	0	0	0	0	0	0	0	0	0	0	0	0	0	0	0	0	0	0	0	0	0	0	0	0	0	0
reg_6143329	chr7	61929400	61929599	Brain	Brain	Brain,Lung	reg_6143329	19	7	24	6	0	0	0	0	0	0	0	0	0	0	0	0	0	0	0	0	0	3	1	0	0	0	0	0	0	0	0	0	0	0	0	0	0	0	0	0	0	0
reg_6143338	chr7	61931200	61931399	Brain	Brain	Brain,Lung	reg_6143338	6	9	14	6	0	0	0	0	0	0	0	0	0	0	0	0	0	0	0	0	1	1	3	0	0	0	0	0	0	0	0	1	0	0	0	0	0	0	0	0	0	0
reg_6143352	chr7	61934000	61934199	Brain	Brain	Brain,Lung	reg_6143352	14	2	9	6	0	0	0	0	0	0	0	0	0	0	0	0	0	0	0	0	2	0	1	2	0	0	0	0	0	0	0	2	0	0	0	0	0	0	0	0	0	0
reg_6143358	chr7	61935200	61935399	Brain	Brain	Brain,Lung	reg_6143358	5	1	2	3	0	0	0	0	0	0	0	0	0	0	0	0	0	0	0	0	2	1	0	1	0	0	0	0	0	0	0	0	0	0	0	0	0	0	0	0	0	0
reg_6143379	chr7	61939400	61939599	Brain	Brain	Brain,Lung	reg_6143379	11	4	9	6	0	0	0	0	0	0	0	0	0	0	0	0	0	0	0	0	2	0	0	1	0	0	0	0	0	0	0	1	0	0	0	0	0	0	0	0	0	0
reg_6143397	chr7	61943000	61943199	Brain	No_Exp.	Brain,Lung	reg_6143397	0	10	4	0	0	0	0	0	0	0	0	0	0	0	0	0	0	0	0	0	0	0	1	1	0	0	0	0	0	0	0	0	0	0	0	0	0	0	0	0	0	0
reg_6143407	chr7	61945000	61945199	Brain	Brain	Brain,Lung	reg_6143407	5	3	8	3	0	0	0	1	0	0	0	0	0	0	0	0	0	0	0	0	1	1	2	3	0	0	0	0	0	0	0	0	0	0	0	0	0	0	1	0	0	0
reg_6144034	chr7	62070400	62070599	Brain	No_Exp.	Brain,Lung	reg_6144034	3	4	7	3	0	0	1	0	0	0	0	0	0	0	0	1	0	0	0	0	1	1	0	0	0	0	0	0	0	0	0	0	0	0	0	0	0	0	0	0	0	0
reg_6202361	chr7	73735800	73735999	Brain	Brain,Lung	Brain,Heart,Lung	reg_6202361	5	8	4	4	0	0	0	0	1	0	1	0	0	0	0	1	0	0	0	0	0	0	4	2	0	0	0	0	0	0	0	0	0	0	1	0	0	0	1	0	0	0
reg_6240359	chr7	81335400	81335599	Brain	Brain,Spleen	Brain	reg_6240359	1	2	4	5	0	0	0	0	0	0	0	1	0	0	1	1	0	0	0	0	0	0	0	0	0	0	0	0	0	0	0	0	2	0	0	0	0	0	0	0	0	0
reg_6241670	chr7	81597600	81597799	Brain	No_Exp.	Brain,Thyroid	reg_6241670	6	6	0	1	0	1	1	2	1	0	0	0	0	0	0	0	1	1	0	0	0	0	0	0	0	0	0	0	0	0	0	0	0	0	0	0	1	1	1	3	0	0
reg_6242563	chr7	81776200	81776399	Brain	Brain,Heart,Kidney,Spleen	Brain,Spleen	reg_6242563	3	0	8	0	1	0	2	0	0	1	0	0	0	3	0	0	2	0	0	0	0	2	0	0	0	0	0	0	2	0	0	1	0	0	0	0	1	3	0	0	2	0
reg_6243355	chr7	81934600	81934799	Brain	Brain,Testis	Brain	reg_6243355	6	6	3	10	1	0	0	0	0	0	1	1	1	0	1	0	0	0	0	0	0	0	0	0	0	1	0	0	0	0	3	0	0	1	0	1	0	0	0	0	0	0
reg_6256577	chr7	84579000	84579199	Brain	Brain	Brain,Kidney,Liver	reg_6256577	9	14	13	10	0	0	0	0	0	3	0	0	3	2	0	0	0	0	0	0	1	0	1	2	0	0	0	0	0	0	1	0	0	0	0	0	2	0	0	0	0	0
reg_6256578	chr7	84579200	84579399	Brain	Brain,Kidney	Brain,Kidney,Liver	reg_6256578	15	18	8	12	1	2	0	1	0	1	2	2	5	1	0	0	0	0	0	0	3	0	1	2	1	0	0	0	0	0	1	0	0	0	0	0	0	1	0	0	0	0
reg_6256579	chr7	84579400	84579599	Brain	Brain	Brain,Kidney	reg_6256579	14	20	11	17	1	0	2	2	0	0	0	2	0	6	0	0	1	0	0	2	2	0	0	2	1	0	0	0	0	0	0	0	0	0	0	0	0	4	1	0	0	0
reg_6256580	chr7	84579600	84579799	Brain	Brain	Brain,Kidney	reg_6256580	7	4	11	2	0	0	0	0	0	0	0	0	2	3	0	0	0	0	0	0	0	2	0	0	0	0	0	0	0	0	0	0	0	0	0	0	0	0	1	0	0	0
reg_6256581	chr7	84579800	84579999	Brain	Brain	Brain,Kidney,Liver	reg_6256581	13	20	21	21	4	0	0	1	2	1	1	2	0	5	1	0	1	0	0	0	0	1	2	0	0	0	0	1	0	0	0	0	0	0	0	1	0	1	2	0	0	0
reg_6256582	chr7	84580000	84580199	Brain	Brain	Brain,Kidney	reg_6256582	6	14	21	7	3	0	2	0	2	2	0	0	0	2	1	0	0	0	0	0	0	0	1	0	0	0	0	1	0	0	0	2	0	0	0	0	0	0	0	0	0	0
reg_6256587	chr7	84581000	84581199	Brain	Brain,Kidney	Brain,Kidney,Liver	reg_6256587	19	13	13	7	3	0	0	0	0	3	1	0	2	5	0	0	1	0	0	0	1	0	0	1	0	0	0	0	0	0	0	0	0	0	0	0	0	0	0	0	0	0
reg_6256588	chr7	84581200	84581399	Brain	Brain	Brain,Kidney,Liver	reg_6256588	8	8	5	7	0	0	0	0	0	1	0	1	0	5	0	0	1	0	0	0	0	0	0	3	0	0	0	0	0	1	0	0	0	0	0	0	0	0	0	0	0	0
reg_6256589	chr7	84581400	84581599	Brain	Brain	Brain,Kidney,Liver	reg_6256589	15	23	16	15	0	0	0	0	0	0	0	2	0	3	0	0	0	0	0	0	1	0	0	0	0	0	0	0	0	1	0	0	0	0	0	0	2	0	0	0	0	0
reg_6256590	chr7	84581600	84581799	Brain	Brain	Brain,Kidney,Lung	reg_6256590	12	12	8	9	0	0	0	0	0	1	0	0	0	1	0	0	0	0	0	0	1	0	0	1	0	0	0	0	0	2	0	0	0	0	0	0	0	0	0	0	0	0
reg_6256591	chr7	84581800	84581999	Brain	Brain	Brain,Liver	reg_6256591	9	4	8	6	0	0	2	0	0	1	0	1	0	2	0	0	0	0	0	2	0	2	0	0	0	0	0	0	0	0	0	0	0	0	0	0	0	0	0	0	0	0
reg_6256594	chr7	84582400	84582599	Brain	Brain	Brain,Kidney,Liver	reg_6256594	3	7	12	7	1	2	0	2	0	1	0	0	3	2	0	0	2	2	2	1	0	0	1	0	0	0	0	0	0	0	1	0	0	0	0	0	0	0	0	0	0	0
reg_6256595	chr7	84582600	84582799	Brain	Brain	Brain,Liver	reg_6256595	12	11	6	6	0	0	0	2	0	0	0	0	1	5	0	0	1	0	0	1	0	4	1	0	0	0	0	0	0	0	0	0	0	0	0	0	0	0	0	0	0	0
reg_6256598	chr7	84583200	84583399	Brain	Brain	Brain,Liver,Lung	reg_6256598	5	7	6	13	1	0	1	0	0	0	0	0	2	1	2	2	1	0	2	0	2	0	1	1	0	0	0	0	0	0	0	0	0	0	0	0	0	0	0	0	0	0
reg_6279353	chr7	89134200	89134399	Brain	Thymus	Brain,Heart,Liver	reg_6279353	2	3	3	6	0	1	2	2	0	0	0	0	1	0	4	0	0	1	0	5	0	0	0	0	0	0	0	3	2	0	0	0	0	0	0	0	0	0	2	1	0	0
reg_6279356	chr7	89134800	89134999	Brain	Brain,Heart,Thymus	Brain,Gut,Heart,Thyroid	reg_6279356	0	2	0	8	0	1	0	0	2	0	0	0	1	0	0	1	0	0	2	0	0	0	0	1	0	2	0	4	0	0	0	0	0	0	0	0	0	0	1	2	1	1
reg_6279376	chr7	89138800	89138999	Brain	Brain,Gut	Thyroid	reg_6279376	2	3	4	3	0	0	0	0	0	0	0	0	0	0	1	1	0	2	1	0	0	0	0	0	0	0	2	0	1	0	2	1	0	0	1	1	0	0	0	0	0	0
reg_6283262	chr7	89916000	89916199	Brain	Brain	Brain,Heart	reg_6283262	3	5	7	5	0	0	0	0	0	1	0	0	0	0	0	0	0	0	0	0	2	0	0	0	0	0	2	1	0	0	0	0	0	0	0	0	0	0	0	0	2	0
reg_6283266	chr7	89916800	89916999	Brain	Brain,Heart,Muscle	Brain,Muscle	reg_6283266	12	11	10	7	0	0	1	0	0	0	1	4	2	0	2	0	0	0	0	0	0	1	0	0	1	3	2	1	0	0	0	0	1	0	0	0	1	0	0	0	0	1
reg_6286011	chr7	90465800	90465999	Brain	No_Exp.	Brain,Lung	reg_6286011	3	1	0	6	0	0	0	0	0	0	0	0	2	0	2	0	0	0	0	2	0	0	4	1	0	0	0	0	0	0	0	0	0	0	0	0	0	1	0	1	0	3
reg_6286013	chr7	90466200	90466399	Brain	Brain,Heart,Thymus	Brain	reg_6286013	2	3	1	3	0	0	0	0	0	0	0	0	0	1	2	1	0	0	0	0	0	0	1	5	0	0	0	1	2	2	1	1	0	0	0	4	1	2	0	2	0	2
reg_6286014	chr7	90466400	90466599	Brain	No_Exp.	Brain,Thymus	reg_6286014	2	1	7	4	0	0	0	0	1	0	0	0	0	0	0	2	0	0	0	0	0	0	2	4	0	0	2	3	0	0	1	4	0	0	0	0	1	0	0	0	0	0
reg_6286015	chr7	90466600	90466799	Brain	Brain	Brain,Gut	reg_6286015	0	6	1	1	0	0	0	3	1	0	0	0	1	0	0	1	0	0	0	0	0	0	1	1	0	0	2	0	0	0	0	3	1	0	2	0	0	2	0	0	0	0
reg_6286018	chr7	90467200	90467399	Brain	Brain	Brain,Kidney,Liver	reg_6286018	4	0	1	7	0	0	0	2	0	0	0	0	0	0	0	2	0	0	0	0	0	2	2	1	1	0	0	0	1	0	0	0	0	0	0	1	1	0	0	0	1	0
reg_6286067	chr7	90477000	90477199	Brain	Brain	Brain,Lung	reg_6286067	3	3	2	2	0	0	0	0	1	0	0	0	1	0	0	0	0	0	0	0	0	1	1	0	0	2	0	0	0	1	0	0	1	0	0	0	0	0	0	0	0	0
reg_6297875	chr7	92838600	92838799	Brain	Brain,Gut,Liver	Brain,Spleen	reg_6297875	3	8	2	10	0	0	1	0	1	2	0	1	0	0	1	0	0	2	2	0	0	0	1	0	2	1	0	1	1	1	1	1	0	2	0	0	2	0	0	0	0	0
reg_6319013	chr7	97066200	97066399	Brain	Brain	Brain,Heart,Liver,Lung	reg_6319013	4	2	1	1	0	0	1	0	0	1	0	0	1	1	0	0	4	0	1	0	2	0	0	0	2	2	2	1	0	0	1	1	0	2	0	0	0	0	0	1	0	0
reg_6319020	chr7	97067600	97067799	Brain	Kidney	Brain,Heart,Kidney,Liver,Lung,Spleen,Testis,Thyroid	reg_6319020	2	3	4	2	2	0	0	0	0	0	1	0	2	1	0	2	2	0	2	2	0	0	0	3	0	0	0	0	0	0	2	1	1	1	0	2	2	0	1	4	0	2
reg_6342645	chr7	101792600	101792799	Brain	Spleen	Brain,Muscle,Spleen	reg_6342645	5	2	1	4	0	0	1	0	2	0	2	0	1	1	1	1	0	0	1	0	0	0	0	0	0	0	0	0	0	2	2	0	0	0	0	0	0	3	2	0	2	1
reg_6378397	chr7	108943000	108943199	Brain	Brain,Lung,Muscle	Brain,Heart,Muscle	reg_6378397	2	8	1	6	0	0	1	0	2	2	0	0	0	0	1	1	0	2	0	0	0	1	0	2	0	0	2	0	2	0	0	2	0	0	0	0	0	0	1	0	0	0
reg_6382464	chr7	109756400	109756599	Brain	No_Exp.	Brain,Lung	reg_6382464	1	2	4	5	0	0	0	0	0	0	0	1	3	2	0	1	0	0	0	0	0	0	2	0	2	1	0	0	3	1	0	0	0	0	3	0	4	1	0	2	0	0
reg_6405235	chr7	114310600	114310799	Brain	Brain,Spleen	No_Exp.	reg_6405235	2	6	2	0	0	0	1	0	0	2	0	0	3	1	0	0	0	0	0	0	0	0	0	0	0	0	0	0	1	2	1	2	1	0	1	1	1	0	0	0	0	2
reg_6426644	chr7	118592400	118592599	Brain	Brain,Muscle	No_Exp.	reg_6426644	1	3	7	2	0	0	0	0	0	0	0	0	0	0	0	0	0	0	0	0	0	0	0	0	0	1	0	0	0	0	0	0	0	2	2	3	0	0	2	0	0	0
reg_6432337	chr7	119731000	119731199	Brain	Brain,Testis	Brain	reg_6432337	2	5	4	0	0	0	0	0	0	0	0	0	0	0	0	1	0	0	0	0	0	0	0	0	0	0	0	0	0	0	0	0	2	1	2	0	0	0	0	0	0	0
reg_6432347	chr7	119733000	119733199	Brain	Brain,Testis	Brain	reg_6432347	9	7	4	0	0	0	0	0	0	0	0	0	0	0	0	0	0	0	0	0	0	0	0	1	0	0	0	0	0	0	0	2	3	0	1	0	0	0	0	0	0	0
reg_6432348	chr7	119733200	119733399	Brain	Brain	Brain,Testis	reg_6432348	10	13	2	0	0	0	0	0	0	0	0	0	0	0	0	2	0	0	0	0	0	0	0	0	0	0	0	0	0	0	0	0	2	1	2	0	0	0	0	0	0	0
reg_6464151	chr7	126093800	126093999	Brain	Brain,Heart	Brain	reg_6464151	3	7	7	8	0	0	0	0	1	0	0	6	0	0	0	2	0	2	0	0	0	0	1	2	0	0	0	0	0	0	2	0	0	0	0	0	0	0	0	2	0	4
reg_6464152	chr7	126094000	126094199	Brain	Brain,Thymus	Brain	reg_6464152	1	4	3	2	0	0	0	0	0	0	0	0	0	0	0	0	0	0	0	0	5	0	1	0	0	0	0	0	0	0	1	0	0	1	0	0	0	0	0	0	4	0
reg_6464156	chr7	126094800	126094999	Brain	Brain,Thyroid,Thymus	Brain,Spleen	reg_6464156	9	9	7	6	0	0	2	0	0	0	1	0	0	0	2	0	0	0	0	0	0	1	0	0	0	0	0	0	2	5	0	0	0	0	0	0	0	2	0	0	4	0
reg_6464159	chr7	126095400	126095599	Brain	Brain	Brain,Spleen,Thymus	reg_6464159	4	4	8	2	0	1	0	0	0	0	0	0	0	1	0	0	0	0	0	0	4	0	1	0	2	0	0	0	0	0	1	0	0	0	0	0	1	1	0	0	1	6
reg_6464160	chr7	126095600	126095799	Brain	Brain,Thymus	Brain,Spleen	reg_6464160	5	3	9	8	0	1	2	0	0	0	0	0	0	0	0	0	0	0	0	0	1	1	0	0	1	1	0	0	2	0	0	1	0	0	0	0	1	0	1	0	2	0
reg_6464161	chr7	126095800	126095999	Brain	Brain	Brain,Spleen	reg_6464161	9	8	11	10	0	0	1	0	0	0	0	0	0	1	0	0	0	0	0	0	2	1	0	0	3	0	0	0	2	1	0	3	0	2	2	1	0	0	2	0	0	0
reg_6464165	chr7	126096600	126096799	Brain	Brain,Thymus	Brain	reg_6464165	3	7	12	6	0	0	0	0	0	0	0	0	0	2	0	0	0	0	1	0	0	0	0	0	0	0	0	0	0	1	1	0	0	0	4	0	3	1	0	0	0	0
reg_6464166	chr7	126096800	126096999	Brain	Brain	Brain,Heart	reg_6464166	2	3	8	4	0	0	0	0	2	0	0	2	0	0	0	0	0	0	1	0	0	0	0	1	0	0	0	2	0	0	1	0	0	2	2	0	0	0	0	0	0	0
reg_6464169	chr7	126097400	126097599	Brain	Brain,Heart	Brain	reg_6464169	5	3	2	9	0	0	0	0	1	0	0	1	0	0	0	0	0	0	0	0	2	0	0	2	0	0	2	0	1	0	2	0	2	0	0	2	0	0	0	0	0	0
reg_6464177	chr7	126099000	126099199	Brain	Brain	Brain,Spleen	reg_6464177	6	6	4	2	0	0	0	0	0	0	2	1	1	0	0	0	0	0	0	0	0	1	0	0	1	0	0	0	1	0	1	2	1	0	0	0	0	0	0	0	0	0
reg_6464182	chr7	126100000	126100199	Brain	Brain	Brain,Heart	reg_6464182	9	5	7	6	0	2	0	0	0	0	0	1	0	0	1	0	0	0	0	0	1	2	0	1	0	1	5	0	2	2	0	3	0	0	0	0	1	0	0	2	0	0
reg_6464183	chr7	126100200	126100399	Brain	Brain	Brain,Heart	reg_6464183	2	8	6	7	0	0	0	0	0	0	0	1	0	0	0	0	0	0	0	0	1	1	0	1	0	3	0	0	0	3	0	0	0	0	0	0	1	0	0	0	0	0
reg_6465171	chr7	126297800	126297999	Brain	Brain,Thymus	Brain	reg_6465171	0	4	2	2	0	0	0	0	0	0	0	0	2	0	0	0	0	0	0	0	0	0	0	0	0	2	0	0	0	2	5	0	2	2	0	0	1	0	0	0	0	4
reg_6467084	chr7	126680400	126680599	Brain	No_Exp.	Brain,Spleen	reg_6467084	2	2	4	7	0	0	2	0	0	0	1	0	0	0	1	0	0	0	0	0	3	1	0	2	0	2	0	0	1	1	1	1	0	0	0	2	1	1	0	0	0	0
reg_6467096	chr7	126682800	126682999	Brain	No_Exp.	Brain,Spleen	reg_6467096	1	2	3	3	0	0	1	0	0	2	0	2	0	1	0	0	0	0	0	0	3	0	2	0	0	0	0	0	3	1	0	2	2	2	0	0	1	0	0	0	1	0
reg_6521025	chr7	137468600	137468799	Brain	Brain,Thymus	Brain,Spleen	reg_6521025	2	3	2	2	0	2	0	0	0	1	0	0	1	1	1	1	0	0	0	0	1	1	2	1	2	3	0	2	2	2	2	1	2	1	0	0	2	0	0	0	1	1
reg_6548602	chr7	142984000	142984199	Brain	No_Exp.	Brain,Spleen	reg_6548602	1	1	5	2	0	0	0	0	0	1	0	0	1	2	0	0	0	0	0	0	0	0	0	0	0	0	0	0	2	0	1	0	0	0	0	0	0	0	0	1	0	1
reg_6559717	chr7	145207000	145207199	Brain	Brain,Kidney,Lung,Spleen,Thymus	Kidney	reg_6559717	0	4	6	1	0	1	0	1	1	2	2	0	0	0	0	0	0	0	0	0	0	0	4	3	0	0	0	0	1	0	0	0	0	0	2	0	0	0	0	0	1	2
reg_6596468	chr10	7115600	7115799	Brain	Brain,Gut	Brain,Gut,Heart,Kidney,Thyroid	reg_6596468	6	5	4	5	0	0	0	0	1	2	1	0	0	0	0	0	0	0	0	0	2	0	0	0	0	1	0	0	3	0	0	0	0	2	2	0	0	1	0	2	0	3
reg_6596469	chr10	7115800	7115999	Brain	No_Exp.	Brain,Gut	reg_6596469	0	3	5	7	2	1	0	0	1	0	1	0	0	0	0	1	0	0	0	0	3	0	0	0	0	0	1	0	0	0	0	0	2	0	0	1	0	0	0	0	0	0
reg_6596470	chr10	7116000	7116199	Brain	No_Exp.	Brain,Spleen	reg_6596470	6	3	2	1	0	0	1	0	0	0	0	1	0	0	0	0	1	2	0	0	2	2	0	0	0	0	1	0	2	0	2	0	0	0	0	1	0	0	0	1	0	0
reg_6596473	chr10	7116600	7116799	Brain	No_Exp.	Brain,Gut,Kidney	reg_6596473	1	1	4	3	0	2	0	0	0	0	0	0	0	0	2	1	0	0	0	0	3	1	0	0	0	0	0	1	0	1	0	3	0	0	0	0	1	0	0	2	0	0
reg_6625944	chr10	13010800	13010999	Brain	No_Exp.	Brain,Spleen,Thymus	reg_6625944	2	2	7	4	0	0	0	0	2	2	0	0	4	0	1	0	0	0	3	1	1	0	1	2	0	0	0	0	1	0	2	1	2	0	0	0	0	0	0	0	0	3
reg_6660183	chr10	19858600	19858799	Brain	Brain,Liver,Muscle,Spleen	Brain,Kidney,Liver	reg_6660183	2	2	2	2	0	0	0	2	0	2	3	1	0	0	3	3	1	1	3	2	0	1	2	0	1	0	4	0	4	0	1	0	0	1	0	0	0	0	0	0	2	0
reg_6694611	chr10	26744200	26744399	Brain	Brain,Spleen	No_Exp.	reg_6694611	1	1	2	5	0	0	0	0	0	0	0	0	0	0	0	0	0	0	0	0	0	0	0	0	0	0	0	0	0	0	1	0	0	0	0	0	0	0	0	0	0	0
reg_6701262	chr10	28074400	28074599	Brain	Brain,Kidney	Gut	reg_6701262	1	4	3	0	0	0	0	2	0	1	0	0	1	0	1	0	0	0	1	1	0	1	1	2	0	0	0	0	0	0	0	0	0	0	0	0	1	0	3	2	0	0
reg_6706894	chr10	29200800	29200999	Brain	Brain,Thyroid	Brain	reg_6706894	13	8	20	20	0	0	0	0	0	0	0	0	0	0	0	0	0	0	0	0	0	0	0	0	0	0	0	0	0	0	0	0	0	0	0	0	0	4	2	0	0	0
reg_6725343	chr10	32890600	32890799	Brain	Brain,Thyroid	Brain	reg_6725343	36	28	40	22	0	2	0	0	0	0	1	0	0	1	0	1	0	0	0	2	0	0	0	0	0	1	0	0	0	0	0	0	0	0	0	0	0	1	1	2	0	0
reg_6725344	chr10	32890800	32890999	Brain	Brain,Thyroid	Brain	reg_6725344	18	24	22	22	0	1	0	0	0	0	1	0	0	0	0	1	0	0	0	0	0	0	0	0	0	1	1	2	0	0	1	0	0	2	0	0	0	0	0	0	0	0
reg_6725345	chr10	32891000	32891199	Brain	Brain	Brain,Heart	reg_6725345	19	13	3	16	0	0	0	0	0	0	1	0	0	1	0	0	1	0	1	0	2	0	0	0	0	2	1	0	0	0	1	0	0	0	0	0	0	0	0	0	0	0
reg_6725346	chr10	32891200	32891399	Brain	Brain,Thyroid	Brain	reg_6725346	13	10	7	16	0	0	0	2	0	0	3	1	0	0	0	0	0	0	1	0	0	0	0	0	0	2	0	0	0	0	0	0	0	0	0	0	0	0	0	0	0	0
reg_6725347	chr10	32891400	32891599	Brain	Brain,Thyroid	Brain	reg_6725347	10	11	9	5	0	0	0	0	0	0	1	2	0	0	0	0	0	0	0	0	0	0	0	0	0	0	0	0	0	0	0	0	0	0	0	0	0	0	0	0	0	0
reg_6730836	chr10	33989200	33989399	Brain	Brain	Brain,Muscle	reg_6730836	4	4	3	9	0	0	0	2	0	3	0	0	0	0	2	1	0	0	0	0	2	0	0	0	3	0	2	2	0	0	2	2	0	0	0	0	0	0	0	1	0	0
reg_6730839	chr10	33989800	33989999	Brain	Brain,Muscle	Brain,Lung,Muscle,Thyroid	reg_6730839	0	4	17	3	0	0	0	0	0	0	0	3	0	2	0	0	0	0	0	0	0	0	2	1	0	2	0	2	1	2	0	4	0	0	0	0	0	0	0	0	1	0
reg_6730857	chr10	33993400	33993599	Brain	Brain,Lung	Brain	reg_6730857	14	18	5	16	0	0	1	2	0	0	0	0	0	0	0	0	0	0	0	1	3	0	2	1	2	2	0	3	1	1	1	0	0	0	0	0	3	0	2	0	0	0
reg_6762320	chr10	40286000	40286199	Brain	Heart,Liver,Muscle	Brain,Spleen	reg_6762320	2	1	4	2	0	0	2	0	0	1	1	0	1	1	0	0	0	0	0	1	0	0	0	1	0	0	3	0	0	2	1	3	2	2	0	0	1	0	0	2	0	0
reg_6854904	chr10	58802800	58802999	Brain	Brain	Brain,Lung	reg_6854904	13	4	10	13	0	0	0	0	0	0	0	0	0	0	0	0	0	0	0	0	3	0	1	0	0	0	0	0	0	0	0	0	0	0	0	0	0	0	0	1	0	0
reg_6854906	chr10	58803200	58803399	Brain	Brain,Lung	Brain	reg_6854906	7	5	2	2	0	0	0	0	0	0	0	0	0	0	0	0	0	0	0	0	0	0	2	1	0	0	0	0	0	0	0	2	0	0	0	0	3	0	0	0	1	1
reg_6854944	chr10	58810800	58810999	Brain	Brain	Brain,Lung	reg_6854944	2	5	7	8	0	0	0	0	0	0	0	0	0	0	0	0	0	0	0	0	0	0	0	0	0	0	0	0	0	2	0	0	0	0	0	0	0	1	0	0	0	0
reg_6854951	chr10	58812200	58812399	Brain	Brain,Lung	Brain	reg_6854951	7	0	7	2	0	0	2	0	0	0	1	0	2	0	0	0	0	0	0	0	2	2	0	2	0	0	0	0	0	2	2	0	0	0	0	0	0	1	1	0	0	0
reg_6861566	chr10	60135200	60135399	Brain	Brain	Brain,Lung	reg_6861566	0	5	5	3	0	0	0	0	0	0	0	0	0	0	0	0	0	0	0	0	2	1	2	2	0	0	0	0	0	0	0	0	2	1	2	0	0	0	0	0	2	0
reg_6952114	chr10	78244800	78244999	Brain	Brain,Testis	Brain	reg_6952114	3	4	2	4	2	0	0	0	0	0	0	0	0	2	1	0	0	0	0	0	0	1	0	1	0	0	1	0	0	0	1	1	0	0	0	0	1	0	0	0	0	0
reg_6959471	chr10	79716200	79716399	Brain	Brain	Brain,Heart	reg_6959471	9	5	14	8	1	0	0	0	0	0	0	0	0	2	0	0	0	0	0	0	0	0	0	0	0	0	0	0	0	0	0	0	0	0	0	0	0	0	0	0	0	0
reg_6959472	chr10	79716400	79716599	Brain	Brain	Brain,Gut	reg_6959472	7	7	2	8	1	2	1	2	2	0	0	0	0	1	0	0	0	0	0	0	0	0	0	0	0	0	0	0	0	0	0	0	0	0	0	0	0	0	0	0	0	0
reg_6959675	chr10	79757000	79757199	Brain	Brain,Testis	Brain	reg_6959675	9	9	19	14	0	0	1	1	0	0	0	0	0	0	0	0	0	0	0	0	1	0	1	0	0	1	3	0	0	0	0	0	2	2	1	0	0	0	0	0	0	0
reg_6959735	chr10	79769000	79769199	Brain	Brain,Kidney,Testis	Brain,Lung,Thymus	reg_6959735	6	9	3	3	2	0	4	0	0	0	1	2	1	1	0	0	0	0	0	0	0	1	0	0	0	0	0	0	0	0	2	0	0	1	2	0	0	0	0	0	3	2
reg_6959742	chr10	79770400	79770599	Brain	Brain,Spleen,Testis,Thymus	Brain,Spleen,Thymus	reg_6959742	4	1	6	4	0	2	3	0	0	1	0	0	2	3	1	0	0	0	0	0	1	1	2	1	0	0	0	0	1	2	1	0	5	2	0	0	0	0	1	0	0	2
reg_6962115	chr10	80245000	80245199	Brain	Thymus	Brain,Spleen,Thymus	reg_6962115	4	1	4	3	1	0	0	0	0	1	0	0	1	0	0	0	0	0	0	0	2	0	0	0	1	1	0	0	1	0	3	1	1	1	0	0	0	1	0	0	0	3
reg_6963717	chr10	80565400	80565599	Brain	Brain	Brain,Thymus	reg_6963717	0	2	10	0	2	0	0	0	0	0	0	0	0	0	0	0	0	0	0	0	0	0	2	0	0	0	0	0	0	3	0	0	6	0	0	0	1	0	0	0	0	3
reg_6973868	chr10	82595600	82595799	Brain	Brain,Thymus	No_Exp.	reg_6973868	4	2	1	1	0	0	0	1	0	0	0	0	0	0	0	0	0	0	0	0	0	0	0	0	0	0	0	0	0	0	0	2	0	0	0	1	0	0	0	0	0	0
reg_6973955	chr10	82613000	82613199	Brain	Brain,Spleen	Thymus	reg_6973955	2	2	11	0	1	2	1	0	1	1	0	0	1	0	0	2	0	0	0	0	0	2	2	0	0	0	0	1	2	0	3	0	0	0	1	0	2	0	0	0	4	1
reg_6978308	chr10	83483600	83483799	Brain	Brain,Kidney	Brain	reg_6978308	2	7	6	3	0	0	0	0	0	0	1	0	3	4	0	0	0	0	0	0	0	0	0	0	0	0	0	0	0	1	0	0	0	0	0	2	0	0	0	0	0	0
reg_6978310	chr10	83484000	83484199	Brain	Brain	Brain,Kidney	reg_6978310	0	0	9	0	0	0	0	3	1	1	2	0	1	0	0	1	0	0	0	0	0	0	0	0	0	0	0	0	0	1	0	0	0	0	0	0	0	0	0	0	0	0
reg_6978321	chr10	83486200	83486399	Brain	Kidney,Thyroid	Brain,Heart,Spleen	reg_6978321	1	0	5	4	1	0	0	1	0	0	1	1	2	1	3	0	0	0	0	0	0	0	0	0	3	0	0	1	0	0	0	0	0	4	0	0	0	0	0	0	0	3
reg_6983578	chr10	84537600	84537799	Brain	No_Exp.	Brain,Heart	reg_6983578	6	1	4	2	0	0	0	0	3	0	4	0	0	0	0	0	0	0	0	0	0	0	0	0	0	0	0	0	0	0	0	0	2	1	0	0	0	0	0	0	0	0
reg_7016455	chr10	91113000	91113199	Brain	Brain,Spleen	Brain,Spleen,Thyroid	reg_7016455	4	3	8	15	0	0	1	3	0	0	0	2	2	1	0	0	0	0	0	0	0	0	0	0	0	0	0	0	1	0	0	0	0	0	0	0	0	1	0	1	0	2
reg_7016457	chr10	91113400	91113599	Brain	Brain	Brain,Gut	reg_7016457	4	6	5	7	1	1	0	0	0	1	0	2	4	1	0	2	0	0	0	0	0	2	0	0	0	0	0	0	0	1	1	2	0	0	0	0	0	4	1	0	0	0
reg_7016463	chr10	91114600	91114799	Brain	Brain,Heart	Brain,Heart,Lung	reg_7016463	2	7	3	4	0	1	0	0	5	1	0	0	1	1	1	2	1	0	0	0	0	0	0	1	1	1	0	0	0	1	2	1	0	0	0	0	0	0	0	0	0	0
reg_7016465	chr10	91115000	91115199	Brain	Brain,Thymus	Brain	reg_7016465	1	6	1	7	0	2	0	0	0	1	0	1	1	0	3	0	0	0	2	0	0	0	4	0	1	0	0	0	2	0	0	2	0	0	0	0	0	1	0	0	0	1
reg_7016468	chr10	91115600	91115799	Brain	Brain,Kidney	Brain	reg_7016468	1	1	10	10	1	0	0	2	2	0	0	0	0	0	2	0	0	0	0	2	0	2	1	0	0	0	0	0	0	2	2	0	0	0	2	1	0	0	0	0	0	0
reg_7016469	chr10	91115800	91115999	Brain	Brain	Brain,Heart,Lung	reg_7016469	3	5	5	6	1	0	0	0	5	0	0	0	0	0	0	0	2	1	2	1	0	2	2	0	0	2	0	0	0	0	1	0	0	0	0	1	0	0	1	1	0	0
reg_7034242	chr10	94670400	94670599	Brain	Brain,Testis	Brain	reg_7034242	3	2	6	2	0	2	1	1	2	0	0	0	0	0	0	0	0	0	0	0	0	0	0	0	1	0	0	0	1	0	2	0	1	2	1	2	0	0	0	0	2	0
reg_7072961	chr10	102414200	102414399	Brain	No_Exp.	Brain,Gut	reg_7072961	2	2	6	0	0	0	0	0	0	0	0	0	0	0	0	0	0	0	0	0	0	0	0	0	0	0	0	0	0	0	0	0	0	0	0	0	0	0	0	0	0	0
reg_7072973	chr10	102416600	102416799	Brain	Brain	Brain,Gut	reg_7072973	0	7	1	1	0	3	0	0	0	0	0	0	0	0	0	0	0	0	0	0	0	0	0	0	0	0	0	0	0	0	0	0	0	0	0	0	0	0	0	0	0	0
reg_7072974	chr10	102416800	102416999	Brain	Brain	Brain,Gut	reg_7072974	1	7	0	2	0	2	0	0	0	0	0	0	0	2	2	0	0	0	0	0	0	0	0	0	0	0	0	0	0	0	0	0	0	0	0	0	0	0	0	0	0	0
reg_7090139	chr10	105849800	105849999	Brain	Brain,Lung,Thymus	No_Exp.	reg_7090139	2	0	3	3	0	0	0	0	0	0	0	0	1	0	0	0	0	1	1	0	0	1	0	0	0	2	0	0	0	0	0	0	0	0	0	0	0	2	0	0	0	0
reg_7096916	chr10	107205200	107205399	Brain	Brain	Brain,Kidney	reg_7096916	4	1	0	10	0	0	0	0	0	0	0	0	1	0	0	3	0	0	0	0	0	0	1	0	0	0	0	0	0	0	0	0	1	3	0	1	0	0	0	0	0	0
reg_7118418	chr10	111505600	111505799	Brain	Brain,Liver,Lung	No_Exp.	reg_7118418	1	4	0	3	1	1	1	1	0	0	0	0	0	0	0	0	0	0	2	0	2	0	2	0	0	0	0	0	1	0	0	0	0	0	0	0	0	0	0	3	1	0
reg_7122241	chr10	112270200	112270399	Brain	Brain,Testis	Brain,Kidney,Testis	reg_7122241	29	45	40	43	0	0	0	0	0	0	0	0	2	1	3	0	0	0	0	0	0	0	0	0	0	0	0	0	0	0	0	0	0	0	3	1	0	0	0	0	0	0
reg_7134975	chr10	114817000	114817199	Brain	Brain	Brain,Liver	reg_7134975	5	5	17	6	0	0	0	0	0	0	0	0	0	0	0	0	1	1	0	2	0	0	0	2	0	0	0	0	0	0	0	0	0	0	0	0	0	0	0	0	0	0
reg_7134977	chr10	114817400	114817599	Brain	Brain,Liver	Brain	reg_7134977	6	2	5	8	0	0	0	1	0	0	0	0	0	0	0	0	3	3	0	0	0	0	0	0	0	0	0	0	0	0	0	0	0	0	0	0	0	0	0	0	0	0
reg_7134999	chr10	114821800	114821999	Brain	Brain	Brain,Liver	reg_7134999	3	7	16	8	0	0	0	0	0	0	0	0	0	0	0	0	0	2	0	0	0	0	0	0	0	0	0	0	0	0	0	0	0	0	0	0	0	0	0	0	0	0
reg_7135003	chr10	114822600	114822799	Brain	Brain	Brain,Liver	reg_7135003	7	7	5	2	0	0	0	0	0	0	0	0	0	0	0	0	0	0	0	0	0	0	0	0	0	0	0	0	0	0	0	0	0	0	0	0	0	0	0	0	0	0
reg_7142975	chr10	116417000	116417199	Brain	Brain	Brain,Lung,Thymus	reg_7142975	5	7	5	3	0	0	0	0	0	0	0	0	0	0	0	0	0	0	0	0	0	3	0	0	0	0	0	0	1	0	0	0	2	1	4	0	0	0	0	0	0	1
reg_7174282	chr10	122678400	122678599	Brain	Brain,Lung	Brain,Thymus	reg_7174282	1	4	8	10	0	0	0	0	0	0	0	0	0	2	1	0	0	0	0	0	1	0	1	1	0	0	0	0	0	1	1	2	0	0	0	0	1	4	0	0	0	2
reg_7176444	chr10	123110800	123110999	Brain	Brain	Brain,Spleen	reg_7176444	1	11	2	7	0	1	3	1	0	0	0	0	2	1	2	1	2	1	0	1	2	0	1	0	0	0	0	5	0	2	2	2	0	0	1	0	1	0	1	0	1	0
reg_7195680	chr10	126958000	126958199	Brain	No_Exp.	Brain,Lung	reg_7195680	0	4	4	3	0	0	0	0	0	0	0	0	0	0	0	0	0	0	0	0	1	1	0	2	0	0	0	0	0	0	0	0	0	0	0	0	0	0	0	0	0	0
reg_7205285	chr10	128879000	128879199	Brain	Brain,Spleen	Brain,Thymus	reg_7205285	5	0	3	1	0	0	1	0	0	0	0	0	0	1	1	0	0	0	0	0	2	0	0	0	1	0	1	0	1	0	3	2	0	0	0	0	0	0	0	0	1	1
reg_7232089	chr8	3544800	3544999	Brain	Brain,Gut,Heart,Kidney,Lung,Spleen,Thyroid	Lung,Thymus	reg_7232089	1	1	4	2	0	0	0	0	0	0	1	0	1	2	0	0	0	1	1	0	0	0	0	0	0	0	0	0	0	0	0	0	0	0	0	0	0	0	2	0	1	2
reg_7232494	chr8	3625800	3625999	Brain	Brain,Liver	Brain,Testis	reg_7232494	6	1	0	7	0	0	1	1	0	0	0	0	0	0	1	2	0	0	0	0	2	1	1	0	0	0	0	1	0	0	2	1	0	0	1	1	1	0	1	0	0	2
reg_7232496	chr8	3626200	3626399	Brain	Brain,Gut,Spleen,Thymus	Brain,Thymus	reg_7232496	3	5	3	1	0	2	0	0	0	0	0	0	2	0	1	0	0	0	0	0	0	0	0	0	0	0	0	1	0	0	1	0	0	3	0	1	1	0	1	0	0	2
reg_7232498	chr8	3626600	3626799	Brain	Brain	Brain,Lung,Spleen	reg_7232498	3	1	1	9	0	2	0	0	0	0	0	0	1	1	0	0	0	0	0	1	0	1	0	1	0	0	0	0	2	1	0	1	2	1	2	1	0	0	0	0	0	0
reg_7232499	chr8	3626800	3626999	Brain	Brain	Brain,Kidney,Liver	reg_7232499	5	2	6	7	0	0	0	0	0	0	2	0	1	0	6	0	0	0	0	0	2	2	0	1	0	0	0	0	0	0	0	1	3	0	0	4	0	0	0	1	0	0
reg_7232501	chr8	3627200	3627399	Brain	Brain	Brain,Spleen	reg_7232501	3	2	3	5	0	0	0	0	0	0	0	0	0	0	0	0	0	0	0	0	0	4	0	0	0	0	2	0	0	3	0	0	3	0	4	0	2	0	5	0	0	0
reg_7232502	chr8	3627400	3627599	Brain	Brain,Testis,Thymus	Brain,Kidney,Thymus	reg_7232502	1	2	3	3	0	0	0	0	0	0	0	0	1	0	0	0	0	0	1	0	0	0	0	0	0	0	0	0	0	2	0	0	0	1	0	5	0	0	1	0	2	3
reg_7232503	chr8	3627600	3627799	Brain	Brain,Thymus	Brain,Spleen,Thymus	reg_7232503	1	3	2	3	0	0	0	1	0	0	0	0	1	0	0	0	0	0	1	0	0	0	0	0	0	0	0	0	0	0	0	0	0	1	2	1	0	0	1	0	0	2
reg_7232504	chr8	3627800	3627999	Brain	Brain,Spleen	Brain,Gut,Spleen	reg_7232504	0	1	3	6	0	0	0	1	0	0	0	0	0	0	0	0	0	0	0	0	0	0	0	0	2	0	0	0	0	0	0	0	0	0	1	0	0	0	0	0	2	0
reg_7232505	chr8	3628000	3628199	Brain	Brain,Testis,Thymus	Brain,Spleen,Testis,Thymus	reg_7232505	3	3	5	10	0	0	0	3	0	0	0	0	0	0	0	0	0	0	0	0	0	0	0	0	2	0	2	0	2	0	0	0	0	1	4	2	0	0	0	0	0	1
reg_7232506	chr8	3628200	3628399	Brain	Brain,Testis,Thymus	Brain,Spleen,Testis,Thymus	reg_7232506	4	5	3	11	0	1	0	1	0	0	0	1	0	0	1	0	0	0	0	0	0	0	0	0	0	0	0	0	2	0	0	0	0	1	2	0	0	0	0	0	0	2
reg_7232507	chr8	3628400	3628599	Brain	Brain	Brain,Thymus	reg_7232507	1	1	1	14	0	1	0	1	0	0	0	0	0	0	0	0	0	0	0	2	0	0	0	0	2	0	0	0	0	0	2	0	1	0	2	4	0	0	0	0	2	0
reg_7232513	chr8	3629600	3629799	Brain	Brain,Thymus	Brain	reg_7232513	4	4	3	2	0	0	0	0	0	0	0	0	0	0	1	0	0	0	0	0	0	0	0	0	0	0	0	0	0	1	0	0	1	1	0	0	0	0	1	0	3	1
reg_7264383	chr8	10003600	10003799	Brain	Spleen	Brain,Gut	reg_7264383	0	2	2	4	0	0	0	0	1	0	0	0	0	0	0	0	0	0	0	0	1	0	1	4	0	0	0	0	1	2	3	1	0	0	0	0	0	0	2	0	0	0
reg_7281675	chr8	13462000	13462199	Brain	Brain,Gut,Heart	No_Exp.	reg_7281675	5	2	3	0	0	2	2	1	1	3	1	0	0	0	0	1	0	0	0	0	0	2	0	0	0	0	5	0	0	0	0	1	0	0	0	0	0	0	0	0	0	0
reg_7284092	chr8	13945400	13945599	Brain	Brain,Thymus	Brain,Gut,Thymus	reg_7284092	3	0	5	5	0	0	0	0	0	1	0	0	3	0	1	0	0	0	0	0	0	0	0	1	0	0	0	0	1	0	0	0	0	0	0	0	0	0	0	0	6	0
reg_7284093	chr8	13945600	13945799	Brain	Brain	Brain,Gut	reg_7284093	4	7	2	8	0	0	2	3	0	1	0	0	0	0	1	1	0	0	0	0	0	0	2	0	0	0	0	0	0	0	0	1	0	0	0	0	0	2	0	0	0	1
reg_7284094	chr8	13945800	13945999	Brain	Brain,Gut,Thymus	Brain,Gut,Lung,Muscle,Thymus	reg_7284094	6	1	4	5	0	5	2	0	0	0	2	0	2	0	1	3	0	0	0	0	0	0	0	1	0	0	0	0	0	0	2	3	0	0	2	0	0	3	0	0	0	4
reg_7284095	chr8	13946000	13946199	Brain	Brain,Gut,Thymus	Gut	reg_7284095	4	1	2	3	2	1	1	0	0	0	0	0	2	0	0	0	2	0	0	0	0	0	2	3	0	0	0	0	0	0	2	1	0	0	0	0	2	1	0	0	2	0
reg_7312910	chr8	19709000	19709199	Brain	Brain,Muscle	Brain,Lung	reg_7312910	3	0	3	5	0	3	1	0	0	1	0	0	0	0	2	2	0	0	2	0	1	3	2	1	0	0	0	0	0	1	0	1	0	0	0	0	5	1	0	0	1	1
reg_7312911	chr8	19709200	19709399	Brain	Brain	Brain,Gut,Kidney,Lung	reg_7312911	2	4	2	5	0	1	0	0	0	0	2	0	0	0	0	0	1	0	1	0	1	0	0	0	2	0	0	0	0	0	0	0	0	1	0	0	2	0	0	1	2	1
reg_7319387	chr8	21004400	21004599	Brain	Brain,Gut,Heart,Kidney,Lung,Spleen,Testis	Lung	reg_7319387	8	0	0	0	0	0	0	0	0	2	0	0	0	0	0	0	0	0	0	0	0	0	0	0	0	0	0	0	0	0	0	0	0	0	0	0	0	0	0	0	0	0
reg_7328621	chr8	22851200	22851399	Brain	Brain,Lung,Spleen	Brain,Thymus	reg_7328621	6	3	0	5	1	0	0	0	0	0	2	0	3	1	0	2	0	0	0	0	2	1	2	2	0	0	1	2	3	0	0	3	0	0	0	3	1	0	1	3	2	2
reg_7328623	chr8	22851600	22851799	Brain	Brain	Brain,Liver,Thymus	reg_7328623	3	3	5	1	1	0	1	5	0	0	1	0	1	2	0	4	0	0	0	0	1	0	0	0	0	0	0	0	0	1	0	0	2	0	0	0	1	0	1	0	2	0
reg_7328624	chr8	22851800	22851999	Brain	Brain	Brain,Lung	reg_7328624	2	2	4	3	1	0	1	0	0	0	1	0	0	0	0	2	0	0	0	0	1	2	0	0	0	1	2	0	1	0	2	0	2	0	0	0	0	0	0	0	0	0
reg_7328644	chr8	22855800	22855999	Brain	Brain,Spleen	Brain	reg_7328644	4	4	0	6	0	2	0	0	0	0	0	0	1	0	0	0	0	0	0	0	3	0	1	3	0	1	0	0	1	2	2	1	2	2	0	3	0	3	1	0	0	0
reg_7328645	chr8	22856000	22856199	Brain	Brain,Spleen	Brain	reg_7328645	2	4	1	2	0	1	0	0	1	0	0	0	1	1	0	0	0	0	1	0	2	0	2	0	0	0	0	0	3	0	0	0	0	0	0	0	1	1	0	0	0	0
reg_7328654	chr8	22857800	22857999	Brain	Brain,Spleen	Brain,Lung	reg_7328654	5	4	0	1	4	0	0	2	0	0	3	0	0	1	0	0	0	0	0	0	0	1	0	1	0	0	0	0	1	1	0	0	0	0	0	0	2	0	2	0	2	0
reg_7328656	chr8	22858200	22858399	Brain	Brain	Brain,Lung	reg_7328656	4	2	3	0	0	0	0	0	0	0	1	0	3	0	0	0	0	0	1	0	0	0	6	1	0	0	0	0	2	2	0	0	0	0	2	2	0	1	2	0	0	0
reg_7328658	chr8	22858600	22858799	Brain	Brain,Spleen,Testis	Brain	reg_7328658	5	3	5	1	0	1	2	0	1	0	0	0	1	0	0	0	0	0	0	1	1	1	1	0	0	0	0	0	0	0	0	2	2	0	2	1	2	0	4	0	0	0
reg_7330495	chr8	23226000	23226199	Brain	Brain,Lung	No_Exp.	reg_7330495	2	4	2	2	1	0	1	0	0	0	2	1	0	0	0	3	0	0	0	1	0	0	1	4	2	0	0	1	0	1	3	3	0	4	2	0	0	0	4	1	2	1
reg_7370681	chr8	31263200	31263399	Brain	Brain	Brain,Lung	reg_7370681	1	3	3	1	0	1	0	0	2	0	4	0	0	0	0	1	0	0	0	0	3	0	1	2	2	0	0	4	0	0	4	1	0	0	0	0	1	0	0	0	0	0
reg_7370687	chr8	31264400	31264599	Brain	Brain	Brain,Lung,Muscle	reg_7370687	0	4	4	2	0	0	0	0	1	0	0	0	0	0	0	0	0	0	0	0	3	0	1	2	0	1	0	0	1	1	0	0	0	0	0	0	0	0	0	0	0	0
reg_7370696	chr8	31266200	31266399	Brain	Brain,Lung,Thymus	Lung,Muscle,Spleen	reg_7370696	5	2	3	1	2	3	0	1	1	1	0	0	0	0	1	1	0	0	0	0	0	0	4	3	1	1	0	0	1	1	1	0	0	0	1	1	0	0	0	0	0	2
reg_7373413	chr8	31809600	31809799	Brain	Brain,Kidney,Lung	Brain,Gut,Kidney,Lung,Spleen	reg_7373413	2	5	7	8	1	2	0	0	2	0	0	1	0	1	3	2	0	0	0	0	5	0	1	1	0	0	0	0	1	2	1	0	0	0	0	0	1	0	2	0	0	1
reg_7373429	chr8	31812800	31812999	Brain	Brain,Kidney,Lung	No_Exp.	reg_7373429	4	2	4	3	0	0	0	0	0	1	0	0	0	3	2	0	0	0	0	1	0	0	3	3	0	0	0	0	0	0	0	0	0	0	0	0	0	0	1	0	0	0
reg_7373434	chr8	31813800	31813999	Brain	Brain	Brain,Gut,Kidney	reg_7373434	9	0	2	1	3	1	1	0	0	0	0	0	0	0	2	2	0	0	2	0	2	1	2	1	0	0	0	0	0	0	0	0	0	0	0	0	0	0	0	0	0	0
reg_7373435	chr8	31814000	31814199	Brain	Brain	Brain,Kidney	reg_7373435	4	3	2	4	0	0	0	0	0	0	0	0	2	2	2	1	0	0	0	0	1	1	2	0	0	0	0	0	0	0	0	0	0	0	0	0	0	0	0	0	0	0
reg_7373436	chr8	31814200	31814399	Brain	Brain	Brain,Gut,Kidney,Lung	reg_7373436	6	3	9	10	0	1	0	0	0	1	0	0	0	1	0	6	0	0	0	0	1	0	0	0	0	0	0	0	1	1	0	0	0	0	0	0	0	0	0	2	0	0
reg_7393441	chr8	35815200	35815399	Brain	Brain,Testis	Brain	reg_7393441	6	8	12	8	0	0	0	0	0	0	4	1	0	0	0	0	0	0	0	0	0	0	0	0	0	0	0	0	0	0	0	0	0	1	1	0	0	0	0	0	0	0
reg_7396941	chr8	36515200	36515399	Brain	Brain	Brain,Thymus	reg_7396941	19	10	20	9	0	0	0	2	0	0	1	0	0	0	0	0	0	1	0	0	0	0	2	2	0	0	0	0	0	0	0	2	0	0	2	0	0	2	0	0	0	4
reg_7396944	chr8	36515800	36515999	Brain	Brain	Brain,Thymus	reg_7396944	7	2	3	4	0	0	0	0	0	0	0	0	0	0	0	0	0	0	0	0	0	0	0	0	0	0	0	0	0	0	0	0	0	0	0	0	0	0	1	0	0	3
reg_7396945	chr8	36516000	36516199	Brain	Brain	Brain,Thymus	reg_7396945	2	2	3	3	1	0	0	0	0	0	0	0	0	0	0	0	0	0	0	0	0	0	0	0	0	0	0	0	0	1	0	0	0	0	0	0	0	1	1	2	0	6
reg_7396946	chr8	36516200	36516399	Brain	Brain	Brain,Thymus	reg_7396946	4	3	5	5	1	0	2	0	1	0	0	0	2	0	1	0	0	1	0	0	2	0	0	0	0	0	0	0	0	0	0	0	0	0	0	1	0	0	0	2	0	2
reg_7396949	chr8	36516800	36516999	Brain	Brain	Brain,Thymus	reg_7396949	4	2	11	12	0	0	0	0	1	0	0	0	0	0	0	0	0	0	0	0	0	0	2	0	0	0	0	0	0	0	4	0	0	0	0	1	0	0	4	2	0	5
reg_7396950	chr8	36517000	36517199	Brain	Brain	Brain,Thymus	reg_7396950	8	8	4	4	0	0	0	0	1	0	0	0	0	0	0	1	0	0	0	1	0	0	0	0	0	0	0	0	0	0	0	0	0	0	0	1	0	0	4	0	0	0
reg_7396961	chr8	36519200	36519399	Brain	Brain	Brain,Thymus	reg_7396961	6	5	5	4	1	0	1	1	0	0	0	0	0	0	0	0	0	0	2	0	0	0	0	0	0	0	0	0	0	0	0	0	0	0	0	0	1	0	2	0	0	7
reg_7396962	chr8	36519400	36519599	Brain	Brain	Brain,Thymus	reg_7396962	0	1	2	5	0	0	0	0	0	0	0	0	0	0	0	0	0	0	0	0	0	0	0	0	0	0	0	0	0	0	0	0	0	0	0	0	0	0	0	0	0	2
reg_7410195	chr8	39166000	39166199	Brain	Brain,Lung	Brain	reg_7410195	3	3	0	2	0	0	0	0	0	0	0	0	1	0	0	0	0	0	0	0	0	2	2	0	0	0	0	0	0	0	0	0	1	1	0	0	0	1	0	0	0	1
reg_7410227	chr8	39172400	39172599	Brain	Brain	Brain,Lung	reg_7410227	1	4	2	4	0	0	0	0	0	0	1	0	0	0	0	0	0	0	0	0	0	1	0	0	0	0	0	0	0	0	0	0	0	0	0	0	0	0	0	0	1	0
reg_7489706	chr8	55068200	55068399	Brain	Brain	Brain,Muscle	reg_7489706	2	4	2	5	0	0	0	0	0	0	0	0	0	0	0	0	0	0	0	0	0	0	0	0	0	0	0	0	0	0	0	0	0	0	0	0	0	0	0	0	0	0
reg_7489707	chr8	55068400	55068599	Brain	No_Exp.	Brain,Muscle	reg_7489707	1	5	7	1	0	0	0	0	0	0	0	0	0	0	0	0	0	0	0	0	0	0	0	0	0	0	0	1	0	0	0	0	0	0	0	0	0	0	0	0	0	0
reg_7538063	chr8	64739600	64739799	Brain	Brain	Brain,Liver	reg_7538063	6	3	2	0	0	1	0	0	0	0	0	0	0	2	0	1	0	0	1	0	2	4	0	0	0	0	0	0	0	1	1	1	0	0	0	0	1	0	0	0	1	4
reg_7539217	chr8	64970400	64970599	Brain	Brain,Heart,Kidney	Brain,Heart,Kidney,Lung,Spleen,Thymus	reg_7539217	2	3	4	0	0	0	0	0	0	2	1	0	3	0	0	1	0	0	0	0	1	0	0	0	0	0	0	0	2	0	0	0	0	0	0	0	0	0	0	0	0	0
reg_7539224	chr8	64971800	64971999	Brain	Brain,Kidney,Lung,Spleen,Thymus	Brain,Kidney,Lung,Muscle,Spleen,Thymus	reg_7539224	0	9	16	0	2	0	2	0	0	0	0	0	2	3	1	0	0	1	0	0	0	2	0	0	0	1	0	0	0	1	0	1	0	0	0	2	3	2	0	0	0	2
reg_7548824	chr8	66891800	66891999	Brain	Brain,Testis	Brain	reg_7548824	3	3	3	1	2	0	0	1	0	0	0	1	2	0	0	5	0	1	0	3	0	1	0	0	1	0	1	0	0	4	0	2	1	3	0	1	0	0	0	0	2	0
reg_7558513	chr8	68829600	68829799	Brain	No_Exp.	Brain,Spleen,Thyroid	reg_7558513	1	1	9	2	1	1	2	1	0	0	0	0	0	1	0	0	0	2	1	1	0	2	1	0	1	0	2	0	0	0	2	4	2	1	0	0	3	0	0	0	0	0
reg_7558518	chr8	68830600	68830799	Brain	Brain,Heart,Spleen,Thymus	Brain,Spleen	reg_7558518	0	2	7	0	2	0	1	0	0	0	0	0	0	0	2	0	0	3	0	0	0	0	0	0	0	0	0	0	0	0	0	0	0	0	0	0	0	4	0	0	0	3
reg_7558519	chr8	68830800	68830999	Brain	Brain,Lung,Spleen,Thymus	Brain,Lung,Spleen	reg_7558519	2	1	10	0	0	0	1	0	0	0	0	1	0	0	0	1	0	1	0	0	0	1	0	0	0	0	0	0	2	0	0	0	0	0	0	0	0	0	0	1	0	3
reg_7558520	chr8	68831000	68831199	Brain	Brain,Spleen,Thyroid,Thymus	Brain	reg_7558520	1	3	12	0	2	1	0	0	0	0	0	1	0	0	0	0	0	0	0	0	0	1	0	0	0	0	0	0	3	3	0	0	0	0	0	1	0	1	0	1	0	0
reg_7558522	chr8	68831400	68831599	Brain	Brain,Heart,Thymus	Brain,Spleen	reg_7558522	2	5	7	2	2	0	0	0	0	0	0	0	0	1	0	0	0	0	0	0	0	0	0	0	0	0	1	0	1	0	0	0	0	0	0	0	2	0	0	0	0	2
reg_7560960	chr8	69319000	69319199	Brain	Brain	Brain,Spleen	reg_7560960	7	4	2	4	0	0	0	0	0	3	0	0	0	0	0	0	0	0	0	0	3	0	2	2	0	0	0	0	0	1	0	0	0	1	0	0	0	0	0	0	2	1
reg_7568352	chr8	70797400	70797599	Brain	Brain	Brain,Liver,Spleen	reg_7568352	8	7	5	5	0	0	0	0	0	0	0	1	0	0	2	3	5	1	0	0	1	1	3	2	0	0	0	0	3	3	0	1	0	0	0	0	1	0	0	0	0	0
reg_7568673	chr8	70861600	70861799	Brain	Brain	Brain,Heart	reg_7568673	9	0	3	1	0	0	0	0	2	1	3	1	0	1	0	0	0	0	0	0	0	0	0	1	0	2	0	0	1	0	0	0	0	0	0	0	0	0	0	1	0	0
reg_7569518	chr8	71030600	71030799	Brain	Brain,Lung,Spleen,Thymus	Brain,Spleen	reg_7569518	2	5	2	2	0	0	0	0	0	1	1	0	2	0	1	0	0	0	1	0	0	0	0	1	0	0	0	0	0	2	1	2	1	0	0	2	0	1	0	1	0	0
reg_7578425	chr8	72812000	72812199	Brain	No_Exp.	Brain,Heart	reg_7578425	1	4	2	1	0	0	0	0	0	2	0	2	0	0	0	1	0	0	0	0	2	0	2	0	0	1	0	0	0	0	0	0	0	0	0	0	0	0	0	0	0	0
reg_7578427	chr8	72812400	72812599	Brain	Brain	Brain,Heart	reg_7578427	3	5	3	2	0	0	0	0	1	2	0	0	0	0	0	0	0	0	0	0	2	0	0	1	2	0	1	0	0	0	0	0	0	0	0	0	0	0	0	0	0	0
reg_7578428	chr8	72812600	72812799	Brain	Brain	Brain,Heart	reg_7578428	2	6	6	4	0	0	1	0	0	2	1	0	0	0	0	0	0	2	2	0	1	0	0	3	0	0	1	1	0	0	0	0	0	0	0	0	0	0	0	0	1	0
reg_7578436	chr8	72814200	72814399	Brain	No_Exp.	Brain,Heart	reg_7578436	2	2	1	3	0	0	0	0	3	0	2	0	0	0	0	0	0	0	0	0	0	0	0	1	0	0	0	0	0	0	0	0	0	0	0	0	0	0	0	0	0	0
reg_7581136	chr8	73354200	73354399	Brain	Brain,Spleen	Brain	reg_7581136	3	8	11	4	0	0	0	0	1	0	0	0	0	0	0	1	0	0	0	0	0	3	1	0	0	0	2	0	2	1	0	0	0	0	0	0	0	2	0	0	1	1
reg_7581138	chr8	73354600	73354799	Brain	Brain	Brain,Heart	reg_7581138	1	7	2	1	0	0	0	0	0	0	0	1	1	0	0	2	0	0	0	0	0	1	1	0	1	0	0	2	0	0	0	0	0	0	0	0	0	0	0	0	0	2
reg_7581139	chr8	73354800	73354999	Brain	Brain,Thymus	Brain	reg_7581139	6	4	4	5	1	0	0	0	0	0	0	1	0	0	0	0	0	0	0	0	0	0	3	1	0	0	2	2	0	0	0	0	0	0	0	0	0	0	0	0	4	0
reg_7610691	chr8	79265200	79265399	Brain	No_Exp.	Brain,Kidney,Lung	reg_7610691	5	2	6	6	0	0	1	0	0	0	0	0	2	2	0	0	0	1	1	0	1	4	0	2	0	0	0	0	0	2	1	0	0	0	0	0	0	0	0	1	0	1
reg_7610692	chr8	79265400	79265599	Brain	Brain,Heart,Lung	Brain	reg_7610692	3	4	10	0	0	0	3	0	0	2	1	0	2	1	0	0	0	0	2	0	3	0	0	2	0	0	0	0	0	2	0	0	0	0	2	0	0	0	0	0	0	0
reg_7610695	chr8	79266000	79266199	Brain	No_Exp.	Brain,Heart,Muscle	reg_7610695	3	1	3	5	0	0	0	0	2	0	1	0	0	0	1	0	0	2	0	2	0	0	0	0	0	1	0	0	1	0	0	0	0	0	0	0	1	0	1	0	0	0
reg_7610696	chr8	79266200	79266399	Brain	No_Exp.	Brain,Heart	reg_7610696	0	5	2	2	0	0	0	0	0	1	0	0	0	0	2	0	0	0	2	0	0	0	0	0	1	1	1	0	2	0	0	0	0	0	0	0	0	0	0	0	0	2
reg_7613252	chr8	79777400	79777599	Brain	Brain	Brain,Heart,Lung	reg_7613252	6	0	1	2	0	1	0	1	1	1	0	1	0	0	3	2	0	0	2	0	1	4	0	0	0	0	0	0	2	3	0	2	0	0	0	0	2	0	0	0	1	0
reg_7631531	chr8	83433200	83433399	Brain	No_Exp.	Brain,Kidney,Spleen	reg_7631531	4	4	0	0	1	0	0	0	0	1	0	0	2	0	4	0	0	0	0	0	0	0	0	0	0	0	0	0	1	1	1	0	0	0	0	0	0	2	0	0	0	2
reg_7635284	chr8	84183800	84183999	Brain	Brain,Heart,Kidney	Brain,Heart,Lung	reg_7635284	1	5	5	5	2	0	0	1	2	1	3	0	3	0	0	0	0	0	0	0	0	0	0	0	0	0	0	0	0	0	0	2	0	0	0	0	0	0	0	0	0	0
reg_7642453	chr8	85617600	85617799	Brain	Brain	Brain,Thymus	reg_7642453	4	0	4	4	0	0	0	0	0	0	0	0	0	0	0	0	0	0	1	0	0	0	0	0	0	0	0	0	0	0	0	0	1	0	0	1	0	0	0	0	0	3
reg_7642459	chr8	85618800	85618999	Brain	Brain	Brain,Thymus	reg_7642459	5	3	3	6	0	0	0	0	0	0	1	0	0	0	0	0	0	0	0	0	2	0	0	0	0	0	0	0	0	1	0	0	2	2	0	0	0	0	0	0	0	0
reg_7642460	chr8	85619000	85619199	Brain	No_Exp.	Brain,Thymus	reg_7642460	4	1	1	3	0	0	0	0	0	0	0	0	0	0	0	0	0	0	0	0	0	2	0	0	0	0	0	0	0	0	0	0	0	0	0	0	0	0	0	0	0	0
reg_7642462	chr8	85619400	85619599	Brain	No_Exp.	Brain,Thymus	reg_7642462	3	4	4	1	0	0	0	0	0	0	0	0	0	0	0	0	0	0	0	0	0	0	0	0	0	0	0	0	0	0	0	0	0	3	0	0	0	0	0	0	0	0
reg_7642464	chr8	85619800	85619999	Brain	No_Exp.	Brain,Thymus	reg_7642464	9	2	0	2	0	0	0	0	0	0	0	0	0	0	0	0	0	0	5	0	0	2	0	0	0	0	0	0	0	0	0	2	2	1	2	0	0	0	0	0	0	2
reg_7642465	chr8	85620000	85620199	Brain	No_Exp.	Brain,Thymus	reg_7642465	9	2	5	2	0	0	0	0	0	0	0	0	0	0	0	0	0	0	1	0	0	0	0	0	0	0	0	0	0	0	0	0	0	1	0	0	0	0	0	0	0	0
reg_7642469	chr8	85620800	85620999	Brain	Brain	Brain,Thymus	reg_7642469	1	3	5	1	0	0	0	0	0	0	0	0	0	0	0	0	0	0	0	0	0	0	0	0	0	0	0	0	0	0	0	0	0	0	0	0	0	0	0	0	0	0
reg_7642470	chr8	85621000	85621199	Brain	Brain	Brain,Thymus	reg_7642470	3	1	2	2	0	0	0	0	0	1	0	0	0	0	0	0	0	0	0	0	0	0	0	0	0	0	0	0	0	0	0	0	0	2	0	0	0	0	0	0	4	0
reg_7685943	chr8	94315600	94315799	Brain	Brain,Testis	Brain	reg_7685943	4	5	2	3	0	0	0	0	0	0	0	0	0	0	0	0	0	0	0	0	0	0	0	0	0	0	0	0	0	0	0	0	0	0	3	0	0	0	0	0	0	0
reg_7685997	chr8	94326400	94326599	Brain	Brain	Brain,Testis	reg_7685997	44	33	52	64	0	0	2	0	4	0	0	0	0	4	1	0	0	0	0	1	2	0	2	0	0	0	1	0	1	0	2	3	0	1	1	1	0	0	0	0	0	0
reg_7686003	chr8	94327600	94327799	Brain	Brain,Thymus	Brain	reg_7686003	20	19	20	26	0	0	0	0	0	0	1	0	0	0	1	0	1	0	0	0	0	0	1	0	0	0	0	0	0	0	2	1	0	2	0	2	0	0	0	3	1	5
reg_7692733	chr8	95673600	95673799	Brain	Brain	Brain,Testis	reg_7692733	5	1	2	3	0	0	0	0	0	0	0	0	0	0	0	0	0	0	0	0	0	0	0	0	0	0	0	0	0	0	0	0	2	0	0	0	0	0	0	0	0	0
reg_7736447	chr8	104416400	104416599	Brain	Brain	Brain,Thymus	reg_7736447	5	2	4	2	0	0	2	1	0	0	0	0	0	1	0	1	0	0	0	0	0	2	1	1	0	2	0	0	0	1	0	0	0	0	0	0	0	0	1	1	1	2
reg_7767971	chr8	110721200	110721399	Brain	Brain,Lung	Brain	reg_7767971	6	5	4	1	0	0	0	0	3	2	0	1	1	0	2	2	0	0	0	0	1	1	0	3	1	0	0	0	0	0	0	1	0	0	1	0	0	0	0	0	0	0
reg_7772722	chr8	111671400	111671599	Brain	Brain,Gut,Spleen	Brain	reg_7772722	4	0	3	1	0	0	0	0	0	0	1	1	0	0	0	0	0	2	0	0	0	1	1	0	0	0	0	0	0	0	0	0	0	0	0	0	0	0	0	0	1	0
reg_7773202	chr8	111767400	111767599	Brain	Brain,Thymus	Lung	reg_7773202	3	3	1	2	2	0	0	0	0	0	0	2	0	2	0	0	0	1	0	0	0	0	2	1	0	0	0	0	0	0	0	0	0	0	1	0	0	2	1	0	0	0
reg_7799200	chr8	116967000	116967199	Brain	Brain,Testis	Brain,Lung,Testis	reg_7799200	3	2	3	1	0	0	0	0	0	2	0	0	0	0	0	0	0	0	0	0	0	6	0	1	0	0	0	0	0	0	2	0	0	1	2	1	0	0	0	0	0	0
reg_7844187	chr8	125964400	125964599	Brain	Brain,Testis,Thyroid	Brain,Thyroid	reg_7844187	5	16	0	6	0	0	0	0	0	0	0	0	0	0	0	0	0	0	0	0	0	0	0	0	0	0	0	0	0	0	0	1	0	2	0	0	0	1	1	5	0	0
reg_7923072	chr14	12340000	12340199	Brain	Brain,Thymus	No_Exp.	reg_7923072	4	3	3	0	0	0	0	0	0	0	0	0	0	0	0	0	0	0	0	0	0	0	0	0	0	0	0	0	0	0	0	0	0	0	0	0	0	0	0	0	2	1
reg_7936426	chr14	15010800	15010999	Brain	Brain	Brain,Lung	reg_7936426	3	3	2	2	0	0	0	0	0	0	0	0	0	0	0	0	0	0	0	0	2	2	0	0	0	0	0	0	0	0	0	0	2	1	2	2	0	4	2	0	0	0
reg_7981399	chr14	24005400	24005599	Brain	Brain,Testis	Brain	reg_7981399	2	0	5	5	0	0	0	0	0	0	0	0	0	0	0	0	0	0	0	0	0	0	0	0	0	0	0	0	0	0	0	0	1	2	1	1	2	0	0	0	0	0
reg_8011248	chr14	29975200	29975399	Brain	Brain	Brain,Muscle	reg_8011248	8	6	3	7	0	0	0	0	0	1	0	1	0	0	0	0	1	0	0	0	1	0	0	4	1	0	4	1	0	1	0	1	0	0	0	1	2	0	0	0	0	0
reg_8011251	chr14	29975800	29975999	Brain	Brain	Brain,Lung	reg_8011251	2	2	2	11	0	0	0	0	0	0	0	3	0	2	1	0	1	2	1	0	2	0	1	0	1	0	0	1	0	0	0	0	0	0	0	0	0	0	0	0	0	1
reg_8023410	chr14	32407600	32407799	Brain	Brain,Thymus	Brain	reg_8023410	4	4	1	13	1	0	2	0	0	0	0	0	0	0	0	0	0	0	0	0	0	0	0	0	0	0	0	0	0	0	0	0	0	0	0	0	0	0	0	0	0	2
reg_8023411	chr14	32407800	32407999	Brain	Brain,Gut	Brain	reg_8023411	3	7	3	9	1	0	3	0	0	0	0	0	0	0	0	0	0	0	0	0	0	0	0	0	0	0	0	0	0	0	0	0	1	0	0	0	0	0	0	0	0	2
reg_8032318	chr14	34189200	34189399	Brain	Brain	Brain,Kidney	reg_8032318	2	9	5	3	0	0	3	1	0	0	1	0	0	3	1	0	0	5	0	0	0	0	0	0	0	0	0	0	0	0	2	2	0	0	2	0	0	0	0	0	0	0
reg_8087041	chr14	45133800	45133999	Brain	Brain,Lung,Muscle,Spleen,Thyroid,Thymus	Brain,Spleen	reg_8087041	7	0	13	8	0	0	0	1	0	1	4	0	0	0	0	0	0	0	0	0	3	0	3	0	0	0	1	0	0	3	3	0	0	2	0	0	2	0	1	2	0	0
reg_8095754	chr14	46876400	46876599	Brain	No_Exp.	Brain,Muscle,Testis	reg_8095754	2	0	5	1	0	0	0	0	0	2	0	0	0	1	0	0	0	0	0	0	1	0	0	0	5	1	0	0	0	0	0	1	1	0	0	3	0	0	0	0	1	0
reg_8109756	chr14	49676800	49676999	Brain	Brain,Heart	Brain	reg_8109756	8	6	5	4	0	0	0	0	5	0	1	0	0	6	0	0	0	0	0	0	0	0	0	0	0	0	0	0	0	0	0	0	0	0	0	0	0	0	0	0	0	0
reg_8109758	chr14	49677200	49677399	Brain	Brain	Brain,Kidney	reg_8109758	6	2	6	6	0	0	0	0	0	0	4	0	4	1	1	0	0	0	0	0	0	0	0	0	0	0	0	0	0	0	0	0	0	0	0	0	0	0	0	0	0	0
reg_8109759	chr14	49677400	49677599	Brain	Brain	Brain,Kidney	reg_8109759	4	1	1	6	0	0	0	0	1	1	0	1	2	1	0	2	0	0	0	0	0	0	0	0	0	0	0	0	2	2	0	0	0	0	0	0	0	0	0	0	0	0
reg_8109760	chr14	49677600	49677799	Brain	Brain,Heart	Brain	reg_8109760	3	11	7	12	0	0	0	0	4	0	2	1	3	0	1	2	0	0	0	0	0	4	0	0	0	0	0	0	0	0	0	0	0	0	0	0	0	0	0	0	0	0
reg_8109762	chr14	49678000	49678199	Brain	Brain,Kidney	Brain	reg_8109762	3	2	1	8	0	0	0	0	0	1	0	0	0	1	0	0	0	0	0	0	1	0	6	0	0	0	0	0	0	0	0	0	0	0	0	0	0	0	0	0	0	0
reg_8109763	chr14	49678200	49678399	Brain	Brain,Heart	Brain,Kidney	reg_8109763	10	12	12	12	0	0	0	0	3	3	0	0	0	5	0	2	0	0	0	0	0	1	4	0	0	0	0	0	0	0	0	0	0	0	0	0	0	0	0	0	0	0
reg_8109768	chr14	49679200	49679399	Brain	Brain,Kidney	Brain	reg_8109768	6	4	4	5	0	0	0	0	0	2	2	0	2	0	1	2	0	0	0	0	0	0	0	0	0	0	0	0	1	0	1	0	0	0	0	0	0	0	0	0	0	0
reg_8109769	chr14	49679400	49679599	Brain	Brain	Brain,Kidney	reg_8109769	4	5	4	7	0	0	0	0	1	1	0	0	2	0	0	1	0	0	0	0	0	0	0	0	0	0	0	0	1	0	0	0	0	0	0	0	0	0	0	0	0	0
reg_8109770	chr14	49679600	49679799	Brain	Brain,Heart	Brain,Kidney	reg_8109770	2	8	12	2	0	0	0	0	0	0	3	4	1	4	1	0	0	0	0	0	0	0	0	0	0	1	0	0	0	0	0	0	0	0	0	0	0	0	0	0	0	0
reg_8109772	chr14	49680000	49680199	Brain	Brain	Brain,Kidney	reg_8109772	5	8	8	2	0	0	0	0	1	0	1	1	1	2	1	1	0	0	0	0	0	1	0	0	0	0	0	0	0	0	0	0	0	0	0	0	0	0	0	0	0	0
reg_8109773	chr14	49680200	49680399	Brain	Brain	Brain,Kidney	reg_8109773	1	6	6	9	0	0	1	0	1	0	0	0	0	0	2	2	0	0	0	0	0	0	0	0	0	0	0	0	0	2	0	0	0	0	0	0	0	0	0	0	0	0
reg_8109775	chr14	49680600	49680799	Brain	Brain,Heart	Brain,Kidney	reg_8109775	10	8	13	3	0	0	0	0	0	0	2	2	1	0	2	3	0	0	0	0	1	1	0	0	0	0	0	0	0	0	2	0	0	0	0	0	0	0	0	0	0	0
reg_8109777	chr14	49681000	49681199	Brain	Brain,Heart	Brain	reg_8109777	6	13	11	7	0	0	0	0	0	0	0	0	2	1	4	0	0	0	0	0	0	0	0	0	0	0	0	0	0	0	0	0	0	0	0	0	0	0	0	0	0	0
reg_8109778	chr14	49681200	49681399	Brain	Brain,Heart	Brain,Kidney	reg_8109778	4	8	9	4	0	0	0	0	0	0	2	0	4	0	2	1	0	0	0	0	0	0	1	0	0	0	2	0	0	0	0	0	0	0	0	0	0	0	0	0	0	0
reg_8135904	chr14	54906400	54906599	Brain	Brain	Brain,Spleen	reg_8135904	12	20	15	10	0	0	0	0	0	0	1	1	1	0	0	0	0	0	0	0	1	6	0	0	0	0	0	0	0	2	1	0	0	2	0	0	1	3	0	0	0	2
reg_8139132	chr14	55552000	55552199	Brain	Thyroid	Brain,Lung	reg_8139132	2	4	5	1	0	1	0	0	0	0	0	0	0	0	1	0	0	0	0	0	2	1	2	0	0	1	0	0	2	1	1	0	0	2	2	1	3	2	2	0	2	0
reg_8151935	chr14	58112600	58112799	Brain	Brain,Kidney	Brain	reg_8151935	2	7	3	3	0	0	2	0	2	1	0	0	0	4	1	0	0	0	0	0	1	0	0	0	0	1	0	0	2	0	0	0	0	0	0	0	3	0	4	0	0	2
reg_8159565	chr14	59638600	59638799	Brain	Brain,Gut,Heart	Brain,Gut	reg_8159565	12	22	6	13	3	2	1	0	1	0	4	0	0	0	0	0	0	0	0	0	0	0	0	0	0	0	0	1	0	0	0	0	0	0	0	0	2	0	0	0	0	0
reg_8159569	chr14	59639400	59639599	Brain	Brain,Gut,Heart	Brain,Gut	reg_8159569	17	13	21	18	0	2	0	5	3	0	0	2	0	0	0	0	0	0	0	0	1	0	0	0	0	0	0	0	0	0	0	0	0	0	2	0	0	0	0	0	0	0
reg_8159570	chr14	59639600	59639799	Brain	Brain,Testis	Brain,Gut	reg_8159570	15	17	15	15	0	1	2	2	1	0	0	0	0	0	0	0	0	0	0	0	1	0	0	0	0	1	0	0	0	0	0	0	0	0	1	1	0	0	0	0	0	0
reg_8159571	chr14	59639800	59639999	Brain	Brain,Gut,Thymus	Brain	reg_8159571	17	25	23	25	0	2	0	0	1	0	2	2	0	0	0	0	0	0	0	0	0	0	0	0	0	1	2	0	0	2	0	1	0	2	1	1	0	0	0	0	0	0
reg_8159572	chr14	59640000	59640199	Brain	Brain,Heart	Brain,Gut	reg_8159572	6	15	23	15	1	2	2	0	2	1	1	1	0	0	0	0	0	0	0	0	1	0	0	0	0	0	0	0	0	2	0	0	0	0	2	0	0	0	0	0	0	0
reg_8159573	chr14	59640200	59640399	Brain	Brain,Heart	Brain,Gut	reg_8159573	18	17	14	19	1	0	2	2	0	1	1	0	0	0	0	0	0	0	0	0	0	0	0	0	0	0	0	0	0	0	0	1	0	0	0	2	0	0	0	0	0	0
reg_8159574	chr14	59640400	59640599	Brain	Brain,Heart	Brain,Gut,Heart	reg_8159574	17	8	13	10	4	1	2	0	3	1	0	0	0	0	0	0	0	0	0	0	0	0	0	0	0	0	2	1	0	0	0	0	1	0	0	0	0	2	0	0	0	0
reg_8159577	chr14	59641000	59641199	Brain	Brain,Gut,Heart	Brain,Gut	reg_8159577	15	33	33	28	1	1	0	2	1	0	2	3	0	0	0	0	0	0	0	0	0	0	3	0	0	0	0	1	0	0	0	0	0	0	0	4	0	0	0	0	0	0
reg_8159579	chr14	59641400	59641599	Brain	Brain,Heart	Brain,Gut,Heart	reg_8159579	23	29	29	19	1	3	0	2	4	3	0	0	0	0	0	0	0	0	0	0	0	1	2	0	1	3	0	0	0	0	0	0	2	1	0	0	0	0	0	0	2	1
reg_8159602	chr14	59646000	59646199	Brain	Brain,Heart	Brain	reg_8159602	11	17	16	11	0	2	0	2	2	0	3	0	0	0	0	0	0	0	0	0	2	0	0	0	0	0	1	0	0	0	0	0	4	0	0	2	1	0	0	0	0	0
reg_8159603	chr14	59646200	59646399	Brain	Brain,Gut,Heart	Brain,Heart	reg_8159603	19	7	18	14	1	3	0	2	0	2	1	1	0	0	0	0	0	0	0	0	2	0	0	0	0	0	1	0	0	0	0	1	0	0	0	0	1	0	0	0	0	0
reg_8159605	chr14	59646600	59646799	Brain	Brain,Heart	Brain	reg_8159605	9	7	12	17	3	0	0	0	1	0	0	2	0	0	0	0	0	0	0	0	0	0	0	0	0	0	2	0	0	0	0	0	0	0	0	0	0	0	0	0	0	0
reg_8159606	chr14	59646800	59646999	Brain	Brain,Heart	Brain	reg_8159606	10	8	15	12	1	1	0	0	1	0	0	0	0	0	0	0	0	0	0	0	0	0	2	0	0	1	0	1	0	0	0	0	0	0	0	0	2	0	0	1	0	0
reg_8159607	chr14	59647000	59647199	Brain	Brain,Heart	Brain	reg_8159607	12	34	12	22	2	1	1	3	2	0	2	0	0	0	0	0	0	0	0	0	0	0	0	0	0	1	0	0	0	0	0	0	0	0	0	0	0	0	0	2	0	0
reg_8162455	chr14	60216600	60216799	Brain	Spleen	Brain,Gut,Spleen	reg_8162455	3	1	3	1	0	1	2	1	2	0	0	2	2	0	0	0	2	0	0	0	0	0	0	1	0	0	2	0	0	2	2	3	0	0	2	0	7	0	0	0	0	0
reg_8168051	chr14	61335800	61335999	Brain	Brain,Spleen	Brain	reg_8168051	3	2	0	3	1	3	0	0	4	0	2	0	0	0	1	0	0	0	0	1	0	0	0	4	0	0	0	0	0	0	3	1	0	0	0	0	0	0	0	0	0	0
reg_8180604	chr14	63846400	63846599	Brain	Brain,Testis	Brain	reg_8180604	3	3	11	9	0	0	0	1	0	0	0	1	0	0	0	0	0	0	0	0	0	2	0	0	0	0	0	0	0	0	0	0	0	1	0	5	0	0	0	0	0	0
reg_8180616	chr14	63848800	63848999	Brain	Brain,Heart	Brain	reg_8180616	11	14	21	18	0	0	0	0	0	0	0	1	1	0	0	0	0	0	0	0	0	0	0	0	0	0	0	0	0	1	0	0	0	0	0	0	0	0	0	0	0	0
reg_8180617	chr14	63849000	63849199	Brain	Brain	Brain,Testis	reg_8180617	17	24	37	28	0	0	0	0	1	0	0	1	1	0	0	0	0	0	0	0	0	0	0	0	0	0	0	0	0	1	0	0	0	0	3	0	2	0	2	0	0	0
reg_8180627	chr14	63851000	63851199	Brain	Brain	Brain,Testis	reg_8180627	19	18	29	19	0	0	0	0	0	0	0	0	0	1	0	0	0	0	0	0	0	0	0	0	0	0	0	0	0	2	0	2	0	3	0	3	0	0	1	0	0	0
reg_8180628	chr14	63851200	63851399	Brain	Brain,Spleen	Brain,Testis	reg_8180628	12	20	16	24	0	1	2	0	1	1	0	0	0	3	0	0	0	0	0	0	0	2	0	0	0	0	0	0	2	0	0	0	0	5	2	0	0	0	0	0	0	0
reg_8180634	chr14	63852400	63852599	Brain	Brain	Brain,Testis	reg_8180634	19	25	13	20	1	0	2	0	0	0	0	0	0	0	0	0	0	0	0	0	1	0	0	0	0	0	0	0	0	0	0	2	2	0	2	2	0	0	0	4	0	0
reg_8180637	chr14	63853000	63853199	Brain	Brain	Brain,Testis	reg_8180637	16	14	26	37	2	1	0	0	0	0	0	1	0	0	0	0	0	2	0	0	1	4	0	0	0	0	0	0	0	0	0	0	1	0	0	1	0	0	0	0	0	0
reg_8180638	chr14	63853200	63853399	Brain	Brain,Testis	Brain	reg_8180638	11	19	25	22	2	2	0	0	0	0	0	2	2	0	0	0	0	2	2	0	0	0	0	0	0	0	0	0	0	0	0	0	2	0	1	2	0	0	0	0	0	0
reg_8180639	chr14	63853400	63853599	Brain	Brain,Kidney,Testis	Brain	reg_8180639	34	20	32	30	1	1	0	0	0	0	0	2	0	0	0	0	0	0	0	0	0	0	0	0	0	0	1	0	0	0	2	0	1	2	2	2	0	0	0	0	0	0
reg_8180641	chr14	63853800	63853999	Brain	Brain,Kidney	Brain	reg_8180641	17	40	31	27	0	0	0	0	2	0	1	1	0	0	0	0	0	0	0	0	1	0	0	0	0	0	0	0	0	0	1	2	0	0	0	3	0	2	0	0	0	0
reg_8180648	chr14	63855200	63855399	Brain	Brain,Testis	Brain	reg_8180648	10	16	17	15	0	0	0	0	0	0	0	0	0	0	0	2	0	0	0	0	0	0	0	0	0	0	0	0	0	0	0	0	3	1	2	0	0	0	0	0	0	0
reg_8187360	chr14	65197600	65197799	Brain	Brain,Thyroid	Brain	reg_8187360	11	21	26	26	0	0	2	0	0	1	2	0	0	0	0	0	0	0	0	0	0	2	3	0	0	0	0	0	1	0	0	5	2	0	1	2	0	3	0	0	0	0
reg_8187372	chr14	65200000	65200199	Brain	Brain	Brain,Testis	reg_8187372	21	17	19	15	0	0	0	0	0	0	0	0	0	0	0	1	0	0	0	0	0	1	0	2	0	0	0	0	0	0	0	0	2	0	1	1	0	1	0	0	0	0
reg_8187982	chr14	65322000	65322199	Brain	Brain	Brain,Lung	reg_8187982	3	8	7	8	0	0	0	0	3	0	0	0	2	0	1	1	0	0	0	0	1	2	1	0	0	0	0	0	0	0	0	0	2	2	0	0	0	0	0	0	0	0
reg_8187983	chr14	65322200	65322399	Brain	Brain,Lung	Brain	reg_8187983	7	1	5	5	0	0	0	0	1	0	0	0	1	0	0	1	0	0	0	0	3	3	1	0	0	0	0	0	0	0	0	0	0	0	0	0	0	0	0	0	0	0
reg_8187986	chr14	65322800	65322999	Brain	Brain,Lung	Brain	reg_8187986	1	3	1	4	0	0	0	0	0	0	0	0	2	0	0	2	0	0	0	0	0	2	0	1	0	0	0	0	0	0	0	1	0	0	0	0	0	0	0	0	0	0
reg_8187987	chr14	65323000	65323199	Brain	Brain,Lung	Brain	reg_8187987	5	10	1	6	0	0	0	0	0	0	0	0	3	0	0	0	0	0	0	0	3	0	1	1	0	0	0	0	0	0	0	1	0	0	0	0	0	0	0	0	0	0
reg_8187989	chr14	65323400	65323599	Brain	Brain	Brain,Lung	reg_8187989	4	3	0	1	0	0	0	0	0	0	1	0	0	0	0	0	0	0	0	0	2	3	0	0	0	0	0	0	0	0	0	0	0	0	0	0	0	0	0	0	0	0
reg_8202025	chr14	68130600	68130799	Brain	Brain,Thymus	Brain	reg_8202025	19	15	17	18	0	0	0	0	0	0	0	0	0	0	0	0	0	0	0	0	0	0	0	0	0	0	0	0	0	0	0	0	0	0	0	0	0	0	0	0	0	2
reg_8213563	chr14	70438200	70438399	Brain	Brain	Brain,Muscle	reg_8213563	2	3	1	6	0	0	0	0	0	0	0	0	0	0	0	1	0	0	0	1	0	2	2	0	0	0	0	2	0	0	2	0	1	0	0	1	0	1	1	3	0	0
reg_8213564	chr14	70438400	70438599	Brain	Brain	Brain,Lung	reg_8213564	2	1	11	4	1	1	1	0	0	1	0	0	0	0	0	1	0	0	0	1	0	2	2	0	0	0	0	2	1	0	1	0	5	0	0	1	1	0	0	1	0	0
reg_8214379	chr14	70601400	70601599	Brain	No_Exp.	Brain,Spleen	reg_8214379	1	0	5	2	0	0	0	0	0	0	0	0	0	0	0	2	0	0	0	0	0	0	0	0	0	0	0	0	0	0	0	0	0	0	0	0	0	0	0	0	0	0
reg_8214381	chr14	70601800	70601999	Brain	Brain	Brain,Spleen	reg_8214381	4	4	0	6	0	0	0	0	0	0	0	0	2	0	0	0	0	0	0	0	0	0	0	0	0	0	0	0	0	0	0	0	0	0	0	0	0	0	0	0	0	0
reg_8229425	chr14	73610600	73610799	Brain	Brain,Thymus	No_Exp.	reg_8229425	4	2	0	3	0	1	0	0	4	0	0	0	0	0	0	0	0	0	0	0	0	0	0	0	1	0	0	0	0	0	0	0	0	0	0	0	0	0	0	1	3	1
reg_8234907	chr14	74707000	74707199	Brain	Brain	Brain,Heart,Lung,Spleen	reg_8234907	10	16	14	12	0	0	0	0	1	0	0	3	0	0	0	0	0	0	0	0	1	0	2	0	0	0	0	1	1	1	0	0	1	0	0	0	0	0	0	0	0	1
reg_8234908	chr14	74707200	74707399	Brain	Brain,Spleen	Brain,Heart	reg_8234908	14	18	14	5	0	0	0	0	1	2	2	0	0	0	0	0	0	0	0	0	2	0	0	0	0	0	0	1	1	1	0	1	0	0	0	0	0	0	0	0	0	0
reg_8234909	chr14	74707400	74707599	Brain	Brain	Brain,Heart	reg_8234909	5	9	11	4	0	0	0	0	0	2	0	0	0	2	0	0	0	0	0	0	1	0	0	0	0	0	1	0	0	0	0	1	0	0	0	0	0	0	0	0	0	0
reg_8234911	chr14	74707800	74707999	Brain	Brain	Brain,Heart	reg_8234911	4	0	9	10	0	0	1	0	0	1	1	0	0	0	0	0	0	0	0	2	0	0	0	2	0	0	0	0	0	0	0	0	0	2	0	0	0	0	0	0	0	0
reg_8234912	chr14	74708000	74708199	Brain	Brain,Lung	Brain,Heart	reg_8234912	8	6	20	11	0	0	1	0	0	1	2	0	2	0	0	0	0	0	0	0	2	1	0	0	0	0	0	0	0	0	0	0	0	0	0	0	0	0	0	0	0	2
reg_8234913	chr14	74708200	74708399	Brain	Brain	Brain,Heart,Spleen	reg_8234913	5	8	7	15	0	0	0	0	0	0	0	0	0	0	2	0	0	0	0	0	2	1	0	0	0	0	1	0	0	0	0	0	0	0	0	0	0	0	0	0	0	3
reg_8234914	chr14	74708400	74708599	Brain	Brain,Spleen	Brain,Heart,Spleen	reg_8234914	8	17	8	6	0	0	0	0	1	0	0	2	0	0	0	0	0	0	0	0	0	0	4	0	0	0	1	0	1	0	0	0	0	0	0	0	2	0	0	0	1	1
reg_8234916	chr14	74708800	74708999	Brain	Brain	Brain,Heart,Lung,Spleen	reg_8234916	8	11	5	8	0	0	0	0	0	1	0	0	0	0	0	0	0	0	0	0	0	1	0	1	0	0	0	0	0	1	2	0	0	0	0	0	0	0	0	0	1	0
reg_8234917	chr14	74709000	74709199	Brain	Brain	Brain,Heart	reg_8234917	2	2	4	7	0	0	2	0	0	1	0	0	0	0	0	2	0	0	0	0	0	1	0	2	0	0	0	0	0	1	1	0	0	0	0	0	0	0	0	0	0	0
reg_8235129	chr14	74751400	74751599	Brain	Brain	Brain,Kidney	reg_8235129	3	1	3	6	0	0	0	0	0	0	0	0	0	2	2	2	2	0	0	0	2	0	0	0	0	0	0	0	0	5	0	0	0	0	0	0	0	0	0	0	1	0
reg_8283585	chr14	84442600	84442799	Brain	Brain	Brain,Lung	reg_8283585	3	2	4	0	0	0	0	0	0	2	0	0	1	1	0	3	0	0	0	0	1	0	5	1	0	0	0	0	0	0	0	0	1	0	1	3	0	0	0	0	0	0
reg_8352293	chr14	98184200	98184399	Brain	No_Exp.	Brain,Lung	reg_8352293	3	4	1	0	1	1	0	0	0	1	5	0	0	2	0	1	0	0	0	0	1	2	1	2	0	2	0	0	0	0	0	0	0	0	0	0	0	1	1	0	0	0
reg_8357645	chr14	99254600	99254799	Brain	Brain,Heart,Thymus	No_Exp.	reg_8357645	0	6	1	8	0	0	0	2	5	1	0	0	1	1	1	0	2	0	0	0	3	0	0	1	1	2	2	1	0	0	2	0	0	0	5	1	0	0	0	0	2	0
reg_8376289	chr14	102983400	102983599	Brain	Brain,Lung,Spleen	Brain	reg_8376289	6	1	9	1	0	0	0	0	0	1	0	0	0	2	0	0	0	0	0	0	1	2	0	0	0	0	0	0	2	1	0	0	0	0	0	0	0	0	0	0	0	0
reg_8376290	chr14	102983600	102983799	Brain	Brain,Spleen	Brain	reg_8376290	7	0	3	1	1	0	0	0	0	2	0	2	0	1	0	0	0	0	0	0	1	2	2	0	0	0	0	0	2	2	0	0	0	0	0	0	0	0	0	0	0	2
reg_8376301	chr14	102985800	102985999	Brain	Brain,Spleen	Brain	reg_8376301	3	3	2	0	0	0	0	0	0	0	0	0	0	1	0	0	0	0	0	0	0	2	0	0	0	0	0	0	6	0	0	0	0	0	0	0	0	2	0	0	2	0
reg_8389325	chr14	105590600	105590799	Brain	Brain,Heart	Brain,Heart,Lung	reg_8389325	2	5	4	1	0	0	0	0	4	0	2	1	0	0	0	0	0	0	0	0	4	0	0	0	0	0	0	0	0	0	0	0	0	0	0	0	0	0	1	0	0	0
reg_8389333	chr14	105592200	105592399	Brain	Brain	Brain,Heart,Lung	reg_8389333	3	3	3	5	0	0	0	0	1	1	0	2	0	0	0	0	0	0	0	0	1	0	0	0	0	0	0	0	0	0	0	0	0	0	0	2	0	0	0	0	1	0
reg_8389483	chr14	105622200	105622399	Brain	Brain,Testis	Brain	reg_8389483	15	21	8	11	0	1	0	0	0	0	0	0	0	0	0	0	0	0	0	0	0	0	0	0	0	0	0	0	0	0	0	0	0	0	3	1	0	0	0	0	0	0
reg_8456282	chr14	118982000	118982199	Brain	Brain,Muscle	Brain,Heart,Lung,Muscle,Spleen	reg_8456282	0	2	3	5	0	0	0	0	0	1	1	0	1	0	3	1	1	0	0	0	1	1	3	0	0	0	0	0	0	0	0	1	2	1	0	0	0	0	0	0	0	1
reg_8456285	chr14	118982600	118982799	Brain	Brain,Heart,Lung	Brain,Heart,Muscle	reg_8456285	1	3	1	6	0	0	0	0	0	0	4	0	0	0	0	1	0	0	1	1	0	2	0	2	1	1	1	1	0	1	2	3	0	1	4	1	1	0	0	0	0	0
reg_8457063	chr14	119138200	119138399	Brain	Brain,Lung	Brain	reg_8457063	28	35	34	35	2	0	0	0	0	0	0	0	0	0	1	0	0	0	0	0	1	0	2	2	0	0	0	0	0	0	0	0	0	0	0	0	0	0	0	1	0	0
reg_8460724	chr14	119870400	119870599	Brain	Brain	Brain,Lung	reg_8460724	21	34	25	31	0	0	0	0	0	0	0	0	0	1	0	1	0	0	0	0	0	1	2	3	0	3	0	0	0	0	0	0	0	0	0	0	0	0	0	0	0	0
reg_8460727	chr14	119871000	119871199	Brain	Brain	Brain,Gut	reg_8460727	18	20	25	17	0	0	0	0	0	0	0	0	0	0	2	0	0	0	0	0	0	2	3	1	0	0	0	0	0	0	0	0	0	0	0	0	0	0	1	0	0	0
reg_8460729	chr14	119871400	119871599	Brain	Brain,Lung	Brain	reg_8460729	13	40	22	14	0	0	0	0	0	0	0	0	0	0	0	0	0	0	0	0	1	0	3	1	0	0	0	0	0	0	0	0	2	0	0	0	0	0	2	0	0	0
reg_8460731	chr14	119871800	119871999	Brain	Brain	Brain,Lung	reg_8460731	11	20	16	19	0	0	0	0	0	0	0	0	0	0	2	4	0	0	0	0	0	0	0	1	0	0	0	0	0	0	0	0	0	0	0	0	0	0	0	0	0	0
reg_8460733	chr14	119872200	119872399	Brain	Brain,Lung	Brain	reg_8460733	39	35	32	33	1	2	0	1	0	0	0	0	0	3	2	2	0	0	0	0	1	1	2	1	0	0	0	0	0	0	0	0	0	0	0	1	0	0	0	0	0	0
reg_8460736	chr14	119872800	119872999	Brain	Brain,Lung	Brain	reg_8460736	12	22	18	9	0	0	0	0	0	0	0	0	0	0	0	0	0	0	0	0	3	3	1	0	0	0	0	0	0	0	0	0	0	0	0	0	0	0	0	0	0	0
reg_8460740	chr14	119873600	119873799	Brain	Brain	Brain,Lung	reg_8460740	16	22	16	35	0	0	0	0	1	0	0	0	0	2	2	1	0	0	0	0	0	1	2	1	0	0	0	1	0	0	0	0	0	0	0	1	0	0	0	0	0	0
reg_8460751	chr14	119875800	119875999	Brain	Brain	Brain,Lung	reg_8460751	18	22	24	21	0	0	0	0	0	0	0	0	0	0	0	1	0	0	0	0	0	1	2	1	0	0	0	0	0	0	0	0	1	0	0	0	0	0	0	0	1	0
reg_8460752	chr14	119876000	119876199	Brain	Brain	Brain,Lung	reg_8460752	13	17	25	17	0	0	4	0	0	0	0	0	0	0	0	2	0	0	0	0	0	1	0	0	0	0	0	0	0	0	0	0	3	0	0	0	0	0	0	0	0	2
reg_8466115	chr14	120948600	120948799	Brain	Brain	Brain,Muscle	reg_8466115	6	16	6	1	0	0	0	0	3	1	0	1	0	0	0	0	0	0	0	0	1	0	0	0	0	3	0	0	2	4	0	0	0	0	2	0	1	0	0	0	0	0
reg_8466123	chr14	120950200	120950399	Brain	Brain	Brain,Muscle	reg_8466123	2	8	0	1	0	0	0	0	1	0	0	0	0	0	0	0	0	1	0	0	3	0	0	0	0	0	0	1	0	0	1	0	0	0	0	0	0	0	0	0	0	0
reg_8466125	chr14	120950600	120950799	Brain	No_Exp.	Brain,Muscle	reg_8466125	1	3	6	3	0	0	0	0	0	0	0	0	0	0	0	0	0	0	0	1	0	0	0	1	0	0	1	0	0	0	2	0	0	0	2	0	0	0	0	0	0	0
reg_8466518	chr14	121029200	121029399	Brain	Brain	Brain,Lung	reg_8466518	2	6	6	6	1	0	0	1	2	0	0	0	0	2	0	0	0	0	0	0	0	1	0	0	0	0	0	1	0	0	0	0	0	0	0	0	0	0	0	2	0	0
reg_8466537	chr14	121033000	121033199	Brain	Brain	Brain,Lung	reg_8466537	4	1	3	6	1	0	0	1	0	0	1	1	0	3	0	1	0	0	0	0	2	2	0	1	0	0	0	0	0	0	0	0	0	0	0	0	0	0	1	0	0	0
reg_8466539	chr14	121033400	121033599	Brain	Brain	Brain,Lung	reg_8466539	2	7	4	3	0	0	1	2	1	0	1	2	0	0	0	0	0	0	0	1	2	3	1	0	0	0	0	0	0	0	0	0	1	0	0	0	0	1	1	0	0	0
reg_8469076	chr14	121540800	121540999	Brain	Brain,Kidney	Brain,Lung	reg_8469076	1	5	4	3	0	0	0	0	1	0	0	0	0	0	0	0	0	0	0	0	2	2	0	0	0	0	0	1	0	0	1	0	0	0	0	0	0	1	0	0	0	0
reg_8469077	chr14	121541000	121541199	Brain	Brain,Kidney,Lung	Brain,Lung	reg_8469077	5	2	8	2	0	0	0	0	1	0	0	0	0	0	3	3	1	0	0	2	4	0	0	3	0	0	0	0	0	0	1	0	0	0	0	0	0	0	2	0	4	0
reg_8484758	chr14	124677200	124677399	Brain	Brain	Brain,Heart	reg_8484758	46	45	40	40	0	0	0	0	1	0	0	1	0	0	0	0	0	0	0	0	0	0	0	0	0	0	0	0	2	0	0	0	0	0	0	0	3	0	0	0	0	0
reg_8484759	chr14	124677400	124677599	Brain	Brain	Brain,Heart	reg_8484759	13	13	16	9	0	0	0	0	0	0	0	1	0	0	0	0	0	0	0	0	0	0	0	0	0	0	0	0	0	0	0	0	0	0	0	0	0	0	0	0	0	0
reg_8507253	chr9	4273800	4273999	Brain	Brain	Brain,Thymus	reg_8507253	0	5	4	3	0	0	0	0	0	2	0	0	0	1	1	0	0	0	0	1	1	0	0	0	1	0	0	0	0	0	2	0	0	0	0	0	0	0	0	0	0	2
reg_8507259	chr9	4275000	4275199	Brain	Brain,Kidney	Brain,Kidney,Thymus	reg_8507259	4	3	5	5	0	0	0	1	1	1	2	0	0	1	1	0	1	0	0	0	2	2	0	0	0	0	2	1	0	0	0	0	0	0	0	0	0	0	0	1	0	1
reg_8507306	chr9	4284400	4284599	Brain	Brain	Brain,Heart,Kidney	reg_8507306	1	2	2	3	0	0	0	0	3	0	0	0	0	0	0	2	0	0	0	1	0	0	0	2	2	0	0	0	0	0	4	0	0	0	0	0	0	0	0	0	0	0
reg_8507346	chr9	4292400	4292599	Brain	Brain	Brain,Spleen,Thyroid	reg_8507346	10	5	7	1	2	2	1	0	2	1	2	0	1	1	3	0	0	2	3	2	0	4	0	0	0	0	0	0	1	1	0	0	0	0	0	0	1	2	1	2	2	0
reg_8507349	chr9	4293000	4293199	Brain	Brain,Spleen	Brain	reg_8507349	2	7	6	0	0	0	2	2	0	0	0	2	1	2	2	1	0	0	2	1	1	2	3	0	1	0	0	0	0	1	0	1	2	0	3	0	1	2	1	2	0	0
reg_8507548	chr9	4332800	4332999	Brain	Brain,Lung	Brain,Heart	reg_8507548	8	12	7	1	0	0	0	0	2	0	0	0	0	0	0	2	0	0	0	0	4	0	0	0	0	0	1	0	0	0	0	2	0	0	1	0	0	0	0	0	0	1
reg_8507549	chr9	4333000	4333199	Brain	Brain,Heart	Brain	reg_8507549	1	5	1	2	0	0	0	0	2	0	2	0	0	0	2	0	0	0	0	0	1	0	1	0	4	2	0	1	0	0	2	0	0	0	0	0	0	0	0	0	0	0
reg_8507552	chr9	4333600	4333799	Brain	Brain	Brain,Heart	reg_8507552	5	7	2	11	0	0	0	0	0	0	2	2	3	0	2	1	0	0	0	0	0	2	2	3	2	3	0	0	0	0	4	2	0	0	1	0	0	0	0	2	0	1
reg_8507555	chr9	4334200	4334399	Brain	Brain	Brain,Lung	reg_8507555	1	7	5	5	0	0	0	0	0	0	2	3	1	1	2	0	0	0	0	0	2	2	0	1	0	2	0	1	0	0	0	0	1	0	0	0	0	0	1	0	0	0
reg_8507561	chr9	4335400	4335599	Brain	Brain	Brain,Heart,Lung,Muscle	reg_8507561	3	5	0	1	0	0	0	0	1	2	0	1	3	0	0	0	0	0	0	3	0	3	0	1	1	1	2	0	2	0	1	0	0	0	0	0	2	0	0	0	0	0
reg_8507586	chr9	4340400	4340599	Brain	Brain	Brain,Muscle	reg_8507586	4	3	5	1	0	0	0	0	0	0	1	2	0	0	0	0	0	0	0	0	0	0	0	0	2	0	0	0	0	2	1	0	0	0	0	0	0	0	0	0	0	3
reg_8507587	chr9	4340600	4340799	Brain	Brain	Brain,Spleen	reg_8507587	1	3	1	3	0	0	0	0	0	0	1	0	0	0	0	0	0	0	0	0	0	0	2	1	0	0	0	0	0	0	0	0	0	0	0	0	0	0	0	0	0	2
reg_8507592	chr9	4341600	4341799	Brain	Brain	Brain,Heart,Lung	reg_8507592	8	7	9	10	0	0	0	0	0	1	0	0	0	0	0	0	0	0	0	0	0	0	0	0	0	0	0	0	0	0	0	0	0	0	0	0	0	0	0	0	2	0
reg_8521924	chr9	7208000	7208199	Brain	Brain	Brain,Spleen	reg_8521924	1	4	4	2	0	1	1	0	0	4	0	0	0	0	2	0	0	0	1	0	0	1	1	0	1	0	3	1	2	0	1	0	0	0	0	0	0	4	1	0	2	0
reg_8521940	chr9	7211200	7211399	Brain	Brain	Brain,Lung	reg_8521940	3	8	5	4	0	0	0	0	0	0	0	0	1	0	2	2	0	0	0	1	2	3	2	0	0	0	0	0	1	0	0	0	2	0	0	0	0	2	0	2	0	0
reg_8521941	chr9	7211400	7211599	Brain	Brain,Spleen	Brain	reg_8521941	2	8	3	2	0	2	0	0	0	0	0	0	1	1	2	0	0	0	2	0	0	4	0	0	0	0	0	0	1	0	1	1	0	0	0	0	0	2	1	0	0	0
reg_8521943	chr9	7211800	7211999	Brain	Brain	Brain,Lung	reg_8521943	10	7	2	7	1	0	0	0	2	0	0	0	0	0	0	0	0	0	0	0	0	0	2	0	0	0	0	2	0	0	0	0	0	2	0	1	0	0	0	0	0	0
reg_8521947	chr9	7212600	7212799	Brain	Brain	Brain,Lung	reg_8521947	4	4	3	5	0	1	0	0	0	0	0	2	2	0	2	0	0	0	0	0	0	0	0	1	0	0	0	0	0	0	1	0	0	0	0	0	0	0	1	1	0	0
reg_8521956	chr9	7214400	7214599	Brain	Brain,Lung	Brain,Kidney,Lung,Thyroid	reg_8521956	7	10	7	1	0	2	0	2	1	1	0	0	2	0	1	0	2	0	0	1	0	2	0	0	4	0	1	0	0	0	5	2	0	0	2	0	1	2	0	1	0	0
reg_8521964	chr9	7216000	7216199	Brain	Brain,Kidney,Spleen	Brain,Kidney,Liver,Lung,Spleen	reg_8521964	18	13	4	7	0	0	1	0	1	0	0	0	0	2	2	0	0	0	0	0	1	1	2	0	0	3	0	2	2	0	1	3	0	0	0	0	0	0	0	0	0	1
reg_8521965	chr9	7216200	7216399	Brain	Brain	Brain,Lung,Spleen	reg_8521965	3	2	4	3	1	1	2	0	1	0	2	0	0	3	0	0	0	0	1	0	2	1	3	0	2	0	0	0	4	0	1	2	0	0	0	0	0	0	1	1	0	0
reg_8525987	chr9	8020600	8020799	Brain	No_Exp.	Brain,Testis	reg_8525987	1	5	6	5	0	0	0	0	0	0	0	3	2	0	0	4	2	0	0	0	2	0	3	1	0	4	0	0	0	0	0	0	2	3	2	0	0	0	0	0	0	2
reg_8530733	chr9	8969800	8969999	Brain	Brain	Brain,Lung	reg_8530733	7	9	4	8	0	0	0	0	0	0	0	0	0	0	2	2	0	0	0	0	1	0	1	3	0	0	0	0	0	0	0	0	0	0	0	0	0	0	0	0	0	0
reg_8534180	chr9	9659200	9659399	Brain	Brain,Heart	Brain	reg_8534180	0	5	3	2	0	0	0	0	0	3	1	1	2	0	0	1	0	0	0	0	0	0	0	0	0	0	0	0	0	0	0	0	0	0	0	0	0	0	0	0	0	0
reg_8560084	chr9	14840000	14840199	Brain	Brain,Spleen	No_Exp.	reg_8560084	7	1	4	0	0	1	0	1	0	0	0	0	0	0	0	0	0	0	0	0	1	0	1	0	0	2	2	0	0	4	2	1	0	0	0	0	0	0	0	0	0	0
reg_8560085	chr9	14840200	14840399	Brain	Brain	Brain,Lung	reg_8560085	4	6	6	2	0	1	2	1	0	0	0	0	0	0	2	2	0	0	0	0	0	0	0	1	2	2	2	0	1	1	3	0	1	0	0	0	0	0	0	0	0	0
reg_8560089	chr9	14841000	14841199	Brain	No_Exp.	Brain,Kidney	reg_8560089	2	0	3	3	0	0	1	0	0	0	0	0	1	0	0	0	0	0	0	0	2	0	1	0	0	0	3	0	5	0	0	2	0	0	2	0	0	0	0	2	1	4
reg_8560090	chr9	14841200	14841399	Brain	Brain,Gut,Spleen	Spleen	reg_8560090	3	3	1	3	0	2	0	0	0	0	0	0	1	0	1	0	0	0	0	0	0	0	2	0	0	0	0	0	4	0	0	2	0	0	0	0	0	0	3	0	0	3
reg_8588867	chr9	20596600	20596799	Brain	Brain,Spleen	Brain	reg_8588867	4	8	2	2	0	0	0	0	0	0	0	0	0	0	0	0	1	0	0	0	2	4	0	1	2	0	0	0	3	2	1	1	0	0	0	0	1	0	0	0	2	2
reg_8588872	chr9	20597600	20597799	Brain	Brain,Kidney	Brain,Thymus	reg_8588872	5	2	2	4	0	0	0	0	0	1	0	0	0	0	0	0	0	0	0	0	2	0	1	2	0	0	0	0	0	1	2	1	0	0	0	0	0	1	0	1	0	2
reg_8588876	chr9	20598400	20598599	Brain	Brain,Thymus	Lung	reg_8588876	3	7	3	3	0	0	0	0	2	0	0	1	0	0	2	0	0	0	0	0	1	0	1	0	0	0	0	0	0	0	2	0	0	0	0	0	4	1	1	0	2	1
reg_8588877	chr9	20598600	20598799	Brain	Brain,Thymus	Brain,Lung,Thymus	reg_8588877	8	1	6	2	0	0	0	0	1	0	2	1	0	1	0	0	0	0	0	0	4	0	0	1	0	0	0	0	2	0	0	3	0	0	0	0	0	1	0	2	1	3
reg_8588881	chr9	20599400	20599599	Brain	Brain	Brain,Lung,Thymus	reg_8588881	1	4	0	3	0	0	0	0	0	0	2	0	0	0	0	0	0	0	0	0	1	1	1	2	0	1	0	0	0	0	0	0	0	0	0	0	0	0	0	0	1	0
reg_8589219	chr9	20667000	20667199	Brain	Brain,Spleen	Brain,Lung,Thymus	reg_8589219	2	2	3	4	2	0	0	0	0	1	0	0	0	1	0	0	0	0	0	0	0	0	0	1	0	0	0	0	1	0	0	2	0	0	0	0	0	0	0	1	3	1
reg_8591711	chr9	21165400	21165599	Brain	Brain,Testis	Brain	reg_8591711	1	9	2	2	0	0	0	0	3	0	0	0	1	1	0	1	2	0	0	0	0	0	0	2	0	0	0	0	0	4	0	0	1	2	1	0	0	0	0	0	0	2
reg_8597234	chr9	22270000	22270199	Brain	Brain,Kidney,Spleen	Brain	reg_8597234	8	0	2	0	0	0	0	2	1	3	1	0	1	0	2	1	0	0	0	1	2	0	0	0	0	0	0	0	0	0	0	0	0	0	0	0	2	0	2	2	2	0
reg_8597235	chr9	22270200	22270399	Brain	Brain,Kidney,Thymus	Brain,Thyroid	reg_8597235	9	2	4	0	3	1	0	1	2	2	1	0	1	0	1	0	0	0	0	0	1	0	0	0	0	0	0	0	0	0	1	0	0	1	0	0	2	0	1	0	2	0
reg_8597241	chr9	22271400	22271599	Brain	Thyroid,Thymus	Brain,Heart	reg_8597241	5	0	1	6	0	1	0	3	1	2	0	0	2	0	2	2	0	0	0	0	1	0	0	0	0	0	0	0	0	0	0	0	0	0	0	0	0	1	0	0	0	2
reg_8597255	chr9	22274200	22274399	Brain	Brain,Lung,Thyroid	Kidney,Lung,Thymus	reg_8597255	2	2	5	3	0	0	0	0	0	2	0	0	0	2	0	3	0	0	0	0	2	0	0	0	0	0	0	0	0	0	0	0	0	0	0	0	2	2	1	2	0	0
reg_8620732	chr9	26969600	26969799	Brain	Brain	Brain,Muscle	reg_8620732	6	1	2	5	0	0	0	0	0	1	1	1	1	0	0	0	1	2	0	0	0	0	0	0	2	0	0	2	0	0	1	0	0	0	0	0	0	1	0	0	2	0
reg_8622640	chr9	27351200	27351399	Brain	Brain,Testis	Brain	reg_8622640	11	9	15	15	0	1	0	0	1	0	0	5	0	1	0	0	0	0	0	0	0	3	1	0	0	0	0	0	1	0	0	0	1	0	0	1	1	0	0	0	0	0
reg_8622647	chr9	27352600	27352799	Brain	Brain	Brain,Heart	reg_8622647	7	6	8	7	0	0	0	0	0	0	0	0	0	0	0	0	0	0	0	0	0	0	0	0	0	0	0	0	0	0	0	0	0	0	0	0	0	0	0	0	0	0
reg_8690733	chr9	40969800	40969999	Brain	Brain,Spleen	Brain	reg_8690733	0	7	3	15	0	0	0	0	0	0	0	0	2	0	1	0	0	0	0	0	0	0	1	0	0	0	0	0	0	0	0	1	0	0	1	3	0	0	0	0	0	0
reg_8690737	chr9	40970600	40970799	Brain	Brain	Brain,Testis	reg_8690737	1	4	2	6	0	0	0	0	0	0	0	0	0	0	0	0	0	0	0	0	0	0	0	0	0	0	0	0	0	0	3	0	2	0	1	4	0	0	2	0	0	0
reg_8690742	chr9	40971600	40971799	Brain	No_Exp.	Brain,Testis	reg_8690742	4	6	5	3	0	0	0	0	0	0	0	0	0	0	2	0	0	0	0	0	0	0	0	0	1	0	0	0	0	0	0	0	0	2	3	1	0	0	0	0	0	0
reg_8690743	chr9	40971800	40971999	Brain	Brain	Brain,Testis	reg_8690743	8	4	4	4	0	0	0	0	0	0	0	0	0	0	0	0	0	0	0	0	0	0	0	0	1	0	0	0	0	0	0	0	1	0	1	3	0	0	0	0	0	0
reg_8690744	chr9	40972000	40972199	Brain	Brain,Testis	Brain	reg_8690744	9	8	3	9	0	0	0	0	0	0	0	0	1	0	0	0	0	0	0	0	0	0	0	0	0	0	0	0	0	0	0	0	1	0	2	0	0	0	0	0	0	0
reg_8697124	chr9	42248000	42248199	Brain	Brain	Brain,Liver	reg_8697124	7	8	6	5	1	0	0	1	0	0	0	0	0	0	0	0	4	0	0	1	0	0	1	0	0	0	0	0	0	0	0	0	0	0	0	0	1	0	0	0	0	2
reg_8697125	chr9	42248200	42248399	Brain	Brain	Brain,Liver	reg_8697125	1	4	5	1	1	0	1	1	0	0	0	0	0	0	0	0	0	2	0	1	0	0	0	0	0	0	0	0	0	0	0	0	0	0	0	0	1	0	0	0	1	0
reg_8697126	chr9	42248400	42248599	Brain	Brain	Brain,Liver	reg_8697126	1	7	3	6	1	0	0	0	0	0	0	0	0	0	0	0	0	0	2	0	0	0	0	0	0	0	0	0	0	0	0	0	0	0	0	0	0	0	0	0	0	0
reg_8697131	chr9	42249400	42249599	Brain	Brain	Brain,Liver	reg_8697131	2	8	4	6	0	1	1	0	0	0	0	0	0	0	0	0	2	0	2	0	0	0	0	0	0	0	0	0	0	0	0	0	0	2	0	0	0	0	0	0	0	0
reg_8697132	chr9	42249600	42249799	Brain	Brain	Brain,Liver	reg_8697132	4	5	6	3	0	0	0	0	0	0	0	0	0	1	0	0	1	0	0	0	0	0	0	0	0	0	0	0	0	0	0	0	2	0	0	0	0	0	0	0	0	0
reg_8697139	chr9	42251000	42251199	Brain	Brain	Brain,Liver	reg_8697139	1	4	5	2	1	0	0	0	0	0	0	0	0	0	0	0	0	0	0	0	0	0	0	0	0	0	0	0	0	0	1	0	0	0	0	0	0	0	0	0	0	0
reg_8697141	chr9	42251400	42251599	Brain	Brain	Brain,Liver	reg_8697141	3	7	8	4	0	0	2	0	0	0	0	0	0	0	0	0	0	0	0	0	0	0	0	0	0	0	0	0	0	0	0	0	0	0	0	0	0	0	0	0	0	0
reg_8708255	chr9	44474200	44474399	Brain	Brain,Lung,Testis	Testis	reg_8708255	2	3	8	5	0	0	0	0	0	0	2	0	0	0	0	0	0	0	0	0	0	2	1	0	0	0	2	0	0	0	1	0	0	0	2	0	0	0	0	0	0	0
reg_8708268	chr9	44476800	44476999	Brain	Brain,Testis	Brain,Lung,Testis	reg_8708268	4	5	1	1	0	0	2	0	0	0	0	0	0	1	0	0	0	0	0	0	0	2	1	0	0	0	4	0	1	0	0	0	0	1	3	2	0	0	4	0	0	0
reg_8708269	chr9	44477000	44477199	Brain	Brain,Testis	No_Exp.	reg_8708269	4	2	3	5	1	0	1	0	0	0	0	0	0	0	0	0	0	0	0	0	0	0	0	0	0	0	0	0	0	0	0	0	0	1	2	0	1	0	1	3	0	0
reg_8712139	chr9	45251000	45251199	Brain	Muscle	Brain,Thymus	reg_8712139	4	4	7	4	0	0	0	0	0	0	0	0	0	0	0	0	0	0	0	0	0	0	0	0	0	0	0	0	0	0	0	1	0	0	0	0	0	0	0	0	0	1
reg_8717381	chr9	46299400	46299599	Brain	Thymus	Brain,Lung,Thymus	reg_8717381	0	2	6	1	0	1	2	0	0	1	1	1	0	2	3	0	0	0	0	0	0	0	1	1	0	0	1	0	1	1	3	0	3	1	0	0	0	1	1	0	1	1
reg_8727132	chr9	48249600	48249799	Brain	No_Exp.	Brain,Muscle,Testis	reg_8727132	5	3	1	1	0	0	0	0	1	0	0	0	0	0	0	0	0	0	0	0	0	0	0	1	1	1	2	0	0	0	0	0	0	1	3	2	0	0	0	0	0	1
reg_8727133	chr9	48249800	48249999	Brain	Brain,Testis	Brain,Muscle	reg_8727133	2	1	2	4	0	0	0	0	0	0	0	0	0	2	0	0	0	0	0	0	0	0	0	1	0	2	0	0	0	0	1	0	2	0	4	1	0	0	0	0	0	0
reg_8727138	chr9	48250800	48250999	Brain	Brain	Brain,Muscle	reg_8727138	4	2	3	3	0	0	1	0	1	0	0	0	1	0	0	2	0	0	0	0	0	0	5	0	0	4	1	0	1	0	0	0	0	0	0	0	0	0	0	0	0	0
reg_8727140	chr9	48251200	48251399	Brain	Brain	Brain,Muscle	reg_8727140	1	4	4	5	3	0	0	0	0	2	0	0	0	0	0	2	0	0	0	0	0	0	0	4	0	0	0	0	0	1	0	0	4	0	0	0	0	0	0	0	0	0
reg_8739046	chr9	50632400	50632599	Brain	Brain,Kidney	Brain,Heart,Kidney,Thyroid	reg_8739046	2	3	1	4	0	0	1	0	0	0	2	1	1	0	3	3	0	1	1	0	1	0	0	0	0	0	1	0	0	2	0	0	1	0	0	0	0	0	0	4	0	0
reg_8740102	chr9	50843600	50843799	Brain	Brain,Lung	Brain	reg_8740102	3	3	4	3	1	0	0	0	1	2	2	0	0	0	1	1	1	0	0	0	0	0	0	0	0	0	0	0	0	0	2	2	0	0	0	0	0	0	1	0	0	0
reg_8740103	chr9	50843800	50843999	Brain	Brain,Kidney,Spleen	Brain	reg_8740103	3	3	6	3	0	0	0	1	1	0	0	0	1	1	0	0	1	0	0	0	0	1	1	1	1	1	0	0	0	0	1	0	1	0	0	0	1	0	1	0	0	0
reg_8740104	chr9	50844000	50844199	Brain	Brain	Brain,Testis	reg_8740104	3	1	11	4	0	0	0	1	0	0	0	2	1	2	0	1	1	0	0	0	0	2	1	1	1	1	0	0	2	0	1	0	1	0	4	1	1	2	0	0	0	0
reg_8746352	chr9	52093600	52093799	Brain	Brain	Brain,Testis	reg_8746352	10	3	9	8	0	0	0	0	0	0	0	0	0	0	0	0	0	0	0	0	0	0	2	0	0	0	2	1	0	0	0	1	0	0	0	0	0	0	0	0	0	0
reg_8746369	chr9	52097000	52097199	Brain	Brain	Brain,Lung	reg_8746369	5	3	3	1	0	0	0	0	0	0	0	0	0	1	0	0	0	0	0	0	0	0	0	0	0	0	0	0	0	1	0	0	0	0	0	0	0	0	0	0	0	1
reg_8746375	chr9	52098200	52098399	Brain	Brain,Lung	Brain	reg_8746375	0	8	4	2	0	0	0	0	0	0	0	1	0	0	0	0	0	0	0	0	4	0	2	1	0	0	1	0	0	0	1	0	0	0	0	0	0	0	0	0	0	0
reg_8746381	chr9	52099400	52099599	Brain	Brain	Brain,Lung	reg_8746381	3	9	7	5	0	0	0	0	0	0	0	0	1	0	0	0	0	0	0	1	1	1	0	0	0	0	1	0	0	1	1	0	3	0	1	0	0	0	0	0	0	1
reg_8746385	chr9	52100200	52100399	Brain	Brain,Heart	Brain,Muscle	reg_8746385	3	7	9	7	0	1	1	0	0	0	2	2	0	1	0	0	0	0	0	0	1	0	0	0	0	1	0	2	0	0	0	1	0	3	0	0	0	1	0	0	0	0
reg_8746408	chr9	52104800	52104999	Brain	Testis	Brain,Lung,Testis	reg_8746408	5	5	3	0	0	0	1	0	0	1	1	0	0	0	0	0	0	0	0	0	0	1	0	0	0	0	5	0	0	0	0	0	2	1	0	3	0	0	0	0	0	0
reg_8769866	chr9	56796400	56796599	Brain	Brain	Brain,Testis	reg_8769866	53	35	29	47	0	0	0	0	0	0	2	0	2	0	0	0	0	0	0	0	0	0	0	0	0	0	0	0	0	0	0	0	2	1	0	0	5	0	0	0	0	0
reg_8770818	chr9	56986800	56986999	Brain	No_Exp.	Brain,Kidney,Lung,Muscle,Spleen	reg_8770818	2	4	5	0	0	0	0	1	0	0	0	1	3	1	1	0	0	0	0	0	2	0	0	2	1	1	0	4	0	2	0	1	0	0	0	0	0	0	0	0	0	0
reg_8772810	chr9	57385200	57385399	Brain	Brain,Heart,Lung	Brain,Muscle	reg_8772810	3	0	4	1	0	0	0	2	2	0	0	0	4	0	2	0	0	0	0	0	0	0	0	0	0	0	1	3	0	1	0	1	3	1	2	0	1	0	0	0	0	1
reg_8772895	chr9	57402200	57402399	Brain	No_Exp.	Brain,Thymus	reg_8772895	1	5	3	1	0	0	1	0	2	0	0	0	0	0	0	0	0	0	0	0	0	0	0	0	0	0	0	0	0	1	3	2	2	0	1	0	1	1	0	0	0	0
reg_8773393	chr9	57501800	57501999	Brain	Brain,Lung	Brain	reg_8773393	5	2	6	5	0	0	1	0	0	0	4	0	0	3	0	0	0	0	0	0	1	0	2	4	0	0	0	0	2	0	4	1	0	0	0	0	0	0	4	0	0	0
reg_8777206	chr9	58264400	58264599	Brain	Brain,Spleen	Brain	reg_8777206	2	7	2	0	0	0	2	0	0	0	0	0	0	1	0	2	0	0	0	0	1	0	0	0	0	0	0	0	4	2	0	0	0	0	0	0	0	0	0	1	1	0
reg_8777207	chr9	58264600	58264799	Brain	Brain,Spleen	Brain	reg_8777207	3	2	1	2	0	0	2	2	0	0	0	0	0	1	0	1	0	0	0	0	0	1	0	0	0	2	2	0	0	1	5	1	0	0	0	1	4	0	0	0	1	3
reg_8778396	chr9	58502400	58502599	Brain	Brain,Heart	Brain	reg_8778396	8	7	15	8	0	0	0	0	1	0	3	2	0	0	0	0	0	0	0	0	2	0	0	2	0	0	0	1	0	0	0	0	0	0	0	0	0	0	0	0	0	0
reg_8804675	chr9	63758200	63758399	Brain	Brain,Spleen	Brain	reg_8804675	1	3	4	0	2	0	0	0	0	1	0	1	0	2	0	0	0	1	0	0	1	1	4	1	2	0	0	1	0	1	0	2	0	0	0	0	0	0	0	0	0	0
reg_8804678	chr9	63758800	63758999	Brain	Brain	Brain,Spleen,Thymus	reg_8804678	0	4	4	1	0	1	0	0	0	0	1	0	0	0	1	0	0	0	2	1	0	0	4	0	1	1	0	1	0	0	2	2	0	0	0	0	0	0	0	0	3	1
reg_8809445	chr9	64712200	64712399	Brain	Brain,Kidney	Brain,Heart,Lung,Muscle,Spleen	reg_8809445	12	24	25	15	0	0	3	0	1	2	0	2	1	0	2	3	0	0	0	1	1	1	0	0	2	1	1	2	1	0	0	0	0	0	0	0	2	1	0	0	0	2
reg_8809451	chr9	64713400	64713599	Brain	Brain	Brain,Gut	reg_8809451	6	10	13	9	0	2	0	0	2	2	1	1	0	0	1	0	0	0	0	0	2	0	2	0	2	1	0	0	1	1	1	0	0	0	0	0	1	1	0	0	0	1
reg_8809454	chr9	64714000	64714199	Brain	Brain,Heart,Kidney	Brain,Gut,Kidney,Lung,Thyroid	reg_8809454	21	53	36	23	0	2	2	2	2	1	2	1	1	0	2	4	0	2	0	0	3	0	0	2	2	3	0	2	1	1	1	0	0	0	2	0	0	0	1	1	0	2
reg_8811815	chr9	65186200	65186399	Brain	Kidney	Brain,Testis	reg_8811815	6	4	5	3	0	0	0	0	0	0	0	0	0	0	0	0	0	0	0	0	1	3	0	0	1	0	0	0	1	3	0	2	1	1	1	1	0	0	0	0	2	0
reg_8813390	chr9	65501200	65501399	Brain	Brain,Thyroid	Brain	reg_8813390	3	6	5	3	0	0	0	0	0	0	0	0	0	0	0	0	0	0	0	0	0	0	0	0	0	0	0	0	0	0	0	1	0	0	0	0	2	0	0	3	0	0
reg_8836326	chr9	70088400	70088599	Brain	Brain	Brain,Heart	reg_8836326	3	5	3	5	0	0	0	0	3	0	0	0	0	0	1	0	0	0	0	0	0	0	0	1	0	0	0	0	0	0	0	0	0	0	0	0	0	0	0	0	0	0
reg_8846444	chr9	72112000	72112199	Brain	Brain,Kidney,Spleen	Brain	reg_8846444	13	1	0	8	0	2	0	0	0	0	1	1	0	0	1	2	1	0	0	0	0	0	1	2	0	0	2	0	0	0	0	4	1	0	0	4	0	2	0	0	0	0
reg_8850510	chr9	72925200	72925399	Brain	Brain,Heart	Brain	reg_8850510	9	6	8	11	0	0	0	0	2	1	0	2	0	0	0	0	0	0	0	0	0	1	2	1	0	0	2	2	0	0	0	0	0	0	0	4	0	2	0	0	0	0
reg_8850645	chr9	72952200	72952399	Brain	Brain	Brain,Heart,Lung,Muscle	reg_8850645	4	4	2	3	0	0	0	0	2	0	0	2	0	0	0	0	0	0	0	0	2	0	0	1	1	0	0	1	0	0	0	0	0	0	0	0	0	0	0	0	0	2
reg_8862433	chr9	75309800	75309999	Brain	No_Exp.	Brain,Lung	reg_8862433	5	0	2	2	0	0	0	0	0	0	0	0	0	0	0	0	0	0	0	0	0	1	0	0	0	0	0	0	0	0	0	0	0	0	0	0	0	0	0	0	0	0
reg_8862436	chr9	75310400	75310599	Brain	Brain	Brain,Lung	reg_8862436	1	8	5	0	0	0	2	0	0	0	0	1	0	0	0	0	0	0	0	0	0	0	0	0	0	0	0	0	0	2	0	0	2	3	0	2	0	0	3	0	0	2
reg_8864096	chr9	75642400	75642599	Brain	Brain	Brain,Gut	reg_8864096	17	11	28	12	0	0	0	0	0	0	0	1	0	0	0	0	0	0	0	0	0	0	0	0	0	0	0	0	0	0	0	0	0	0	0	0	0	0	0	0	0	0
reg_8884586	chr9	79740400	79740599	Brain	Brain,Thymus	Brain,Gut,Muscle,Thymus	reg_8884586	1	3	2	4	0	1	0	1	0	0	0	0	0	1	1	1	0	0	0	0	0	0	0	1	0	0	0	0	0	0	1	0	0	0	0	0	0	0	0	0	0	2
reg_8884588	chr9	79740800	79740999	Brain	Brain	Brain,Kidney,Muscle,Spleen,Thymus	reg_8884588	3	5	0	3	0	0	0	0	1	0	0	0	0	0	0	0	0	0	0	0	0	0	0	2	1	1	0	0	0	0	1	0	0	0	0	0	0	0	0	0	0	2
reg_8884589	chr9	79741000	79741199	Brain	Brain	Brain,Heart,Lung,Muscle,Thymus	reg_8884589	1	5	2	3	0	0	0	0	0	0	2	0	1	0	0	0	0	0	0	0	0	0	0	2	1	1	0	1	0	0	5	0	0	0	0	0	0	0	0	0	0	2
reg_8884593	chr9	79741800	79741999	Brain	No_Exp.	Brain,Gut,Heart,Thymus	reg_8884593	1	2	0	7	0	0	0	0	1	0	0	0	1	2	0	1	0	0	0	0	0	0	0	0	2	2	0	2	0	0	2	2	0	0	0	0	0	0	0	0	4	0
reg_8884597	chr9	79742600	79742799	Brain	Brain	Brain,Kidney,Muscle	reg_8884597	3	8	0	2	1	2	0	0	0	0	0	0	2	0	1	0	0	0	0	1	0	0	0	0	0	0	0	2	1	0	0	0	0	0	0	0	1	0	0	1	0	0
reg_8884607	chr9	79744600	79744799	Brain	No_Exp.	Brain,Gut,Kidney	reg_8884607	1	2	6	0	0	0	0	1	0	0	0	0	0	0	0	2	0	0	0	0	0	0	2	1	0	0	1	1	0	0	0	0	0	3	0	0	0	0	0	0	0	0
reg_8884725	chr9	79768200	79768399	Brain	Brain	Brain,Liver,Lung	reg_8884725	3	2	3	1	0	0	0	2	2	0	0	0	1	0	0	1	0	1	0	0	0	5	0	0	1	1	0	0	3	0	1	0	0	0	0	0	1	0	2	0	0	0
reg_8886613	chr9	80145800	80145999	Brain	Brain	Brain,Lung,Muscle,Spleen	reg_8886613	0	6	3	2	0	1	0	0	1	1	0	4	2	0	0	1	0	0	0	1	0	1	2	1	1	0	3	2	1	2	2	1	0	0	0	0	0	0	3	3	0	1
reg_8894110	chr9	81645200	81645399	Brain	Brain	Brain,Lung	reg_8894110	1	5	2	3	0	0	0	0	0	0	0	0	0	0	0	0	0	0	0	0	0	4	3	0	0	0	0	0	0	0	0	0	0	0	0	0	0	0	0	0	0	0
reg_8894122	chr9	81647600	81647799	Brain	Brain	Brain,Lung	reg_8894122	1	2	4	2	0	0	0	0	0	0	0	0	0	0	0	0	0	0	0	0	0	1	3	0	0	0	0	0	0	0	0	0	0	0	0	0	0	0	0	0	0	2
reg_8900764	chr9	82976000	82976199	Brain	Brain,Lung,Spleen	Brain,Heart,Lung	reg_8900764	4	2	0	4	1	0	0	1	1	0	1	1	3	1	0	0	0	0	0	0	1	3	2	1	1	3	0	0	2	3	2	0	0	1	2	1	0	1	0	1	0	0
reg_8900766	chr9	82976400	82976599	Brain	Brain	Brain,Heart,Thymus	reg_8900766	5	0	3	5	0	0	0	0	0	1	0	1	7	0	0	0	0	0	3	1	2	2	0	0	0	4	0	2	5	1	0	1	0	0	0	0	0	0	0	0	3	2
reg_8900767	chr9	82976600	82976799	Brain	Brain,Kidney	Brain	reg_8900767	5	2	1	0	0	0	0	0	0	2	0	2	1	0	0	0	0	0	0	1	0	0	0	0	2	1	0	0	2	1	0	0	0	0	2	0	0	1	1	0	0	2
reg_8900772	chr9	82977600	82977799	Brain	Thymus	Brain,Kidney	reg_8900772	4	5	2	0	0	0	0	0	0	0	0	3	0	1	1	0	0	0	0	0	2	0	1	1	0	1	0	0	4	0	2	0	0	0	0	0	2	0	2	2	0	0
reg_8919391	chr9	86701400	86701599	Brain	Brain,Kidney	No_Exp.	reg_8919391	3	3	1	1	0	0	0	0	1	0	0	0	0	0	1	1	0	0	0	0	0	5	0	0	0	0	0	0	0	0	0	0	0	0	2	0	0	0	0	0	0	0
reg_8919396	chr9	86702400	86702599	Brain	No_Exp.	Brain,Lung	reg_8919396	2	1	6	1	0	0	0	0	0	0	0	1	0	0	0	0	0	0	0	0	4	0	2	0	0	0	0	0	0	0	0	0	2	0	3	2	0	0	0	0	0	0
reg_8929230	chr9	88669200	88669399	Brain	Brain	Brain,Heart	reg_8929230	10	3	4	0	0	0	0	0	0	0	5	0	0	0	0	0	0	0	0	0	0	0	0	0	0	1	1	0	0	0	0	0	0	0	0	1	0	0	0	0	0	2
reg_8929247	chr9	88672600	88672799	Brain	Brain,Heart	Brain	reg_8929247	6	10	0	0	0	0	0	0	2	1	1	1	1	0	0	0	0	0	0	0	0	0	2	0	0	0	0	0	0	0	0	0	0	0	0	0	0	0	0	1	0	0
reg_8963082	chr9	95439600	95439799	Brain	Brain,Kidney	No_Exp.	reg_8963082	4	3	2	0	0	0	0	0	0	0	0	0	1	0	0	0	0	0	0	0	0	0	0	0	0	0	0	0	0	0	0	0	0	0	0	0	0	0	2	3	0	0
reg_8973102	chr9	97443600	97443799	Brain	Brain,Lung	No_Exp.	reg_8973102	5	1	10	0	0	0	0	0	0	0	0	1	0	0	0	0	0	0	0	0	0	6	0	0	0	0	0	0	0	0	0	0	0	0	0	0	0	0	0	0	0	0
reg_8978826	chr9	98588400	98588599	Brain	No_Exp.	Brain,Gut,Kidney	reg_8978826	6	4	3	1	2	0	0	2	1	0	0	2	0	3	0	0	0	0	1	0	1	0	0	0	0	0	0	2	0	3	0	0	0	0	0	0	4	0	0	0	2	2
reg_8984254	chr9	99674000	99674199	Brain	No_Exp.	Brain,Lung	reg_8984254	16	4	4	3	0	0	0	1	0	2	0	0	0	3	0	0	0	0	0	0	0	0	0	2	0	0	0	0	0	0	0	2	0	0	0	0	0	0	0	0	0	0
reg_9017642	chr9	106351600	106351799	Brain	Brain,Lung,Testis,Thymus	Lung	reg_9017642	1	3	4	4	0	0	1	0	0	0	0	0	0	0	1	1	0	0	0	0	4	0	2	0	0	0	0	0	0	0	2	1	0	1	0	2	0	0	0	0	0	0
reg_9074420	chr9	117707200	117707399	Brain	No_Exp.	Brain,Lung	reg_9074420	3	3	3	1	1	2	1	1	2	0	0	2	0	0	0	0	0	0	0	2	2	1	0	0	0	0	0	1	0	0	0	2	0	0	0	0	0	0	0	0	0	0
reg_9081359	chr9	119095000	119095199	Brain	Brain,Heart,Muscle	No_Exp.	reg_9081359	0	3	1	4	0	0	0	0	1	0	0	0	0	0	0	0	0	0	0	0	0	0	0	0	2	1	1	0	0	0	0	0	0	0	0	1	0	0	0	0	0	0
reg_9081360	chr9	119095200	119095399	Brain	Brain,Heart	No_Exp.	reg_9081360	1	4	2	4	0	2	0	0	3	2	0	0	0	0	0	0	0	0	0	0	0	0	0	0	1	1	2	0	0	0	0	0	0	0	0	1	0	1	1	0	1	0
reg_9094468	chr9	121716800	121716999	Brain	No_Exp.	Brain,Heart	reg_9094468	2	2	0	5	0	0	0	0	0	1	0	0	0	0	0	0	0	2	0	0	0	0	0	0	0	0	0	0	0	0	0	0	0	0	0	0	0	0	0	2	0	2
reg_9094475	chr9	121718200	121718399	Brain	Brain	Brain,Heart	reg_9094475	5	6	3	1	0	0	0	0	0	2	2	1	0	2	0	1	0	0	0	0	0	0	0	0	0	0	3	1	0	0	0	0	2	0	0	0	0	0	0	0	2	1
reg_9095572	chr9	121937600	121937799	Brain	No_Exp.	Brain,Spleen	reg_9095572	8	3	2	4	0	0	0	0	0	0	0	0	0	0	0	0	0	0	0	1	0	0	0	0	0	0	0	0	0	0	2	0	0	0	0	0	0	0	0	0	0	0
reg_9100124	chr9	122848000	122848199	Brain	Kidney	Brain,Kidney,Lung,Muscle,Spleen	reg_9100124	2	5	2	1	0	0	6	0	1	0	0	0	0	1	1	0	3	0	2	2	3	3	0	0	3	1	1	0	3	3	0	0	1	0	0	0	1	1	1	3	0	1
reg_9100294	chr9	122882000	122882199	Brain	Brain,Testis	No_Exp.	reg_9100294	2	4	2	0	0	0	0	0	0	2	2	0	0	0	0	0	0	1	0	3	0	0	0	0	0	0	0	0	0	0	0	0	2	1	4	0	0	0	0	0	0	0
reg_9100443	chr9	122911800	122911999	Brain	Brain	Brain,Testis	reg_9100443	1	1	7	0	0	0	1	0	0	0	0	0	0	0	0	0	0	0	0	0	2	0	0	0	0	0	0	0	0	0	0	0	4	0	0	0	0	0	0	0	0	0
reg_9107515	chr9	124326200	124326399	Brain	Brain,Testis	Brain,Thymus	reg_9107515	0	0	5	3	0	0	0	0	0	0	0	0	0	2	0	0	1	1	0	0	2	3	0	0	0	0	0	1	0	2	1	0	0	0	0	0	1	0	0	0	0	1
reg_9107522	chr9	124327600	124327799	Brain	No_Exp.	Brain,Spleen	reg_9107522	3	5	3	4	0	0	0	0	0	1	0	0	1	0	0	0	0	0	2	0	1	0	1	5	0	0	0	0	0	0	2	1	1	2	0	0	2	0	1	0	0	0
reg_9133699	chr11	4967800	4967999	Brain	Brain,Spleen	No_Exp.	reg_9133699	5	3	3	4	0	0	1	0	0	0	0	0	0	0	0	0	0	0	0	0	0	0	0	0	0	0	0	0	0	2	1	0	0	0	0	0	0	0	0	0	0	0
reg_9139382	chr11	6104400	6104599	Brain	Brain,Lung,Spleen	Brain	reg_9139382	5	3	2	2	0	0	2	0	0	0	0	0	0	0	0	0	0	0	0	0	1	0	2	2	0	4	1	0	3	1	0	2	0	0	0	0	3	0	0	0	0	0
reg_9257321	chr11	29692200	29692399	Brain	Brain,Thymus	Brain,Lung,Thymus	reg_9257321	5	6	2	7	0	0	0	0	0	0	0	0	0	0	0	0	0	0	0	0	0	1	2	0	0	0	0	0	0	0	0	0	0	0	0	0	0	2	0	0	2	0
reg_9257322	chr11	29692400	29692599	Brain	Brain,Testis	Brain	reg_9257322	3	3	6	2	0	0	0	0	0	0	0	0	1	0	2	0	0	0	0	0	0	1	0	0	0	0	0	0	0	0	0	0	0	0	0	0	0	0	0	0	1	0
reg_9260431	chr11	30314200	30314399	Brain	Brain	Brain,Lung	reg_9260431	1	0	4	4	0	0	0	0	0	0	0	0	0	0	0	0	0	0	0	0	1	1	0	0	0	0	0	1	0	0	1	0	0	0	0	0	0	0	0	0	0	0
reg_9260436	chr11	30315200	30315399	Brain	Brain	Brain,Lung	reg_9260436	4	4	4	0	0	0	0	0	1	0	2	2	0	0	0	0	0	0	0	0	0	3	3	0	0	0	0	0	0	0	0	0	0	1	0	0	0	0	0	0	0	0
reg_9260437	chr11	30315400	30315599	Brain	Brain	Brain,Lung	reg_9260437	1	2	3	2	0	0	0	0	1	0	0	1	4	2	0	0	0	0	0	0	1	2	0	2	0	0	0	0	0	0	0	0	0	1	0	0	0	0	0	0	0	0
reg_9260445	chr11	30317000	30317199	Brain	Brain	Brain,Lung	reg_9260445	2	3	5	0	0	0	1	0	1	0	0	0	0	1	1	0	0	0	0	0	0	2	0	1	0	0	0	0	0	0	0	1	0	0	0	0	0	0	0	0	2	1
reg_9270365	chr11	32301000	32301199	Brain	Brain	Brain,Spleen	reg_9270365	0	5	1	3	0	0	0	0	0	0	0	0	0	0	0	0	0	0	0	0	0	0	0	0	0	0	0	0	0	1	0	0	0	0	0	0	0	0	0	0	0	0
reg_9270366	chr11	32301200	32301399	Brain	Brain	Brain,Spleen	reg_9270366	5	2	3	9	0	0	0	0	0	0	0	0	0	0	0	0	0	0	0	0	0	0	0	0	0	0	0	0	0	0	0	0	0	0	0	0	0	0	0	0	0	0
reg_9270368	chr11	32301600	32301799	Brain	Brain	Brain,Spleen	reg_9270368	5	4	4	6	0	0	0	0	0	0	0	0	0	0	0	0	0	0	0	0	0	0	0	0	0	0	0	0	0	1	0	0	0	0	0	0	0	0	0	0	0	0
reg_9270371	chr11	32302200	32302399	Brain	Brain	Brain,Spleen	reg_9270371	2	3	7	2	0	0	0	0	0	0	0	0	0	0	0	0	0	0	0	0	0	0	0	1	0	0	0	0	0	0	0	0	0	0	0	0	0	0	0	0	0	0
reg_9274620	chr11	33152000	33152199	Brain	Brain,Kidney,Spleen,Thymus	Brain,Lung	reg_9274620	8	6	8	2	0	0	0	2	2	0	0	1	0	0	1	0	0	1	0	1	1	0	0	1	1	1	1	0	1	0	2	1	0	0	0	0	6	0	1	0	2	0
reg_9322007	chr11	42629400	42629599	Brain	Brain	Brain,Heart	reg_9322007	195	161	180	181	0	1	0	0	0	2	0	2	0	0	0	0	0	0	0	0	0	0	0	0	0	0	0	0	0	0	0	0	0	0	0	0	0	0	0	2	0	0
reg_9322020	chr11	42632000	42632199	Brain	Brain	Brain,Muscle	reg_9322020	98	128	170	120	0	0	0	0	0	0	0	0	0	1	0	0	0	0	0	0	0	0	0	0	2	0	2	0	0	0	0	0	0	0	1	0	0	0	0	0	0	0
reg_9327486	chr11	43725200	43725399	Brain	No_Exp.	Brain,Lung,Thymus	reg_9327486	5	2	2	0	0	2	0	1	2	0	1	0	1	0	0	2	0	0	0	0	0	0	0	0	0	1	0	0	0	0	0	2	0	0	0	1	0	0	0	0	3	0
reg_9359488	chr11	50125600	50125799	Brain	Brain,Thymus	Brain,Muscle	reg_9359488	11	8	12	11	0	0	1	0	0	0	0	3	0	0	2	0	1	2	0	1	1	0	0	1	2	0	0	2	0	0	0	1	1	0	0	0	1	0	0	0	1	0
reg_9368151	chr11	51858200	51858399	Brain	Brain	Brain,Lung	reg_9368151	3	5	3	3	0	0	0	0	0	3	0	0	0	0	0	0	0	1	0	0	2	4	0	1	0	0	0	2	0	1	0	0	0	0	0	0	0	0	0	0	2	0
reg_9374805	chr11	53189000	53189199	Brain	Brain	Brain,Heart	reg_9374805	5	10	11	5	0	2	1	0	0	2	2	2	0	0	0	0	0	0	0	0	1	0	0	0	0	0	0	0	0	3	0	2	0	0	0	0	0	0	0	0	0	0
reg_9374808	chr11	53189600	53189799	Brain	Brain,Heart	Brain,Lung	reg_9374808	19	16	13	24	1	1	0	2	0	0	4	2	0	0	0	0	0	0	0	0	2	0	0	1	0	0	0	0	0	1	0	0	0	1	1	0	0	0	0	0	0	0
reg_9374810	chr11	53190000	53190199	Brain	Brain	Brain,Heart	reg_9374810	20	17	21	8	1	0	0	0	0	2	0	4	0	0	1	0	0	0	0	0	2	1	1	1	0	0	0	0	1	2	0	0	0	0	3	0	0	2	0	0	0	0
reg_9374820	chr11	53192000	53192199	Brain	Brain	Brain,Heart	reg_9374820	11	7	13	14	0	2	0	0	1	2	2	0	0	0	0	0	0	0	0	0	1	0	0	0	0	0	0	0	0	5	0	0	0	0	0	0	0	0	0	0	0	6
reg_9405828	chr11	59393600	59393799	Brain	Brain	Brain,Heart,Muscle	reg_9405828	0	6	5	18	1	0	0	0	0	2	1	0	0	0	0	0	0	0	0	0	0	0	0	2	2	1	0	2	0	0	0	0	2	0	0	0	0	0	0	0	0	0
reg_9405846	chr11	59397200	59397399	Brain	Brain,Heart,Testis	Brain,Heart	reg_9405846	19	3	5	8	0	0	0	0	6	0	0	0	0	0	0	0	0	0	1	0	2	0	0	0	0	1	0	2	0	0	0	0	0	0	5	0	1	3	1	2	0	0
reg_9405852	chr11	59398400	59398599	Brain	Brain,Testis	Brain,Muscle	reg_9405852	2	7	2	12	1	2	0	0	0	0	0	0	0	0	0	0	0	0	0	0	1	1	0	0	1	1	0	2	0	0	0	0	2	0	1	2	1	0	0	0	0	0
reg_9405853	chr11	59398600	59398799	Brain	Brain	Brain,Muscle	reg_9405853	3	7	7	5	1	1	0	0	2	0	0	0	0	0	0	0	0	0	0	0	1	1	0	0	0	1	1	0	3	0	0	0	2	5	0	0	1	0	0	0	0	0
reg_9405854	chr11	59398800	59398999	Brain	Brain,Muscle	Brain	reg_9405854	4	7	5	3	0	2	0	0	3	0	0	0	0	0	0	0	1	0	0	0	0	0	0	0	2	0	0	3	1	0	0	0	0	2	0	3	0	0	1	0	0	0
reg_9405864	chr11	59400800	59400999	Brain	Brain,Heart	Brain	reg_9405864	6	1	4	10	0	0	0	0	5	2	0	0	0	0	0	1	0	0	0	0	0	3	0	0	0	0	0	0	0	0	0	0	0	0	0	0	0	0	0	0	0	0
reg_9405873	chr11	59402600	59402799	Brain	Brain	Brain,Lung,Muscle	reg_9405873	2	3	11	9	0	0	0	4	1	0	0	0	2	0	0	0	0	2	0	0	1	2	0	1	0	0	0	2	0	0	0	0	0	0	0	0	0	0	1	0	0	0
reg_9405874	chr11	59402800	59402999	Brain	Brain	Brain,Muscle	reg_9405874	1	10	6	7	0	0	0	0	3	0	0	4	3	1	0	0	0	2	0	0	1	0	0	2	0	0	1	0	0	0	0	0	2	0	0	1	0	1	0	0	0	0
reg_9405876	chr11	59403200	59403399	Brain	Brain	Brain,Muscle	reg_9405876	4	8	2	9	0	2	1	0	2	0	0	1	0	0	0	0	0	0	1	1	0	0	4	0	0	2	0	0	0	0	0	0	0	0	0	0	0	1	1	1	0	2
reg_9405877	chr11	59403400	59403599	Brain	Brain,Thymus	Brain,Heart	reg_9405877	3	4	1	5	0	0	2	0	2	0	1	1	0	0	0	0	0	0	2	0	1	0	1	2	0	1	0	3	0	0	0	0	0	0	0	0	0	0	1	0	0	0
reg_9405878	chr11	59403600	59403799	Brain	Brain	Brain,Muscle	reg_9405878	7	7	5	9	0	0	3	0	1	0	2	0	0	2	0	0	0	0	1	6	1	2	2	1	0	0	0	0	0	0	0	0	0	0	1	0	0	1	2	0	2	0
reg_9405879	chr11	59403800	59403999	Brain	Brain,Spleen	Brain,Heart,Lung,Spleen	reg_9405879	2	10	3	4	0	0	2	1	3	0	1	0	1	0	0	0	0	0	0	4	1	0	3	1	0	2	0	0	0	2	0	0	0	0	2	0	0	1	0	0	0	0
reg_9405885	chr11	59405000	59405199	Brain	Brain	Brain,Heart,Lung	reg_9405885	4	3	4	4	2	0	2	0	0	0	0	1	0	0	0	0	1	0	2	0	1	1	0	0	0	0	0	0	0	0	0	0	0	0	0	0	2	1	0	0	0	1
reg_9405886	chr11	59405200	59405399	Brain	Brain,Muscle	Brain,Heart	reg_9405886	6	4	2	4	0	0	0	0	4	0	2	1	0	0	0	0	0	0	1	1	0	1	0	0	1	0	1	0	0	0	1	0	0	0	0	0	2	2	1	0	2	0
reg_9405888	chr11	59405600	59405799	Brain	Brain,Heart,Liver,Muscle	Brain,Heart,Muscle	reg_9405888	7	4	6	3	0	0	1	2	3	2	0	0	0	0	3	0	0	2	1	4	0	3	2	1	0	1	3	1	0	0	0	0	1	1	2	0	0	0	0	0	0	0
reg_9410834	chr11	60394800	60394999	Brain	Lung	Brain,Gut,Lung	reg_9410834	3	3	2	1	1	2	2	1	2	2	0	0	0	1	0	0	0	0	0	0	4	1	1	0	0	0	0	1	0	0	1	0	2	0	0	2	0	0	0	0	2	0
reg_9416431	chr11	61514200	61514399	Brain	No_Exp.	Brain,Thyroid	reg_9416431	2	4	4	0	2	2	1	0	0	0	0	0	0	0	0	0	0	0	0	0	1	2	0	0	1	0	0	0	1	0	0	0	0	4	0	2	0	1	1	0	0	0
reg_9416435	chr11	61515000	61515199	Brain	No_Exp.	Brain,Lung	reg_9416435	1	3	5	4	0	0	0	0	2	0	0	0	1	0	0	2	0	0	0	0	0	2	0	1	1	0	0	0	0	0	1	0	2	0	0	0	0	0	2	0	0	0
reg_9437290	chr11	65686000	65686199	Brain	Muscle,Thymus	Brain,Liver,Muscle,Thymus	reg_9437290	3	6	2	2	0	0	1	2	0	0	0	1	2	2	0	0	2	0	2	0	0	3	0	0	4	2	0	1	0	0	2	0	0	0	0	0	1	0	2	0	1	2
reg_9437295	chr11	65687000	65687199	Brain	Brain,Muscle	Brain,Kidney,Muscle	reg_9437295	2	3	3	2	1	2	2	0	0	1	2	0	0	0	3	1	1	0	1	0	0	0	0	0	0	0	1	0	1	0	0	0	0	0	0	0	2	0	1	1	2	2
reg_9437297	chr11	65687400	65687599	Brain	Muscle,Thymus	Brain,Kidney,Liver,Muscle	reg_9437297	3	2	1	2	2	0	2	0	1	0	1	0	0	1	0	0	0	2	0	2	0	2	0	0	0	1	1	1	0	0	3	0	0	0	0	0	0	0	0	0	2	0
reg_9441490	chr11	66526000	66526199	Brain	Brain	Brain,Spleen	reg_9441490	43	29	27	30	0	2	0	0	0	1	0	0	0	0	0	0	0	0	0	0	0	0	0	3	0	0	0	0	2	0	2	1	0	0	0	0	0	0	0	0	0	0
reg_9441493	chr11	66526600	66526799	Brain	Brain	Brain,Testis	reg_9441493	8	9	6	11	0	0	0	0	0	0	0	0	0	0	0	0	0	0	0	0	0	0	0	0	0	0	0	0	0	1	2	0	0	1	0	0	0	0	0	0	0	0
reg_9455715	chr11	69371000	69371199	Brain	Brain,Gut,Lung,Spleen,Testis	Spleen	reg_9455715	2	4	2	5	1	0	0	1	0	1	0	2	1	3	3	0	2	0	2	1	0	4	0	3	0	0	0	0	1	1	0	0	1	0	3	3	0	1	0	2	0	0
reg_9455753	chr11	69378600	69378799	Brain	Spleen	Brain,Lung	reg_9455753	0	5	3	1	0	0	0	1	0	0	0	0	0	0	0	1	0	0	2	0	2	2	3	0	0	0	0	0	2	0	3	2	0	0	3	2	0	0	0	0	0	0
reg_9455806	chr11	69389200	69389399	Brain	No_Exp.	Brain,Testis	reg_9455806	1	4	3	0	0	0	0	0	0	4	0	0	0	2	0	0	0	0	0	0	0	0	1	1	0	0	0	1	5	0	0	0	0	3	0	1	0	0	0	0	0	0
reg_9457876	chr11	69803200	69803399	Brain	No_Exp.	Brain,Gut	reg_9457876	9	0	2	2	0	1	0	0	0	0	0	1	0	0	0	0	0	0	0	0	0	0	0	0	0	0	0	0	0	0	0	0	3	1	1	0	2	0	0	0	0	0
reg_9460753	chr11	70378600	70378799	Brain	Brain,Thymus	No_Exp.	reg_9460753	2	3	3	7	0	0	0	0	0	2	0	3	0	0	0	0	0	0	0	0	2	0	0	0	2	0	0	0	0	0	2	2	3	1	1	2	0	0	0	0	0	2
reg_9462768	chr11	70781600	70781799	Brain	Brain,Thymus	Brain,Spleen	reg_9462768	2	1	4	1	0	0	0	0	0	0	0	1	0	0	0	0	0	0	0	0	1	0	0	0	0	0	0	0	1	0	1	4	0	0	1	0	0	0	0	0	3	1
reg_9485202	chr11	75268400	75268599	Brain	Brain	Brain,Spleen	reg_9485202	2	0	2	5	0	0	0	0	1	0	1	0	0	1	1	0	0	0	0	0	0	1	1	0	0	0	0	0	0	0	0	2	0	1	0	1	0	0	0	0	0	0
reg_9485207	chr11	75269400	75269599	Brain	Brain	Brain,Thymus	reg_9485207	2	6	5	4	0	0	0	0	1	1	0	0	0	0	0	0	0	0	0	0	0	0	1	0	0	0	0	0	0	0	0	3	0	0	0	0	0	0	0	0	0	2
reg_9485213	chr11	75270600	75270799	Brain	Brain	Brain,Thymus	reg_9485213	1	2	2	3	0	0	0	0	1	0	1	0	0	0	0	0	0	0	0	0	0	0	0	1	0	0	0	0	0	0	1	1	0	0	0	0	0	0	0	0	0	1
reg_9487703	chr11	75768600	75768799	Brain	Brain	Brain,Thyroid	reg_9487703	1	4	2	2	0	0	0	0	0	0	0	0	0	0	0	0	0	0	0	0	0	0	0	0	0	0	0	0	0	0	0	0	0	0	0	0	1	1	3	0	0	0
reg_9489087	chr11	76045400	76045599	Brain	Brain,Gut	Brain,Lung	reg_9489087	31	4	50	9	1	0	0	0	0	0	0	1	0	5	1	0	0	0	0	0	0	3	0	0	0	0	0	0	1	1	2	0	0	0	2	0	0	1	0	0	0	0
reg_9498190	chr11	77866000	77866199	Brain	Brain,Thyroid	Gut	reg_9498190	2	2	3	3	3	0	3	1	1	0	0	2	2	2	3	0	0	0	0	0	0	0	0	0	0	0	0	1	0	1	0	0	0	0	0	0	2	0	0	0	0	1
reg_9502347	chr11	78697400	78697599	Brain	Brain,Spleen	Brain	reg_9502347	13	29	11	8	1	2	0	0	0	0	1	2	1	0	0	0	0	1	0	1	0	0	1	0	0	0	0	0	0	1	0	1	1	0	4	1	0	0	0	1	0	0
reg_9518707	chr11	81969400	81969599	Brain	Brain,Testis	No_Exp.	reg_9518707	2	3	1	3	0	0	0	0	0	0	0	0	0	0	0	0	0	0	0	0	0	0	0	0	0	0	0	0	0	0	0	0	2	0	3	1	0	0	0	0	0	0
reg_9525967	chr11	83421400	83421599	Brain	Brain,Lung	No_Exp.	reg_9525967	5	3	12	2	0	0	0	0	0	0	0	0	0	0	0	0	0	0	0	0	0	1	0	1	0	0	0	0	0	0	0	0	0	0	0	0	0	0	0	0	0	0
reg_9529252	chr11	84078400	84078599	Brain	Brain,Thymus	Brain	reg_9529252	3	1	12	2	0	4	0	1	2	0	1	0	0	0	2	1	0	0	0	0	1	1	0	2	2	0	1	2	0	0	0	2	2	0	0	0	3	0	1	1	4	0
reg_9582169	chr11	94661800	94661999	Brain	Brain,Gut,Kidney,Spleen,Thymus	Brain,Kidney	reg_9582169	15	4	5	0	0	0	0	0	4	2	0	0	0	2	0	0	0	2	1	0	0	1	0	1	0	0	0	0	2	0	1	0	0	1	0	1	0	2	1	0	0	1
reg_9586342	chr11	95496400	95496599	Brain	Brain	Brain,Spleen	reg_9586342	0	4	2	2	1	0	0	0	0	2	1	0	0	1	0	0	0	0	0	0	0	0	2	0	0	0	0	0	0	0	0	0	2	0	0	0	0	0	0	0	0	0
reg_9586357	chr11	95499400	95499599	Brain	No_Exp.	Brain,Thymus	reg_9586357	4	0	2	2	0	0	0	2	1	0	2	0	0	0	0	0	0	0	0	1	0	0	0	0	0	0	0	0	3	0	0	3	0	0	4	0	0	0	0	4	1	0
reg_9593261	chr11	96880200	96880399	Brain	Brain,Liver	Brain	reg_9593261	8	0	0	7	0	0	0	0	0	0	0	0	0	0	0	0	1	0	1	0	0	0	0	0	0	0	0	0	0	1	2	1	0	0	0	0	0	0	0	0	1	0
reg_9603130	chr11	98854000	98854199	Brain	Brain	Brain,Thyroid	reg_9603130	3	6	1	0	0	0	2	0	0	1	0	0	0	0	0	0	0	0	0	0	0	0	0	0	0	0	0	0	0	0	0	1	0	0	0	1	0	1	0	0	0	0
reg_9615876	chr11	101403200	101403399	Brain	Brain	Brain,Thymus	reg_9615876	2	2	10	1	0	0	0	1	0	0	0	0	0	0	2	0	0	0	0	0	0	0	0	0	0	0	0	0	0	0	0	1	0	0	0	0	0	0	0	0	3	0
reg_9615878	chr11	101403600	101403799	Brain	Brain,Thymus	Brain,Lung	reg_9615878	2	1	3	3	0	1	0	0	0	0	0	0	0	0	0	0	0	0	0	0	0	0	0	0	0	0	0	0	0	1	0	0	1	0	0	0	0	0	0	0	0	1
reg_9615879	chr11	101403800	101403999	Brain	Brain,Kidney	Brain,Lung,Spleen	reg_9615879	2	2	7	2	0	0	0	0	0	0	0	0	0	0	1	0	0	0	0	0	2	3	1	0	2	0	0	0	0	2	2	0	0	0	0	0	0	0	0	0	2	1
reg_9615881	chr11	101404200	101404399	Brain	Brain	Brain,Thymus	reg_9615881	4	9	2	1	0	0	3	0	0	0	0	2	1	0	2	1	0	0	0	1	1	0	0	0	0	0	0	0	1	0	0	1	0	0	1	2	0	0	0	0	1	0
reg_9615886	chr11	101405200	101405399	Brain	Brain,Kidney	Brain,Spleen,Thymus	reg_9615886	6	3	1	2	0	1	0	0	0	0	0	2	2	0	0	0	1	0	0	0	1	0	0	0	0	0	0	0	1	1	0	2	0	1	0	0	2	0	0	0	0	0
reg_9615887	chr11	101405400	101405599	Brain	Brain,Thymus	Brain,Lung,Spleen,Thymus	reg_9615887	2	0	4	5	0	0	0	0	0	0	0	2	1	0	2	0	0	0	0	0	0	0	2	0	2	0	0	0	1	0	0	0	0	1	2	0	0	0	0	0	2	0
reg_9615890	chr11	101406000	101406199	Brain	Brain	Brain,Gut,Lung	reg_9615890	0	7	3	1	0	0	1	1	0	0	0	0	0	0	0	1	2	2	0	0	2	1	0	1	0	4	0	0	2	0	2	2	0	0	0	0	0	2	0	0	0	0
reg_9615891	chr11	101406200	101406399	Brain	Brain	Brain,Kidney,Lung	reg_9615891	4	1	7	5	0	1	1	1	0	0	2	0	0	0	4	1	2	0	0	0	0	2	1	1	0	0	0	0	0	3	2	0	0	0	0	0	0	0	0	0	0	2
reg_9624502	chr11	103128400	103128599	Brain	Spleen	Brain,Lung,Spleen,Thyroid	reg_9624502	3	0	3	2	1	0	2	1	0	0	0	0	4	1	2	0	0	0	2	0	0	2	0	0	0	0	0	0	0	1	2	1	0	0	2	1	1	1	0	0	0	1
reg_9682223	chr11	114672600	114672799	Brain	Thymus	Brain,Kidney,Thymus	reg_9682223	2	2	1	3	0	0	0	0	0	0	0	0	1	1	0	1	0	1	0	0	2	0	1	0	0	0	0	0	0	1	1	1	0	2	1	2	1	0	0	0	0	0
reg_9682224	chr11	114672800	114672999	Brain	Thymus	Brain,Gut,Thymus	reg_9682224	4	0	1	8	2	0	1	0	2	0	0	0	3	1	0	1	0	0	0	0	2	0	0	0	0	2	2	2	0	1	0	2	0	0	0	0	0	0	0	0	5	0
reg_9685841	chr11	115396200	115396399	Brain	No_Exp.	Brain,Lung	reg_9685841	5	9	5	3	0	0	0	0	1	0	0	1	0	2	0	0	0	0	0	0	1	0	0	3	0	0	0	0	0	0	0	0	0	0	0	0	0	0	2	2	1	0
reg_9689937	chr11	116215400	116215599	Brain	No_Exp.	Brain,Thymus	reg_9689937	0	0	7	3	0	1	0	1	0	0	0	0	0	0	0	0	0	0	0	0	5	0	1	0	0	0	3	0	0	0	2	1	0	0	0	1	0	0	0	2	0	0
reg_9689939	chr11	116215800	116215999	Brain	Brain	Brain,Spleen,Thymus	reg_9689939	3	1	1	4	0	3	0	0	0	0	1	0	0	0	0	0	0	0	0	0	0	2	0	1	0	0	1	0	1	0	2	3	1	0	1	2	0	3	2	2	1	0
reg_9690052	chr11	116238400	116238599	Brain	Brain,Spleen	Brain	reg_9690052	0	3	1	4	0	1	1	1	3	0	0	0	1	0	0	0	0	0	0	0	1	1	0	2	0	2	0	0	0	2	0	0	0	0	0	1	0	0	0	0	0	0
reg_9696789	chr11	117585800	117585999	Brain	Brain,Thymus	Brain	reg_9696789	7	3	3	2	0	0	2	0	0	0	0	0	0	0	1	1	0	0	0	0	0	0	0	0	1	1	0	0	1	0	2	0	0	0	0	2	0	0	1	0	0	3
reg_9696792	chr11	117586400	117586599	Brain	No_Exp.	Brain,Thymus	reg_9696792	5	3	1	3	0	0	1	0	0	0	0	1	0	0	1	0	0	0	0	0	0	0	0	2	1	0	0	0	1	1	0	0	0	0	0	0	0	0	0	0	0	1
reg_9708360	chr11	119900000	119900199	Brain	Brain,Heart,Kidney,Spleen	Brain	reg_9708360	2	4	3	7	0	0	0	0	2	2	0	0	3	1	0	0	0	0	2	1	0	2	0	2	0	2	0	0	0	2	0	0	0	0	1	0	1	0	1	1	0	0
reg_9708361	chr11	119900200	119900399	Brain	Brain,Heart,Lung,Spleen	Brain	reg_9708361	2	4	5	4	2	2	0	2	2	1	0	0	1	1	0	0	0	0	0	0	1	1	0	0	0	2	0	0	2	1	1	1	0	0	1	0	0	0	1	0	0	0
reg_9708363	chr11	119900600	119900799	Brain	Brain,Lung	No_Exp.	reg_9708363	4	3	6	0	0	1	0	0	0	1	0	1	1	1	3	0	0	0	0	0	2	3	0	0	0	0	0	0	1	0	0	2	5	0	0	0	1	2	0	0	0	0
reg_9708364	chr11	119900800	119900999	Brain	Brain	Brain,Thymus	reg_9708364	3	1	3	3	1	1	0	1	0	1	1	1	0	1	1	0	0	0	0	0	1	1	4	1	0	4	0	0	1	0	1	1	1	0	1	2	0	1	2	1	0	0
reg_9708365	chr11	119901000	119901199	Brain	Brain,Lung,Muscle	Brain,Thymus	reg_9708365	7	3	2	0	1	0	0	1	0	0	1	0	0	2	1	2	0	0	0	0	1	1	0	0	2	2	0	0	3	0	1	0	0	3	1	0	1	1	0	1	0	0
reg_9708371	chr11	119902200	119902399	Brain	Brain,Spleen	Brain	reg_9708371	0	2	5	4	0	0	1	0	3	0	2	0	0	0	1	0	0	0	0	0	1	0	1	0	1	0	0	1	2	1	1	0	0	1	0	0	0	0	0	5	0	2
reg_9708375	chr11	119903000	119903199	Brain	Brain,Heart,Kidney,Muscle,Spleen,Thymus	Brain,Thymus	reg_9708375	0	2	7	0	1	1	0	0	0	0	2	0	3	0	2	0	2	0	1	0	0	2	0	0	1	0	0	0	2	0	2	0	0	1	1	0	0	1	0	0	0	2
reg_9708376	chr11	119903200	119903399	Brain	Brain,Kidney,Lung,Thymus	Brain,Thymus	reg_9708376	0	5	7	1	1	0	1	0	1	0	4	0	0	4	2	1	0	0	0	0	0	0	2	0	0	0	0	0	2	0	3	0	0	3	0	2	2	3	0	2	0	0
reg_9708503	chr11	119928600	119928799	Brain	No_Exp.	Brain,Spleen	reg_9708503	3	4	2	1	1	0	0	0	0	0	0	0	1	0	0	0	0	0	0	0	0	0	0	0	0	0	0	0	0	0	0	3	0	0	1	0	0	0	0	2	0	1
reg_9715489	chr11	121325800	121325999	Brain	Brain,Spleen,Thymus	Brain,Kidney,Lung,Spleen,Thyroid	reg_9715489	4	4	4	3	0	0	2	3	0	4	1	2	0	0	1	1	6	0	1	0	1	1	1	0	0	3	0	0	3	1	2	1	0	0	1	1	3	0	0	0	1	2
reg_9737537	chr13	3652800	3652999	Brain	Brain	Brain,Thymus	reg_9737537	7	9	5	6	0	0	0	6	2	3	0	0	2	1	1	0	0	1	1	1	3	0	0	1	0	0	0	1	0	0	2	1	0	0	0	1	0	0	0	0	0	0
reg_9798180	chr13	15781400	15781599	Brain	Brain,Testis	Brain	reg_9798180	1	0	5	3	0	0	0	0	0	0	0	0	0	0	0	0	0	0	0	0	0	0	0	0	0	0	0	0	0	0	2	0	1	1	0	0	0	0	0	0	0	0
reg_9813610	chr13	18867400	18867599	Brain	No_Exp.	Brain,Spleen	reg_9813610	7	1	4	4	1	0	0	0	0	1	1	0	0	1	0	1	2	0	0	0	2	1	1	0	0	1	2	0	1	0	0	3	0	0	2	1	0	1	1	0	0	0
reg_9813614	chr13	18868200	18868399	Brain	No_Exp.	Brain,Gut	reg_9813614	0	2	5	6	0	0	0	3	0	0	0	0	0	2	0	0	1	1	0	1	1	1	0	2	0	0	2	0	3	3	1	0	4	0	0	0	0	0	0	0	0	0
reg_9813618	chr13	18869000	18869199	Brain	No_Exp.	Brain,Spleen	reg_9813618	0	7	1	11	0	1	0	0	0	0	0	1	2	1	1	1	0	2	0	3	4	0	0	1	0	0	0	2	0	1	1	3	0	0	0	0	0	1	0	0	0	0
reg_9822309	chr13	20607200	20607399	Brain	Brain,Lung,Spleen	Brain,Lung	reg_9822309	8	3	3	7	0	0	0	0	1	2	1	0	0	0	0	1	0	0	0	0	0	0	3	1	0	0	0	0	0	1	2	3	0	0	0	0	0	3	0	0	0	4
reg_9822310	chr13	20607400	20607599	Brain	Brain,Lung	Brain,Lung,Spleen	reg_9822310	7	5	2	8	0	0	1	0	1	0	0	0	0	0	0	1	0	0	0	1	0	0	3	0	0	1	0	0	3	2	0	0	0	0	0	0	0	0	0	1	5	0
reg_9822311	chr13	20607600	20607799	Brain	Brain,Lung,Spleen,Thymus	Brain,Thyroid	reg_9822311	6	0	6	11	0	0	1	1	1	0	0	0	0	0	0	0	0	0	0	1	2	0	3	1	2	2	0	0	1	0	1	0	2	0	0	0	0	0	2	1	1	0
reg_9822312	chr13	20607800	20607999	Brain	Brain,Lung,Spleen	Brain,Lung,Thymus	reg_9822312	5	8	7	11	1	0	2	1	2	0	0	0	0	0	0	0	0	0	0	0	0	0	6	1	1	1	0	0	1	0	2	3	0	0	0	0	2	0	0	1	3	2
reg_9843785	chr13	24902400	24902599	Brain	Brain,Gut	Brain	reg_9843785	3	2	4	1	1	1	2	0	0	0	4	0	0	0	0	0	0	0	0	0	0	0	0	1	0	0	0	0	0	0	0	0	0	0	2	0	0	0	0	0	0	0
reg_9843787	chr13	24902800	24902999	Brain	Brain,Lung	Brain,Gut	reg_9843787	9	3	6	7	3	1	3	0	0	0	0	0	0	0	0	0	1	0	0	0	0	0	0	0	0	0	0	0	0	0	0	0	0	0	0	0	0	0	0	0	0	0
reg_9843789	chr13	24903200	24903399	Brain	Brain	Brain,Gut	reg_9843789	1	0	10	3	2	2	1	0	1	0	0	0	0	0	0	0	0	0	0	0	0	2	1	0	0	0	0	0	0	0	0	0	0	0	0	0	0	0	0	0	0	0
reg_9843790	chr13	24903400	24903599	Brain	Brain	Brain,Gut	reg_9843790	4	9	8	3	0	1	0	0	0	0	0	0	0	0	0	0	0	1	0	0	1	0	0	0	0	0	0	0	0	0	0	0	2	0	4	1	0	0	0	2	0	0
reg_9843792	chr13	24903800	24903999	Brain	Brain	Brain,Liver	reg_9843792	2	6	5	2	1	0	1	3	0	0	1	0	0	0	0	0	0	0	0	2	0	1	2	0	0	0	0	0	0	0	0	0	0	0	4	0	0	0	0	0	0	0
reg_9843797	chr13	24904800	24904999	Brain	Brain,Gut	Brain	reg_9843797	0	7	3	2	1	0	2	3	0	0	0	0	0	4	0	0	0	0	0	0	0	0	0	0	0	0	0	0	0	0	0	0	0	0	0	0	0	0	0	0	0	0
reg_9861309	chr13	28407200	28407399	Brain	Brain	Brain,Thymus	reg_9861309	7	4	6	5	0	0	0	0	0	0	1	1	0	0	0	0	0	0	0	0	0	0	0	0	0	0	0	0	0	0	0	0	0	0	0	0	0	0	0	1	0	0
reg_9861310	chr13	28407400	28407599	Brain	Brain	Brain,Thymus	reg_9861310	7	6	7	5	0	0	0	0	0	2	0	2	0	0	0	0	0	0	0	0	0	0	0	0	0	0	0	0	0	0	0	0	0	0	0	0	0	0	1	0	2	3
reg_9861313	chr13	28408000	28408199	Brain	Brain	Brain,Heart,Thymus	reg_9861313	4	6	10	1	0	0	0	0	0	3	0	0	0	0	0	0	0	0	0	0	0	0	0	0	0	0	0	0	0	0	0	0	0	0	0	0	0	2	0	0	2	3
reg_9861315	chr13	28408400	28408599	Brain	Brain,Heart	Brain	reg_9861315	2	6	8	3	0	0	0	0	0	0	0	0	0	0	0	0	0	0	0	0	0	0	1	0	0	0	0	0	0	0	0	0	0	0	0	0	1	0	0	0	0	0
reg_9861316	chr13	28408600	28408799	Brain	Brain,Heart	Brain,Thymus	reg_9861316	3	6	7	5	0	0	0	0	0	0	0	0	0	0	0	0	0	0	0	0	0	0	0	0	0	0	0	0	0	0	0	0	0	0	0	0	1	0	1	0	1	4
reg_9864048	chr13	28955000	28955199	Brain	No_Exp.	Brain,Thymus	reg_9864048	1	1	5	1	2	0	0	0	2	0	0	1	0	1	0	0	0	0	0	0	0	0	2	0	0	0	0	0	0	1	0	0	2	0	0	0	0	0	0	1	2	0
reg_9889898	chr13	34125000	34125199	Brain	Brain,Thymus	No_Exp.	reg_9889898	2	3	3	0	0	0	0	0	0	0	0	0	1	0	2	0	0	0	0	0	0	0	0	1	2	0	0	0	0	0	0	0	0	0	0	0	0	0	0	0	1	1
reg_9934967	chr13	43138800	43138999	Brain	No_Exp.	Brain,Lung	reg_9934967	5	5	2	0	0	0	0	0	0	0	0	0	0	1	0	0	0	0	0	0	1	0	0	2	0	0	0	0	0	1	0	0	0	0	0	0	0	0	0	0	0	0
reg_9935795	chr13	43304400	43304599	Brain	Brain,Testis	Brain	reg_9935795	6	11	3	2	1	0	0	0	0	0	0	0	0	0	0	0	0	0	0	0	0	0	0	0	0	0	0	0	0	0	0	0	3	1	1	0	0	0	1	0	0	0
reg_9965014	chr13	49148200	49148399	Brain	Brain,Heart	Brain,Heart,Muscle	reg_9965014	12	1	7	6	0	0	0	0	2	1	1	3	0	0	0	0	0	0	0	0	1	0	0	0	1	0	2	3	0	0	0	0	0	0	0	0	0	0	1	0	0	0
reg_9974768	chr13	51099000	51099199	Brain	Brain,Gut	Brain	reg_9974768	3	4	2	3	0	1	1	0	0	0	2	0	1	0	1	0	0	0	0	0	0	4	0	1	0	0	0	0	1	0	0	2	0	1	0	0	1	0	3	1	0	0
reg_9976392	chr13	51423800	51423999	Brain	Brain	Brain,Kidney	reg_9976392	74	78	84	82	2	0	0	0	0	2	1	0	0	0	0	0	0	0	0	0	0	0	0	0	0	0	1	0	0	1	0	3	0	0	0	0	0	0	1	0	0	4
reg_9976393	chr13	51424000	51424199	Brain	Brain	Brain,Muscle	reg_9976393	69	63	67	54	0	0	2	0	0	0	0	1	0	0	0	0	0	0	0	0	0	1	0	0	0	0	1	0	1	0	1	0	0	2	0	0	0	0	0	0	0	1
reg_9976406	chr13	51426600	51426799	Brain	Brain,Heart	Brain	reg_9976406	67	92	70	72	0	0	0	0	0	0	0	0	0	0	0	2	0	0	0	0	0	1	0	0	2	0	2	0	0	0	1	0	0	0	0	1	0	0	1	0	0	0
reg_9976409	chr13	51427200	51427399	Brain	Brain,Heart	Brain	reg_9976409	47	61	53	71	0	0	0	0	0	1	2	1	0	0	0	2	0	0	0	0	0	2	1	2	1	0	0	0	0	0	1	0	0	0	2	0	0	0	0	0	0	0
reg_9976412	chr13	51427800	51427999	Brain	Brain,Heart	Brain	reg_9976412	85	75	72	66	0	0	0	1	2	2	1	0	0	3	2	0	0	0	0	0	0	1	1	1	0	0	0	0	0	0	0	0	0	0	0	0	0	0	0	0	0	0
reg_9977695	chr13	51684400	51684599	Brain	Brain,Muscle	Brain,Heart,Muscle	reg_9977695	12	1	5	3	0	0	0	0	1	0	1	0	0	0	0	0	0	0	0	0	0	0	1	0	1	2	0	2	0	4	0	0	0	0	0	1	0	0	0	0	0	0
reg_9990783	chr13	54302000	54302199	Brain	Brain	Brain,Lung	reg_9990783	7	2	11	11	0	0	0	0	0	0	0	0	1	0	1	0	0	0	2	0	0	0	1	0	0	0	0	0	0	0	2	1	0	0	0	0	0	0	0	0	0	0
reg_9991565	chr13	54458400	54458599	Brain	Brain,Heart	Brain	reg_9991565	2	3	2	6	4	0	1	0	2	0	0	0	2	2	1	0	0	1	3	0	0	0	2	0	1	0	1	0	0	0	4	0	2	0	0	0	0	0	1	0	0	0
reg_10001969	chr13	56539200	56539399	Brain	Brain,Liver,Lung	Brain,Kidney	reg_10001969	8	0	2	4	0	1	0	1	0	0	0	0	1	3	1	2	2	0	3	1	0	1	2	1	0	0	0	0	0	0	3	2	0	1	0	0	0	0	0	0	0	0
reg_10001973	chr13	56540000	56540199	Brain	Brain,Kidney,Liver,Lung	Brain,Lung	reg_10001973	2	2	4	2	0	0	0	0	0	2	0	0	0	2	0	2	0	0	1	0	2	0	1	0	0	0	0	0	0	0	2	0	0	0	0	0	0	5	0	1	0	1
reg_10001980	chr13	56541400	56541599	Brain	Brain,Liver,Thyroid,Thymus	Brain,Kidney,Liver	reg_10001980	2	7	8	2	0	0	0	1	0	0	1	1	2	2	1	1	0	2	2	1	0	3	0	0	0	0	0	0	0	0	2	0	1	0	2	0	0	0	0	1	2	0
reg_10010060	chr13	58157400	58157599	Brain	Brain	Brain,Heart,Muscle	reg_10010060	3	8	1	3	0	0	0	0	1	2	1	1	0	0	0	0	0	0	0	0	0	0	0	0	2	0	4	0	0	0	0	0	0	0	0	1	0	0	0	0	0	0
reg_10072198	chr13	70585000	70585199	Brain	No_Exp.	Brain,Thymus	reg_10072198	0	2	2	4	0	0	0	0	0	0	1	1	0	0	0	0	0	0	0	0	1	0	0	0	0	0	0	0	0	0	1	0	0	0	0	0	0	0	0	0	1	2
reg_10085871	chr13	73319600	73319799	Brain	No_Exp.	Brain,Kidney	reg_10085871	7	3	1	0	2	1	0	0	0	3	1	1	2	0	0	0	0	0	0	0	2	2	0	0	0	0	2	0	0	2	0	2	0	0	0	0	3	2	0	0	4	1
reg_10089452	chr13	74035800	74035999	Brain	Brain,Thymus	Brain	reg_10089452	2	5	4	3	0	0	0	0	0	0	2	0	0	0	2	0	2	0	0	0	0	0	0	0	0	0	0	0	0	2	0	0	0	0	0	1	0	0	0	0	1	1
reg_10091429	chr13	74431200	74431399	Brain	Brain,Heart	Brain,Testis	reg_10091429	7	6	5	3	1	0	1	2	2	1	4	0	3	1	0	0	0	0	1	0	0	2	1	0	0	0	0	0	1	0	2	0	0	0	3	0	1	0	4	0	3	0
reg_10091432	chr13	74431800	74431999	Brain	Brain,Thymus	Brain	reg_10091432	2	4	0	2	0	1	0	3	0	0	3	2	0	2	0	0	1	0	3	2	2	2	1	0	1	0	0	0	1	0	2	1	0	0	1	0	0	1	0	0	0	0
reg_10091434	chr13	74432200	74432399	Brain	Brain,Thymus	Brain	reg_10091434	3	3	2	2	0	0	0	0	1	0	0	0	0	0	2	0	1	0	0	0	0	0	0	0	0	1	0	0	2	0	1	1	1	1	1	0	0	0	0	0	3	1
reg_10091436	chr13	74432600	74432799	Brain	Brain,Thymus	No_Exp.	reg_10091436	2	4	4	4	2	0	0	1	1	1	0	0	0	1	0	0	0	0	1	0	1	1	2	0	0	0	0	0	3	0	0	0	1	0	0	0	0	0	1	0	0	3
reg_10091469	chr13	74439200	74439399	Brain	Kidney	Brain,Thymus	reg_10091469	8	4	2	9	0	0	0	0	1	0	0	0	3	1	2	1	1	2	2	1	5	2	0	0	0	0	4	0	2	0	1	1	4	0	0	0	1	0	4	0	0	0
reg_10091470	chr13	74439400	74439599	Brain	Brain,Testis	Brain	reg_10091470	2	5	4	4	0	0	2	1	0	0	0	0	1	0	2	1	0	0	0	1	1	1	2	0	0	0	0	0	1	0	0	1	0	0	0	0	0	4	0	0	0	0
reg_10091481	chr13	74441600	74441799	Brain	Brain,Liver	Brain	reg_10091481	4	4	2	1	0	0	0	0	0	1	0	0	0	0	2	3	0	1	2	0	1	1	1	3	0	0	0	0	0	1	1	2	0	0	0	0	0	0	2	0	0	0
reg_10091494	chr13	74444200	74444399	Brain	Brain	Brain,Lung	reg_10091494	9	5	3	2	0	1	3	0	1	0	0	0	0	0	2	2	0	1	2	1	0	2	2	1	0	0	0	2	0	4	0	0	0	0	1	0	1	0	1	0	0	0
reg_10091496	chr13	74444600	74444799	Brain	Brain	Brain,Lung	reg_10091496	3	2	4	3	1	0	0	0	3	0	0	0	1	0	6	0	0	0	0	0	0	0	2	2	0	0	0	0	0	0	0	0	0	0	1	0	3	0	0	0	0	2
reg_10094938	chr13	75133000	75133199	Brain	Brain,Spleen	Brain,Gut	reg_10094938	3	11	16	8	2	1	0	4	0	1	0	0	0	2	0	0	0	0	0	1	0	0	1	0	0	0	0	0	2	0	3	1	0	0	0	0	0	4	0	0	0	0
reg_10097765	chr13	75698400	75698599	Brain	Brain	Brain,Lung,Spleen,Testis	reg_10097765	0	0	5	3	0	0	1	0	0	0	0	0	0	0	0	0	0	0	0	0	0	1	2	0	0	0	0	0	0	1	2	0	0	0	1	0	0	0	0	0	0	0
reg_10104434	chr13	77032200	77032399	Brain	Brain,Thymus	Brain,Spleen	reg_10104434	3	8	4	3	0	0	0	0	0	0	0	0	0	0	0	0	0	0	0	0	1	0	1	0	0	0	0	0	0	0	2	0	0	0	0	0	0	0	0	0	0	3
reg_10104435	chr13	77032400	77032599	Brain	Brain,Thymus	Brain	reg_10104435	4	10	9	3	2	0	0	0	0	0	3	0	0	0	0	0	0	0	0	0	0	0	1	0	0	0	0	0	0	0	0	1	0	0	0	0	0	0	0	0	0	1
reg_10104436	chr13	77032600	77032799	Brain	Brain,Thymus	Brain	reg_10104436	4	5	2	3	0	0	2	0	0	2	0	0	0	0	0	0	0	0	0	0	0	0	2	0	0	0	0	0	1	0	0	1	0	0	0	0	0	0	0	0	0	2
reg_10110105	chr13	78166400	78166599	Brain	No_Exp.	Brain,Lung	reg_10110105	3	2	4	0	0	0	0	0	0	0	0	0	0	0	0	0	0	0	0	0	0	0	0	0	0	0	0	0	0	0	0	0	0	0	0	0	0	0	0	0	0	3
reg_10110111	chr13	78167600	78167799	Brain	Brain	Brain,Thymus	reg_10110111	2	1	8	2	1	0	0	3	0	0	2	0	0	0	0	0	0	0	0	0	0	2	0	0	0	0	0	0	0	2	1	2	0	0	0	0	0	0	0	0	3	0
reg_10110114	chr13	78168200	78168399	Brain	Brain,Spleen	Brain,Spleen,Thymus	reg_10110114	0	6	11	6	0	0	1	0	0	0	0	0	0	0	0	0	0	0	0	0	0	1	0	2	0	0	0	0	1	2	0	0	0	0	0	0	0	0	0	0	0	2
reg_10190276	chr13	94200600	94200799	Brain	Brain	Brain,Lung	reg_10190276	10	2	9	5	1	0	0	0	0	0	0	0	0	0	0	0	0	0	0	0	0	3	0	1	1	0	0	0	0	0	2	0	0	0	0	0	4	0	2	0	0	0
reg_10205476	chr13	97240600	97240799	Brain	Brain	Brain,Thyroid	reg_10205476	5	3	5	1	0	0	4	0	0	1	0	0	0	0	0	0	0	0	0	0	0	0	0	0	0	0	0	0	0	0	0	0	0	0	2	0	0	0	0	0	0	0
reg_10206952	chr13	97535800	97535999	Brain	Brain,Thyroid	No_Exp.	reg_10206952	4	4	2	1	0	0	0	0	0	0	0	0	0	1	0	0	0	0	0	0	0	0	0	0	0	0	0	0	0	0	0	0	0	0	0	0	1	1	0	0	0	0
reg_10218990	chr13	99943400	99943599	Brain	Brain	Brain,Heart,Kidney,Liver	reg_10218990	0	1	8	1	0	0	1	0	0	1	0	1	0	0	0	3	0	1	0	1	3	0	1	0	0	0	0	0	1	0	0	0	2	0	0	0	0	0	1	0	1	0
reg_10218991	chr13	99943600	99943799	Brain	Brain	Brain,Kidney,Liver,Thyroid	reg_10218991	0	2	2	5	0	0	1	0	2	1	0	1	0	2	0	2	0	1	1	0	0	2	0	2	3	0	2	0	0	0	0	0	0	0	0	0	0	2	2	0	1	0
reg_10218992	chr13	99943800	99943999	Brain	Brain	Brain,Heart,Kidney,Liver,Muscle	reg_10218992	5	7	5	5	0	0	1	0	2	2	0	0	2	0	1	1	0	2	0	0	2	0	0	4	0	0	0	0	1	0	0	0	0	0	0	0	0	1	1	0	0	2
reg_10218993	chr13	99944000	99944199	Brain	Brain,Kidney,Liver	Brain,Heart,Kidney,Liver	reg_10218993	3	6	8	5	0	0	1	0	1	0	0	0	1	0	0	2	0	5	1	1	0	1	0	2	1	0	0	2	0	2	0	1	0	2	0	0	0	3	0	2	0	1
reg_10218994	chr13	99944200	99944399	Brain	Brain,Heart,Muscle	Brain,Heart,Kidney,Liver	reg_10218994	4	2	6	2	0	0	1	0	1	2	0	0	2	2	0	3	0	1	0	3	1	1	1	0	0	0	0	1	1	0	0	3	0	0	0	0	1	0	0	3	0	3
reg_10218996	chr13	99944600	99944799	Brain	Brain	Brain,Heart,Kidney,Liver,Thyroid	reg_10218996	5	4	9	4	0	0	1	0	0	0	0	0	2	0	0	0	2	4	0	0	0	5	0	2	2	3	0	0	0	0	0	2	0	0	0	0	1	3	0	2	0	0
reg_10218997	chr13	99944800	99944999	Brain	Brain,Heart,Liver	Brain,Heart	reg_10218997	0	1	7	5	0	0	2	2	1	0	0	0	0	2	0	2	0	0	0	2	0	0	0	0	3	0	0	0	0	1	0	0	0	0	0	0	1	1	0	0	0	0
reg_10218998	chr13	99945000	99945199	Brain	Brain,Liver	Brain,Kidney,Liver	reg_10218998	3	0	11	5	0	0	1	1	1	1	0	1	0	2	1	2	0	0	0	0	0	0	0	1	1	0	0	0	0	1	0	0	0	0	0	0	2	0	0	0	0	0
reg_10218999	chr13	99945200	99945399	Brain	Brain,Kidney	Brain,Kidney,Liver	reg_10218999	1	3	8	1	0	4	0	1	0	0	0	1	0	0	1	0	0	2	0	0	0	0	0	0	0	0	0	2	1	3	0	0	0	0	0	0	2	4	0	1	0	2
reg_10219007	chr13	99946800	99946999	Brain	Brain	Brain,Kidney,Liver,Muscle	reg_10219007	1	5	7	4	0	0	0	1	0	1	0	0	3	1	0	1	2	0	2	0	0	0	0	0	0	0	0	0	1	0	0	0	0	0	0	1	1	0	0	0	0	0
reg_10219008	chr13	99947000	99947199	Brain	Brain	Brain,Kidney,Liver	reg_10219008	7	1	5	5	0	0	0	0	0	0	0	0	1	0	0	0	0	2	0	0	1	0	0	2	0	0	0	1	1	0	1	0	0	0	0	1	0	4	2	0	0	0
reg_10219009	chr13	99947200	99947399	Brain	Brain	Brain,Heart,Liver	reg_10219009	1	1	11	3	0	0	0	0	0	0	0	0	0	0	0	0	0	0	0	0	3	0	0	0	0	0	0	1	0	0	1	2	0	0	0	0	0	0	0	0	0	0
reg_10219010	chr13	99947400	99947599	Brain	Brain	Brain,Heart,Kidney	reg_10219010	3	3	8	2	0	0	0	0	0	0	0	2	0	0	0	0	0	0	2	0	0	0	0	0	0	0	0	2	0	0	0	0	0	0	0	0	0	2	0	0	2	0
reg_10219011	chr13	99947600	99947799	Brain	Brain	Brain,Kidney,Liver	reg_10219011	0	4	3	3	0	0	0	0	0	0	0	0	0	0	0	2	0	0	0	0	0	0	0	0	0	0	0	0	2	0	0	0	0	2	0	0	0	0	0	0	0	0
reg_10219012	chr13	99947800	99947999	Brain	Brain	Brain,Heart	reg_10219012	4	5	15	6	0	0	0	1	2	0	0	0	0	1	0	0	0	0	0	1	0	0	1	0	0	0	0	0	0	0	0	0	0	0	0	0	1	1	0	0	0	0
reg_10240292	chr13	104203800	104203999	Brain	Brain,Thymus	Brain,Kidney,Muscle,Thymus	reg_10240292	1	2	4	5	0	1	3	0	0	1	0	2	0	1	0	2	0	2	2	2	0	1	2	2	0	1	0	0	3	0	0	0	0	0	0	0	0	0	0	0	2	0
reg_10254388	chr13	107023000	107023199	Brain	Brain,Heart,Kidney,Lung,Testis,Thymus	Brain,Kidney,Lung,Testis,Thymus	reg_10254388	4	7	4	5	0	1	0	0	1	0	0	2	2	2	0	0	0	1	0	2	1	0	1	5	3	0	2	2	0	0	4	3	0	2	2	1	0	0	2	1	0	4
reg_10254389	chr13	107023200	107023399	Brain	Brain,Lung,Spleen,Thymus	Brain	reg_10254389	2	6	2	9	0	1	0	0	0	2	0	0	0	1	0	3	0	0	0	2	2	0	1	3	1	0	0	0	3	0	0	0	1	0	0	0	0	0	0	0	0	5
reg_10254417	chr13	107028800	107028999	Brain	Brain,Kidney,Lung,Testis	Lung,Spleen,Thymus	reg_10254417	6	1	2	0	0	0	0	1	1	0	0	2	1	0	1	3	0	1	0	0	1	1	0	2	0	0	0	3	1	0	0	4	2	0	1	0	2	0	0	0	0	0
reg_10254423	chr13	107030000	107030199	Brain	Brain,Gut,Kidney,Lung,Thymus	Lung,Spleen,Thymus	reg_10254423	4	3	2	5	0	2	0	1	0	0	1	3	1	0	1	1	0	0	0	0	6	1	0	0	0	0	0	0	0	0	0	5	0	1	3	2	0	0	0	1	0	1
reg_10269073	chr13	109960000	109960199	Brain	Brain	Brain,Gut	reg_10269073	10	3	2	2	0	0	0	0	0	0	0	0	0	0	0	0	0	0	0	0	0	0	0	0	0	0	0	2	0	0	0	0	0	0	0	0	0	0	0	0	2	0
reg_10270677	chr13	110280800	110280999	Brain	Brain	Brain,Lung	reg_10270677	1	3	1	6	2	0	0	0	0	0	0	0	0	0	0	0	0	0	0	0	0	0	0	5	0	0	0	0	0	0	0	0	0	0	0	0	0	0	0	0	0	1
reg_10309161	chr13	117977600	117977799	Brain	Brain,Gut,Heart	Brain,Gut	reg_10309161	12	34	29	21	0	2	1	0	0	0	0	0	0	0	0	0	0	0	0	0	0	0	0	0	0	0	0	0	0	0	0	0	0	0	0	0	0	0	0	0	0	0
reg_10309163	chr13	117978000	117978199	Brain	Brain	Brain,Heart	reg_10309163	23	27	10	23	5	0	0	0	2	1	4	0	0	0	0	0	0	0	0	0	0	0	0	0	0	0	0	0	0	0	0	0	0	0	0	0	0	0	0	0	0	0
reg_10309164	chr13	117978200	117978399	Brain	Brain,Gut	Brain	reg_10309164	26	27	16	11	1	0	0	0	0	0	2	0	0	0	0	0	0	0	0	0	0	1	0	0	0	0	0	0	0	0	0	0	0	0	0	0	2	0	0	0	0	0
reg_10309166	chr13	117978600	117978799	Brain	Brain,Heart	Brain	reg_10309166	12	4	9	8	2	0	0	0	0	0	4	0	0	0	0	0	0	0	0	0	0	0	0	0	0	0	0	0	0	0	0	0	0	0	0	0	1	0	0	0	0	0
reg_10309169	chr13	117979200	117979399	Brain	Brain	Brain,Gut	reg_10309169	19	25	29	23	4	0	0	0	0	0	3	0	0	0	0	0	0	0	0	0	0	0	0	0	0	0	0	0	0	0	0	0	0	0	0	0	0	0	4	0	0	1
reg_10309174	chr13	117980200	117980399	Brain	Brain	Brain,Gut	reg_10309174	4	6	14	10	1	1	0	0	0	0	1	0	0	0	0	0	0	0	0	0	0	0	0	0	0	0	0	0	0	0	0	0	0	0	0	0	0	0	0	0	0	0
reg_10311161	chr13	118377600	118377799	Brain	Brain,Thymus	Brain,Heart	reg_10311161	2	2	1	4	0	0	0	0	1	1	0	0	0	1	0	1	1	0	0	1	0	0	2	0	0	0	0	1	2	0	0	1	0	1	0	0	1	0	0	0	0	0
reg_10311164	chr13	118378200	118378399	Brain	Lung	Brain,Liver,Lung	reg_10311164	1	2	4	1	0	0	0	0	0	1	0	1	4	0	1	1	0	2	2	3	1	1	1	0	0	0	0	3	0	1	0	2	0	1	0	0	0	0	0	0	0	0
reg_10317347	chr13	119614800	119614999	Brain	No_Exp.	Brain,Gut,Liver,Spleen	reg_10317347	0	8	0	0	0	1	0	0	0	0	0	0	1	0	0	0	0	0	0	0	0	0	0	0	0	0	0	0	5	0	1	0	0	0	0	0	0	0	0	0	0	0
reg_10317353	chr13	119616000	119616199	Brain	No_Exp.	Brain,Gut,Heart,Kidney,Muscle,Spleen,Testis,Thyroid	reg_10317353	2	6	2	0	0	0	0	0	1	0	0	0	1	0	0	0	0	2	0	0	0	0	0	0	0	1	0	0	4	0	0	0	1	0	0	0	0	1	0	0	0	0
reg_10317358	chr13	119617000	119617199	Brain	No_Exp.	Brain,Gut,Heart,Kidney,Liver,Spleen	reg_10317358	0	6	1	2	0	0	0	0	1	0	0	0	1	0	0	0	0	0	0	0	0	0	0	0	0	0	0	1	4	0	0	0	0	0	0	0	1	0	0	0	0	0
reg_10317360	chr13	119617400	119617599	Brain	No_Exp.	Brain,Gut,Spleen,Testis	reg_10317360	0	6	0	2	0	0	0	0	2	0	0	0	0	0	0	0	0	0	0	0	0	0	0	0	0	1	0	0	2	1	0	0	0	0	0	0	0	0	0	0	2	0
reg_10340320	chr12	3787600	3787799	Brain	Brain	Brain,Thyroid	reg_10340320	7	0	1	1	0	0	2	0	0	0	0	1	0	0	0	0	0	0	0	0	0	0	0	1	0	0	0	0	0	1	0	0	0	0	0	1	1	3	1	1	0	0
reg_10341938	chr12	4111200	4111399	Brain	Brain,Testis	Brain	reg_10341938	5	7	8	6	0	0	0	0	0	0	0	0	0	0	0	1	0	0	0	0	0	0	0	0	0	1	1	0	0	1	0	0	2	2	0	2	0	0	0	0	0	0
reg_10341939	chr12	4111400	4111599	Brain	Brain,Testis	Brain	reg_10341939	3	11	5	1	0	0	0	0	0	0	0	3	0	0	0	0	0	0	0	0	0	0	0	0	0	1	2	0	1	0	0	0	2	1	0	3	0	0	0	0	0	0
reg_10341954	chr12	4114400	4114599	Brain	Brain,Testis	Brain	reg_10341954	1	4	2	3	0	0	0	0	0	0	0	2	0	0	0	0	0	0	0	0	0	0	0	0	0	0	0	0	0	0	0	0	0	0	0	0	0	0	0	0	0	0
reg_10341955	chr12	4114600	4114799	Brain	Brain,Testis	Brain	reg_10341955	3	3	1	1	0	0	0	0	0	0	0	0	0	0	0	0	0	0	0	0	0	0	0	0	0	2	0	0	0	0	0	0	0	1	0	0	0	0	0	0	0	0
reg_10341994	chr12	4122400	4122599	Brain	Brain,Muscle	Brain	reg_10341994	6	0	7	3	0	0	0	0	0	0	0	0	0	0	0	0	0	0	0	0	0	0	0	2	0	2	0	0	0	0	1	0	0	2	1	2	0	0	0	0	0	0
reg_10341996	chr12	4122800	4122999	Brain	Brain,Muscle	Brain	reg_10341996	0	3	2	3	0	0	0	0	0	0	0	0	0	0	0	0	0	0	0	0	0	0	0	0	0	0	0	0	0	0	0	0	2	0	1	0	0	0	0	0	0	0
reg_10343768	chr12	4477200	4477399	Brain	Brain,Lung,Testis	Testis	reg_10343768	3	4	5	2	0	0	1	0	2	2	0	1	0	1	0	0	1	0	0	0	3	0	1	3	0	0	0	0	0	0	0	1	0	1	0	1	0	0	0	0	0	0
reg_10343772	chr12	4478000	4478199	Brain	Brain,Lung	Brain,Heart,Testis	reg_10343772	6	1	4	5	1	1	0	0	2	3	1	0	5	0	1	0	0	0	0	0	2	0	0	5	0	0	2	0	2	1	0	0	0	1	0	0	0	0	0	0	0	2
reg_10345078	chr12	4739200	4739399	Brain	Brain,Kidney,Thymus	Brain	reg_10345078	8	4	4	2	0	0	0	0	0	0	0	0	0	1	2	2	2	0	0	1	0	1	0	0	0	0	0	1	0	2	3	2	1	0	0	0	0	0	0	0	0	0
reg_10383270	chr12	12377600	12377799	Brain	Brain,Spleen	Brain	reg_10383270	5	12	5	2	0	0	0	0	0	0	0	0	0	0	0	0	0	0	0	0	0	2	0	0	0	0	0	0	0	0	2	0	0	0	0	0	0	0	0	1	0	0
reg_10383273	chr12	12378200	12378399	Brain	Brain,Spleen	Brain	reg_10383273	7	8	5	4	0	0	0	0	0	0	0	0	0	0	0	0	0	0	0	0	2	0	2	0	0	0	0	0	0	4	2	0	0	0	0	0	1	0	0	0	0	2
reg_10383274	chr12	12378400	12378599	Brain	Brain	Brain,Spleen	reg_10383274	9	9	9	2	0	0	0	0	0	0	0	0	0	0	0	0	0	0	0	0	0	2	0	0	0	0	0	0	0	0	3	0	0	0	0	0	0	0	0	0	0	0
reg_10383276	chr12	12378800	12378999	Brain	Brain,Thymus	Brain	reg_10383276	4	16	15	8	0	0	0	1	4	1	0	0	0	0	0	0	0	0	0	0	1	0	1	0	0	0	0	0	0	1	2	3	0	0	2	0	2	0	0	0	2	2
reg_10383278	chr12	12379200	12379399	Brain	Brain	Brain,Spleen	reg_10383278	2	9	3	6	0	0	0	0	0	0	0	0	0	0	0	0	0	0	0	0	0	2	0	0	0	0	0	0	0	3	0	0	0	0	0	0	0	0	0	0	1	0
reg_10392033	chr12	14130200	14130399	Brain	No_Exp.	Brain,Gut	reg_10392033	1	2	5	4	0	0	0	0	0	0	0	0	0	0	0	0	0	0	0	0	0	0	0	0	0	0	0	0	0	0	0	0	0	0	0	0	1	0	0	0	0	0
reg_10392090	chr12	14141600	14141799	Brain	Brain	Brain,Gut	reg_10392090	2	2	2	2	3	0	3	0	0	0	0	0	1	0	0	0	0	0	0	0	0	0	0	0	0	0	0	0	0	0	0	0	0	0	0	0	0	0	0	0	0	0
reg_10411040	chr12	17931600	17931799	Brain	Brain,Heart	No_Exp.	reg_10411040	5	4	2	3	0	0	2	1	3	2	0	1	0	0	3	1	0	0	0	0	1	3	0	1	0	0	0	1	2	0	0	0	0	0	0	0	1	2	0	0	0	0
reg_10411708	chr12	18065200	18065399	Brain	Brain,Thymus	No_Exp.	reg_10411708	3	2	5	2	0	0	1	1	0	0	2	0	0	2	0	0	0	0	2	0	1	3	2	1	0	0	0	0	0	0	1	1	0	0	0	0	2	0	0	0	0	2
reg_10422763	chr12	20276200	20276399	Brain	Brain	Brain,Spleen	reg_10422763	2	2	3	1	0	0	2	0	0	0	0	0	0	0	0	0	0	0	0	0	2	3	0	0	0	0	0	0	0	0	0	0	0	0	0	0	0	0	0	0	0	0
reg_10422772	chr12	20278000	20278199	Brain	Brain	Brain,Spleen	reg_10422772	0	3	3	2	0	1	0	0	0	0	0	0	0	0	0	1	0	0	0	0	0	1	0	0	0	0	0	0	5	0	0	0	0	0	0	0	0	0	0	0	0	0
reg_10429159	chr12	21555400	21555599	Brain	Brain,Heart,Spleen,Testis,Thyroid	Brain,Gut,Heart,Spleen,Testis,Thyroid,Thymus	reg_10429159	1	0	3	4	0	2	0	0	0	0	0	0	0	0	0	0	0	0	0	0	1	1	0	0	0	0	0	0	0	0	0	0	0	0	0	2	0	0	0	1	0	0
reg_10429206	chr12	21564800	21564999	Brain	Brain,Lung,Spleen	Brain,Lung,Spleen,Thymus	reg_10429206	2	2	5	0	0	0	0	0	0	0	1	1	1	0	0	0	0	0	0	0	0	1	0	0	0	0	0	0	2	1	0	4	0	0	2	1	0	0	0	2	3	0
reg_10429461	chr12	21615800	21615999	Brain	Brain	Brain,Testis	reg_10429461	2	3	3	0	0	0	0	0	0	0	2	1	3	0	0	0	0	0	0	0	0	0	0	0	0	0	0	0	0	2	0	0	3	0	0	3	0	0	0	0	0	0
reg_10465728	chr12	28869200	28869399	Brain	Brain,Thymus	Brain	reg_10465728	8	6	4	4	0	0	0	0	1	0	0	0	1	0	0	0	0	0	0	0	0	0	0	1	0	0	0	0	1	1	1	0	0	0	3	0	0	1	1	0	1	0
reg_10465729	chr12	28869400	28869599	Brain	Brain	Brain,Lung	reg_10465729	7	17	3	9	0	0	0	0	0	0	0	0	0	0	0	0	0	0	2	0	0	0	1	1	0	0	0	0	0	0	0	0	4	0	1	0	0	0	0	0	0	0
reg_10465730	chr12	28869600	28869799	Brain	Brain,Thymus	Brain	reg_10465730	5	6	8	8	0	0	0	0	0	0	0	0	2	0	0	2	0	1	0	0	0	0	1	0	0	0	0	0	0	0	0	0	0	0	0	0	0	0	0	0	0	0
reg_10478777	chr12	31479000	31479199	Brain	Brain,Thymus	No_Exp.	reg_10478777	1	1	2	4	0	2	1	0	0	0	0	0	0	0	1	0	0	1	0	0	0	2	1	0	0	0	0	1	1	0	0	1	0	2	0	2	0	0	0	0	0	0
reg_10479354	chr12	31594400	31594599	Brain	No_Exp.	Brain,Muscle	reg_10479354	2	2	3	1	0	0	0	0	0	3	1	0	0	0	0	1	0	0	0	0	0	1	0	3	0	0	0	0	0	0	1	1	2	0	1	2	0	0	0	0	0	0
reg_10491620	chr12	34047600	34047799	Brain	Brain,Spleen	Brain	reg_10491620	3	5	6	2	0	1	1	0	0	1	0	0	0	0	0	0	0	0	0	0	0	0	0	1	0	0	0	0	2	0	2	3	0	0	0	0	1	0	0	3	0	2
reg_10491635	chr12	34050600	34050799	Brain	Brain,Gut	Brain	reg_10491635	1	3	3	7	0	2	1	0	0	1	0	0	0	0	0	0	0	0	0	0	0	0	0	0	1	2	0	0	2	2	0	3	0	0	0	0	0	0	1	2	0	0
reg_10492819	chr12	34287400	34287599	Brain	Brain	Brain,Testis	reg_10492819	2	1	5	5	2	0	0	0	0	5	0	0	1	0	0	0	0	0	0	0	0	0	0	0	0	0	1	0	4	0	1	2	3	2	1	0	0	0	0	0	0	0
reg_10542992	chr12	44322000	44322199	Brain	Brain,Lung	Brain,Gut,Kidney	reg_10542992	4	4	5	2	2	0	2	3	2	2	0	0	0	0	0	0	2	0	2	1	0	2	2	0	0	1	2	0	0	0	0	1	0	0	0	0	0	0	0	0	0	0
reg_10543000	chr12	44323600	44323799	Brain	Brain	Brain,Lung,Thymus	reg_10543000	0	6	2	1	0	0	1	0	1	1	0	0	3	0	0	0	0	2	2	0	0	1	0	1	5	0	0	2	0	0	1	0	0	0	0	0	2	0	0	0	0	0
reg_10543012	chr12	44326000	44326199	Brain	Brain,Thymus	No_Exp.	reg_10543012	2	0	2	5	0	0	0	0	0	0	0	0	1	0	0	0	0	4	0	0	1	0	0	0	2	0	0	0	2	0	0	0	0	0	0	0	1	0	0	0	0	2
reg_10544392	chr12	44602000	44602199	Brain	Brain,Lung	Brain	reg_10544392	77	55	49	57	0	2	0	0	0	0	0	0	2	0	0	0	0	1	0	0	2	0	1	3	0	0	0	0	0	0	0	0	0	0	0	0	0	0	0	0	0	0
reg_10555476	chr12	46818800	46818999	Brain	Brain,Heart	Brain,Muscle	reg_10555476	4	14	11	16	0	0	0	0	3	1	1	1	0	1	0	0	0	0	0	0	1	1	1	2	2	0	0	0	2	0	0	0	2	2	2	1	0	0	0	0	0	0
reg_10584247	chr12	52573000	52573199	Brain	Brain,Kidney	Brain	reg_10584247	2	4	2	3	0	0	2	0	1	0	0	0	2	0	0	3	0	2	2	0	1	0	0	0	0	1	0	0	0	0	0	0	2	0	0	0	0	1	1	0	2	0
reg_10584251	chr12	52573800	52573999	Brain	Brain,Gut,Thyroid	Brain,Gut,Heart,Muscle,Thyroid	reg_10584251	3	5	2	0	0	1	0	0	1	0	0	1	3	1	2	0	0	2	0	2	2	5	0	0	0	3	0	0	0	0	0	1	0	0	0	2	0	0	0	0	0	2
reg_10584254	chr12	52574400	52574599	Brain	Brain,Thyroid	Brain,Heart	reg_10584254	0	2	4	2	0	2	2	0	0	0	0	0	0	0	2	0	0	0	3	2	2	0	4	0	3	2	2	0	0	0	0	0	0	0	0	0	3	2	1	0	0	0
reg_10602994	chr12	56322400	56322599	Brain	Brain	Brain,Lung,Thymus	reg_10602994	1	4	4	1	2	0	1	1	0	0	2	0	0	0	0	0	0	0	0	0	2	3	0	0	0	0	2	0	1	1	0	0	0	0	0	0	1	0	0	0	0	0
reg_10612456	chr12	58214800	58214999	Brain	Brain,Gut	Brain	reg_10612456	17	16	21	9	2	2	0	2	0	0	2	0	0	0	0	0	0	0	0	0	0	0	0	0	0	0	0	0	0	0	0	0	0	0	0	0	0	0	0	0	0	0
reg_10612457	chr12	58215000	58215199	Brain	Brain,Gut	Brain	reg_10612457	17	31	19	27	0	3	0	4	0	0	1	0	0	0	1	0	0	0	0	2	0	0	0	0	0	0	0	0	0	0	0	0	0	0	0	0	0	0	0	0	0	0
reg_10612460	chr12	58215600	58215799	Brain	Brain,Gut	Brain	reg_10612460	19	21	8	16	0	0	1	1	0	0	0	0	0	0	0	0	0	0	0	0	0	2	0	0	0	0	0	0	0	0	0	0	0	0	0	0	0	0	0	0	0	0
reg_10616590	chr12	59041600	59041799	Brain	No_Exp.	Brain,Lung,Thymus	reg_10616590	3	4	0	1	2	0	0	2	0	1	0	0	1	0	0	0	0	0	0	0	0	0	0	0	0	1	1	0	0	1	0	0	0	0	0	0	0	0	0	0	0	0
reg_10616591	chr12	59041800	59041999	Brain	No_Exp.	Brain,Spleen,Thymus	reg_10616591	4	4	0	2	0	0	0	0	4	0	0	1	0	0	0	0	1	0	0	0	0	0	0	0	2	1	2	0	3	0	1	0	0	0	0	0	0	0	0	0	2	2
reg_10616592	chr12	59042000	59042199	Brain	No_Exp.	Brain,Gut,Kidney,Thymus	reg_10616592	3	9	0	1	0	0	0	0	2	0	0	1	0	0	0	0	0	0	0	2	2	0	0	0	0	4	1	0	3	0	1	1	0	0	0	0	0	0	0	0	0	0
reg_10616595	chr12	59042600	59042799	Brain	No_Exp.	Brain,Thyroid,Thymus	reg_10616595	0	5	3	0	0	0	0	1	2	3	0	0	1	0	0	0	1	2	3	0	0	0	2	1	1	1	0	0	0	1	1	0	0	0	0	0	3	0	0	0	0	0
reg_10670107	chr12	69745000	69745199	Brain	Brain,Kidney	Brain,Heart	reg_10670107	2	1	4	6	0	0	0	0	2	0	0	1	2	3	1	0	0	0	1	0	0	0	1	0	0	0	0	0	0	1	0	1	0	0	0	0	1	0	1	0	0	0
reg_10691315	chr12	73986600	73986799	Brain	Brain,Heart,Lung,Spleen	Brain,Lung,Spleen	reg_10691315	2	3	4	2	1	0	3	0	0	1	2	2	1	0	3	3	0	0	0	0	0	1	2	1	0	1	0	0	3	1	3	0	0	1	0	0	0	4	0	0	1	1
reg_10692864	chr12	74296400	74296599	Brain	Brain	Brain,Testis	reg_10692864	25	31	63	41	2	0	0	0	0	0	0	0	0	0	0	0	0	0	0	0	0	0	0	0	0	0	0	0	0	0	0	0	2	1	0	0	0	0	0	0	0	0
reg_10716171	chr12	78957800	78957999	Brain	Brain,Spleen,Thymus	Brain	reg_10716171	2	2	7	2	0	0	1	0	0	0	1	0	0	0	0	0	0	0	0	0	4	1	0	1	0	0	0	0	5	0	0	2	0	0	0	0	0	0	0	0	2	3
reg_10716176	chr12	78958800	78958999	Brain	Brain,Spleen,Thymus	Brain	reg_10716176	3	9	3	2	0	0	0	0	0	0	0	2	0	0	0	0	0	0	0	0	2	2	1	0	0	0	2	0	1	2	0	0	0	0	0	0	0	1	0	0	0	0
reg_10716184	chr12	78960400	78960599	Brain	Brain,Spleen	Brain	reg_10716184	1	3	4	3	0	0	1	0	0	0	0	0	0	0	1	0	0	0	0	0	0	0	0	0	0	0	0	0	1	3	1	2	0	0	0	0	1	2	0	0	0	0
reg_10723879	chr12	80499400	80499599	Brain	Brain	Brain,Lung,Spleen	reg_10723879	5	3	1	1	0	0	0	0	0	0	0	0	1	0	0	0	0	0	0	0	0	1	0	2	1	1	0	3	0	2	1	0	0	0	0	0	2	0	0	0	3	2
reg_10724437	chr12	80611000	80611199	Brain	Brain	Brain,Spleen	reg_10724437	2	8	1	0	0	0	0	0	0	0	0	0	0	0	0	0	0	0	0	0	1	0	0	0	0	0	0	0	0	0	1	1	0	0	0	0	0	0	0	0	0	0
reg_10728106	chr12	81344800	81344999	Brain	Brain	Brain,Muscle	reg_10728106	0	4	0	4	0	0	0	0	0	0	0	0	0	0	0	1	0	0	0	0	0	0	0	2	2	1	0	2	0	0	0	0	0	0	1	0	0	0	0	0	0	0
reg_10728116	chr12	81346800	81346999	Brain	Brain	Brain,Lung,Muscle	reg_10728116	5	9	2	9	1	0	0	1	1	2	0	0	0	1	2	0	0	0	0	0	0	0	1	0	0	0	0	1	0	0	0	0	1	0	0	0	2	0	0	0	0	0
reg_10728124	chr12	81348400	81348599	Brain	Brain	Brain,Muscle	reg_10728124	2	6	5	7	0	0	2	1	0	0	0	1	0	2	0	0	0	0	0	0	0	0	0	0	1	1	0	2	1	0	1	0	0	0	0	0	0	0	0	0	0	0
reg_10728125	chr12	81348600	81348799	Brain	Brain	Brain,Muscle	reg_10728125	3	6	2	2	2	0	0	0	2	0	0	1	0	1	0	0	0	0	0	0	0	0	0	1	0	1	0	0	0	0	1	0	0	0	0	0	0	0	0	0	0	0
reg_10728129	chr12	81349400	81349599	Brain	Brain	Brain,Lung	reg_10728129	5	5	2	6	0	0	1	0	0	0	0	0	1	0	0	0	0	0	0	0	0	0	0	1	2	4	0	0	0	2	0	0	0	0	0	0	0	2	0	2	0	0
reg_10746793	chr12	85082200	85082399	Brain	Lung,Thymus	Brain,Lung,Spleen	reg_10746793	8	2	3	6	0	0	0	0	5	1	0	0	0	1	2	1	0	0	0	0	5	1	1	0	0	0	0	0	2	1	1	2	2	2	1	2	1	0	0	0	0	0
reg_10749008	chr12	85525200	85525399	Brain	No_Exp.	Brain,Testis	reg_10749008	5	7	0	3	0	0	0	0	0	0	0	0	0	0	0	0	0	0	0	0	0	0	0	0	0	0	0	0	0	0	0	0	0	0	1	1	0	0	0	0	0	0
reg_10749597	chr12	85643000	85643199	Brain	Brain	Brain,Lung	reg_10749597	0	4	0	5	0	2	0	2	0	1	0	0	1	2	0	0	0	0	0	0	2	0	2	1	0	0	2	0	0	0	0	0	0	1	0	0	0	0	0	1	0	0
reg_10756835	chr12	87090600	87090799	Brain	Brain,Testis	Brain	reg_10756835	54	49	55	32	0	0	0	0	1	3	0	0	0	0	0	0	0	0	0	0	0	0	2	0	0	0	0	0	1	3	1	1	0	0	2	0	0	0	0	0	0	0
reg_10813546	chr12	98432800	98432999	Brain	Brain,Testis	Brain	reg_10813546	10	2	8	2	2	0	2	0	0	0	0	0	0	0	0	0	0	0	0	0	0	0	0	0	0	0	0	0	0	0	0	0	3	0	4	0	0	0	2	0	0	0
reg_10813550	chr12	98433600	98433799	Brain	Brain,Testis	Brain	reg_10813550	4	3	3	7	0	0	2	2	0	0	0	0	0	0	0	0	0	0	0	0	0	0	0	0	0	0	0	0	0	0	0	0	3	1	1	1	0	0	0	0	0	0
reg_10875409	chr12	110805400	110805599	Brain	Brain	Brain,Kidney	reg_10875409	5	5	3	6	2	0	0	0	0	0	1	0	2	1	0	1	0	0	0	0	1	2	0	0	0	0	0	0	0	0	0	0	0	0	0	0	0	1	0	0	0	0
reg_10875412	chr12	110806000	110806199	Brain	Brain	Brain,Lung	reg_10875412	6	4	2	7	0	0	0	0	0	0	0	0	2	1	2	1	0	0	0	0	1	0	1	0	0	0	0	0	0	0	0	0	0	2	3	0	0	3	0	0	0	0
reg_10875419	chr12	110807400	110807599	Brain	Brain,Lung	Brain,Kidney	reg_10875419	2	9	2	5	0	0	0	0	0	0	0	0	0	0	2	0	0	0	0	0	3	0	0	2	0	0	0	0	0	0	2	0	1	2	2	0	0	0	0	0	0	0
reg_10879744	chr12	111672400	111672599	Brain	Brain	Brain,Gut,Muscle	reg_10879744	8	5	2	12	2	2	1	1	0	0	0	0	0	1	0	0	0	0	0	0	1	3	0	0	0	0	0	0	0	0	0	0	0	0	1	1	0	1	0	4	0	0
reg_10879745	chr12	111672600	111672799	Brain	Brain	Brain,Gut	reg_10879745	10	2	0	15	4	0	1	0	0	0	0	0	0	1	0	0	0	0	0	0	1	1	0	0	0	0	0	1	0	0	0	0	0	0	1	0	0	2	0	1	0	0
reg_10879750	chr12	111673600	111673799	Brain	No_Exp.	Brain,Gut,Muscle	reg_10879750	3	2	3	3	0	0	0	1	0	0	0	0	0	0	1	0	0	0	0	0	1	0	0	0	0	0	0	2	0	0	0	0	0	2	0	1	0	0	0	0	0	0
reg_10879761	chr12	111675800	111675999	Brain	No_Exp.	Brain,Muscle	reg_10879761	8	1	2	2	0	1	0	0	0	0	0	0	0	0	0	0	0	0	0	0	0	0	0	0	0	0	0	0	0	0	0	2	0	0	0	0	0	0	0	0	0	0
reg_10903251	chr12	116373800	116373999	Brain	Brain,Spleen	No_Exp.	reg_10903251	3	3	7	2	4	0	1	1	0	0	0	0	0	0	0	0	0	0	0	2	1	1	0	1	0	0	0	0	0	0	0	1	0	0	0	0	4	0	1	1	0	0
reg_10903332	chr12	116390000	116390199	Brain	Brain,Spleen,Thymus	Brain,Thymus	reg_10903332	2	11	3	0	0	0	0	0	2	2	0	1	1	0	0	0	0	0	0	0	4	1	0	1	0	0	0	0	0	2	2	0	2	0	0	0	2	0	0	0	0	0
reg_10921479	chr12	120019400	120019599	Brain	Brain	Brain,Heart	reg_10921479	11	16	14	4	0	0	0	0	4	0	1	0	0	0	0	0	0	0	0	0	0	0	1	0	0	0	0	0	0	0	0	0	0	0	0	0	0	0	0	0	0	0
reg_10921481	chr12	120019800	120019999	Brain	Brain	Brain,Heart	reg_10921481	6	12	14	12	0	0	0	0	2	2	3	0	0	0	0	0	0	0	0	0	1	0	2	0	1	0	0	0	0	1	0	0	0	0	0	0	0	0	0	0	0	0
reg_10921484	chr12	120020400	120020599	Brain	Brain	Brain,Heart	reg_10921484	8	10	18	15	0	0	0	0	2	0	0	1	0	0	0	0	0	0	0	0	0	0	0	0	0	0	0	0	1	2	0	0	0	0	0	0	0	0	0	0	0	0
reg_10921486	chr12	120020800	120020999	Brain	Brain	Brain,Heart	reg_10921486	16	13	32	11	0	0	0	0	0	2	2	2	0	0	0	0	0	0	0	0	1	2	0	0	0	0	0	0	0	0	0	0	0	0	0	0	0	0	0	0	0	0
reg_10921487	chr12	120021000	120021199	Brain	Brain	Brain,Heart	reg_10921487	8	4	15	4	0	0	2	0	2	0	0	0	0	0	0	0	0	0	0	0	0	0	0	0	0	0	0	0	0	0	0	0	0	0	0	0	0	0	0	0	0	0
reg_10944907	chr15	4575800	4575999	Brain	Brain	Brain,Lung	reg_10944907	16	23	28	21	0	2	0	1	0	3	0	0	0	1	0	0	0	0	0	0	1	4	1	0	0	0	0	0	0	0	0	0	0	0	0	0	0	0	0	0	0	0
reg_10944908	chr15	4576000	4576199	Brain	Brain	Brain,Lung	reg_10944908	9	3	20	13	0	0	0	0	0	0	0	2	0	1	0	0	0	0	0	0	0	5	1	0	0	0	0	0	0	0	0	0	0	0	0	0	0	0	0	0	0	0
reg_10944911	chr15	4576600	4576799	Brain	Brain	Brain,Lung	reg_10944911	20	11	13	13	0	0	0	0	0	0	0	0	0	1	1	1	0	0	0	0	3	4	0	0	0	0	2	0	1	0	0	0	0	1	0	0	0	0	0	0	0	0
reg_10944913	chr15	4577000	4577199	Brain	Brain	Brain,Lung	reg_10944913	11	11	21	11	0	0	0	0	1	2	0	0	0	0	2	0	0	0	0	0	4	2	0	0	0	0	0	0	0	0	0	0	0	0	0	0	0	0	0	0	0	0
reg_10944934	chr15	4581200	4581399	Brain	Brain	Brain,Gut	reg_10944934	6	8	6	1	0	0	0	0	0	0	0	0	0	0	0	0	0	0	0	0	0	5	1	0	1	0	0	2	0	0	0	0	0	0	0	0	0	0	0	0	2	0
reg_10964532	chr15	8500800	8500999	Brain	Brain,Spleen	Brain	reg_10964532	7	1	4	10	0	0	0	0	0	0	0	0	0	0	0	0	0	0	0	0	0	2	0	2	0	0	0	0	1	0	0	2	0	0	0	0	0	0	0	0	1	0
reg_10974137	chr15	10421800	10421999	Brain	Muscle	Brain,Spleen	reg_10974137	4	2	3	2	0	0	0	0	0	1	0	1	2	0	0	0	0	0	0	0	0	0	0	0	0	1	0	1	0	1	0	0	0	0	0	0	1	1	0	0	0	0
reg_10987172	chr15	13028800	13028999	Brain	Brain,Gut	Brain,Lung	reg_10987172	4	9	10	7	2	1	0	1	2	0	1	0	3	0	0	1	0	0	0	0	0	0	0	0	0	0	0	0	1	0	0	1	0	0	0	0	0	0	0	0	0	0
reg_10987173	chr15	13029000	13029199	Brain	Brain,Kidney	Brain,Spleen	reg_10987173	10	12	10	7	1	1	0	1	2	0	1	0	2	0	2	3	0	0	0	0	1	2	0	0	0	0	0	0	1	0	0	1	0	0	0	1	0	0	0	0	0	0
reg_10987176	chr15	13029600	13029799	Brain	Brain,Kidney,Lung	Brain,Kidney,Lung,Spleen	reg_10987176	4	6	17	15	0	2	2	1	0	0	0	0	5	0	2	0	0	0	0	0	0	0	1	1	1	2	0	2	1	1	2	2	0	0	0	0	0	0	0	0	0	0
reg_10987180	chr15	13030400	13030599	Brain	Brain,Kidney	Brain,Lung	reg_10987180	13	9	15	8	1	0	0	0	0	0	2	0	0	1	2	0	0	0	0	0	0	0	0	0	0	0	0	0	0	0	1	0	0	0	0	0	0	0	0	0	0	0
reg_10987181	chr15	13030600	13030799	Brain	Brain,Kidney	Brain	reg_10987181	3	5	8	5	0	0	0	0	0	0	1	1	1	2	0	1	0	0	0	0	0	0	0	0	0	0	0	0	0	0	0	0	0	0	0	0	0	0	0	0	0	0
reg_10987183	chr15	13031000	13031199	Brain	Brain,Kidney	Brain,Gut,Lung	reg_10987183	7	6	14	5	0	0	0	6	0	0	1	0	4	1	1	0	0	0	0	0	0	0	0	0	0	0	0	0	0	0	0	0	0	0	0	0	0	0	0	0	0	0
reg_10987187	chr15	13031800	13031999	Brain	Brain,Kidney	Brain,Heart,Kidney	reg_10987187	7	13	8	4	0	0	1	1	0	0	2	0	1	1	0	2	0	0	0	0	0	0	4	0	0	0	0	0	0	0	0	0	0	0	0	0	0	0	0	0	0	0
reg_10987190	chr15	13032400	13032599	Brain	Brain	Brain,Kidney	reg_10987190	4	6	4	1	0	0	0	0	1	1	0	0	0	0	1	0	0	0	0	0	0	1	1	0	0	0	0	0	2	0	0	0	0	0	0	0	0	0	0	0	1	0
reg_10987191	chr15	13032600	13032799	Brain	Brain,Kidney	Brain	reg_10987191	7	7	7	5	1	0	1	0	1	0	0	0	0	1	3	0	0	0	0	0	0	0	1	2	0	0	0	0	2	0	0	0	0	0	0	0	0	0	0	0	0	0
reg_11060014	chr15	27597200	27597399	Brain	No_Exp.	Brain,Heart,Spleen	reg_11060014	5	0	1	5	2	0	2	2	0	0	0	2	2	0	0	0	1	0	1	1	0	2	0	0	0	0	2	3	0	1	1	0	0	0	0	2	1	2	0	0	0	0
reg_11062174	chr15	28029200	28029399	Brain	Brain,Heart	No_Exp.	reg_11062174	4	2	5	1	0	0	0	0	0	0	0	0	0	0	0	0	0	0	0	0	0	0	1	0	0	0	1	0	0	0	0	0	1	1	0	0	0	0	0	0	0	0
reg_11085944	chr15	32783200	32783399	Brain	No_Exp.	Brain,Lung	reg_11085944	4	1	1	2	0	0	0	1	2	0	1	0	0	0	2	0	0	0	0	0	0	2	2	0	0	0	0	0	0	0	2	2	0	0	0	2	0	0	0	0	0	0
reg_11085971	chr15	32788600	32788799	Brain	Brain,Heart,Lung	Lung	reg_11085971	1	2	3	3	0	0	0	0	0	0	1	0	0	0	0	0	0	0	0	0	3	1	1	0	0	0	0	0	0	2	0	0	0	0	0	0	0	0	0	1	0	0
reg_11085999	chr15	32794200	32794399	Brain	No_Exp.	Brain,Lung	reg_11085999	3	4	2	3	0	2	0	0	2	2	1	1	0	0	0	1	0	0	0	0	1	1	2	2	0	0	0	0	0	6	0	0	0	2	0	0	0	0	0	0	0	0
reg_11108847	chr15	37363800	37363999	Brain	Brain	Brain,Thyroid	reg_11108847	1	3	1	3	0	0	0	0	0	0	0	0	0	0	0	0	0	0	0	0	0	0	1	0	0	0	0	0	0	0	0	0	0	0	0	0	1	0	2	0	0	0
reg_11120441	chr15	39682600	39682799	Brain	Brain,Testis	Brain	reg_11120441	15	22	24	11	0	0	0	0	0	1	0	1	0	0	0	2	0	0	0	0	0	1	2	0	0	0	0	0	3	0	1	0	1	0	1	1	0	0	0	0	0	0
reg_11129261	chr15	41446600	41446799	Brain	Brain	Brain,Heart	reg_11129261	7	19	11	8	0	0	0	0	1	0	0	0	0	0	0	0	0	0	0	0	0	0	0	0	1	0	0	0	0	0	0	0	0	1	0	0	0	0	0	0	0	0
reg_11129263	chr15	41447000	41447199	Brain	Brain,Lung	Brain	reg_11129263	9	16	8	6	0	0	0	0	1	0	0	0	1	0	0	0	0	0	0	0	1	1	0	0	0	0	0	0	0	0	0	0	0	0	4	0	0	0	0	0	0	0
reg_11138265	chr15	43247400	43247599	Brain	Brain,Heart,Lung,Muscle,Thymus	Brain,Lung,Muscle	reg_11138265	1	5	5	1	0	0	0	0	1	1	1	1	1	0	0	0	0	0	0	0	0	2	1	1	0	0	1	2	0	1	0	0	0	0	0	0	0	0	0	1	0	1
reg_11138270	chr15	43248400	43248599	Brain	Brain,Heart,Lung,Muscle	Brain,Gut,Muscle	reg_11138270	7	5	2	2	0	0	0	0	0	2	1	1	0	0	0	0	0	1	0	0	0	0	2	1	0	0	2	0	0	1	2	0	0	0	0	0	0	0	1	0	0	0
reg_11138272	chr15	43248800	43248999	Brain	Brain,Heart,Lung,Muscle	Brain,Heart,Muscle,Spleen	reg_11138272	7	8	1	0	0	0	0	0	0	2	0	1	0	0	0	0	4	1	2	0	2	0	0	1	3	0	3	1	0	0	2	2	0	0	0	0	0	0	0	0	0	1
reg_11138275	chr15	43249400	43249599	Brain	Brain,Heart,Lung,Muscle,Thymus	Brain,Muscle	reg_11138275	0	2	3	6	0	0	0	0	0	1	0	0	0	0	0	0	0	0	0	0	0	1	0	0	0	0	1	2	0	1	0	2	0	0	0	0	0	0	1	0	0	0
reg_11139672	chr15	43528800	43528999	Brain	Brain	Brain,Muscle	reg_11139672	4	4	6	3	1	0	0	0	2	2	0	0	0	0	0	1	0	0	0	2	0	0	0	2	0	1	0	4	0	0	0	0	0	0	0	0	0	0	0	0	0	0
reg_11139688	chr15	43532000	43532199	Brain	Brain,Muscle	Brain,Lung	reg_11139688	0	4	3	5	0	0	0	0	1	0	1	0	0	0	0	0	0	0	0	0	1	2	0	0	0	1	1	0	1	0	0	1	0	0	2	0	0	0	0	0	0	0
reg_11195799	chr15	54754200	54754399	Brain	Brain	Brain,Lung	reg_11195799	4	3	2	1	0	0	0	0	0	1	0	0	0	0	0	0	0	0	0	0	0	3	3	0	0	0	0	0	0	0	0	0	0	1	0	0	0	0	0	0	0	0
reg_11267496	chr15	69093600	69093799	Brain	Brain,Spleen	Brain	reg_11267496	3	1	2	4	0	0	0	0	0	1	3	0	0	0	0	1	0	0	0	0	0	0	2	0	0	1	0	0	1	0	2	1	0	0	0	1	0	0	0	0	0	0
reg_11267533	chr15	69101000	69101199	Brain	Brain,Spleen,Testis	Brain,Lung,Spleen	reg_11267533	5	19	4	11	1	0	0	0	2	2	2	1	0	1	0	0	0	0	0	0	0	0	0	0	0	0	0	0	0	3	2	1	1	2	0	3	0	0	0	0	2	2
reg_11279223	chr15	71439000	71439199	Brain	Brain,Thymus	Brain	reg_11279223	7	12	14	18	0	0	0	0	0	0	0	0	0	0	0	0	0	0	0	0	3	0	0	0	0	0	0	0	0	0	0	0	0	0	0	0	0	0	0	0	0	0
reg_11279225	chr15	71439400	71439599	Brain	Brain,Testis	Brain	reg_11279225	38	42	37	43	0	0	0	2	0	0	0	0	0	0	0	0	0	0	0	0	4	0	1	0	0	0	0	0	0	0	0	0	0	0	0	3	0	0	0	0	0	0
reg_11284579	chr15	72510200	72510399	Brain	Brain,Kidney	Brain	reg_11284579	24	32	25	40	0	0	0	0	0	0	0	0	0	0	0	0	0	0	0	0	0	0	0	0	0	0	0	0	0	0	0	0	0	0	0	0	0	0	0	0	0	0
reg_11287473	chr15	73089000	73089199	Brain	Testis,Thymus	Brain,Heart,Thymus	reg_11287473	2	5	1	5	0	0	0	0	0	0	1	0	1	0	2	0	0	0	0	0	2	0	1	0	0	0	0	0	0	0	3	1	2	2	1	2	0	0	0	0	2	1
reg_11295534	chr15	74701200	74701399	Brain	Brain	Brain,Testis,Thymus	reg_11295534	2	0	4	2	1	0	0	0	0	0	2	0	0	0	0	0	0	0	0	0	0	0	0	0	0	2	0	0	0	0	0	0	2	0	0	0	0	0	0	0	0	2
reg_11301783	chr15	75951000	75951199	Brain	Brain,Lung	Brain	reg_11301783	4	5	4	1	0	0	0	0	0	1	0	0	2	1	1	0	0	0	0	1	0	1	0	4	0	0	0	0	0	1	3	2	0	0	0	0	0	1	0	0	0	0
reg_11301798	chr15	75954000	75954199	Brain	Brain,Lung,Thymus	Brain,Spleen,Thymus	reg_11301798	2	5	5	4	0	0	1	0	0	0	3	0	2	2	0	0	2	0	0	0	2	0	2	1	0	0	0	0	1	0	4	1	0	0	0	0	1	0	0	0	1	1
reg_11301803	chr15	75955000	75955199	Brain	Brain	Brain,Thymus	reg_11301803	2	8	6	2	2	0	0	0	0	0	0	0	0	3	0	1	0	0	0	0	2	1	1	0	0	0	0	0	0	3	4	0	0	0	0	0	0	0	0	0	2	2
reg_11304664	chr15	76527200	76527399	Brain	Brain	Brain,Testis	reg_11304664	4	5	7	2	0	0	0	0	0	0	0	0	0	0	0	0	0	0	0	0	0	0	0	0	0	0	0	0	0	0	0	0	1	0	0	1	0	0	0	0	0	0
reg_11304672	chr15	76528800	76528999	Brain	Brain	Brain,Testis	reg_11304672	5	6	7	11	0	0	0	0	2	0	0	0	0	0	0	0	0	0	0	0	0	0	0	0	0	0	0	0	0	0	0	0	2	2	2	0	0	0	0	0	0	0
reg_11306769	chr15	76948200	76948399	Brain	Lung	Brain,Lung,Testis,Thymus	reg_11306769	3	3	3	1	0	0	0	1	0	0	0	0	0	4	0	0	0	0	0	0	0	1	1	1	0	0	0	0	0	0	1	0	1	1	1	2	0	0	1	0	1	2
reg_11306790	chr15	76952400	76952599	Brain	Brain,Lung	Brain	reg_11306790	3	0	2	3	0	1	0	0	0	0	0	0	0	0	1	1	0	0	0	1	1	0	0	1	1	0	1	0	3	2	1	0	0	0	0	0	0	0	3	0	1	3
reg_11310812	chr15	77756800	77756999	Brain	Brain	Brain,Spleen	reg_11310812	2	3	11	9	0	0	0	0	0	0	0	0	0	0	0	0	0	0	0	0	0	0	1	0	0	0	0	0	0	0	0	0	0	0	0	0	0	0	0	0	0	0
reg_11322108	chr15	80016000	80016199	Brain	Brain,Lung	Brain,Thyroid	reg_11322108	12	5	10	3	0	0	2	2	2	0	0	1	1	2	0	1	0	0	0	0	0	1	1	0	0	2	0	2	1	0	2	1	0	2	0	0	2	0	1	0	0	0
reg_11322111	chr15	80016600	80016799	Brain	Brain	Brain,Lung	reg_11322111	14	10	5	9	1	0	1	0	0	0	0	0	0	3	2	0	0	0	0	0	0	2	4	1	1	1	0	0	1	3	1	0	0	0	0	0	2	3	0	0	0	0
reg_11322112	chr15	80016800	80016999	Brain	Brain,Kidney	Brain,Heart,Muscle,Thyroid	reg_11322112	7	9	10	5	3	0	1	1	0	0	0	2	0	0	0	0	0	0	0	0	0	0	5	1	0	0	0	0	1	3	1	0	0	0	0	0	1	2	0	1	0	4
reg_11322121	chr15	80018600	80018799	Brain	Brain,Kidney,Lung	Brain,Lung,Thyroid	reg_11322121	3	9	2	7	1	0	1	0	0	0	0	0	1	1	2	1	0	0	1	0	0	2	1	3	2	1	2	0	1	1	4	1	0	0	0	2	5	2	0	0	0	2
reg_11322194	chr15	80033200	80033399	Brain	Brain	Brain,Heart	reg_11322194	1	2	5	1	0	0	0	0	4	2	0	0	0	0	0	0	0	0	0	0	0	0	0	0	0	0	0	0	0	0	0	0	2	0	2	0	0	0	0	0	0	0
reg_11322222	chr15	80038800	80038999	Brain	Brain	Brain,Spleen	reg_11322222	2	3	8	3	0	1	0	0	0	0	0	0	0	0	0	0	0	0	0	0	0	0	2	0	0	0	0	0	0	3	0	0	0	0	0	0	0	0	0	0	0	0
reg_11322629	chr15	80120200	80120399	Brain	Brain,Heart,Lung	Brain	reg_11322629	11	2	3	1	1	0	0	0	1	1	2	0	1	0	0	0	0	0	0	0	0	0	0	0	2	0	0	0	0	0	0	0	0	0	0	0	0	0	0	0	0	0
reg_11322630	chr15	80120400	80120599	Brain	Brain	Brain,Lung,Thymus	reg_11322630	8	4	1	0	1	0	0	0	2	1	0	0	0	0	0	0	0	1	0	0	0	0	2	0	3	0	0	0	0	0	0	0	0	0	0	0	0	0	0	1	0	0
reg_11322645	chr15	80123400	80123599	Brain	Heart,Lung	Brain,Muscle	reg_11322645	8	2	2	2	0	2	0	0	2	2	0	1	0	0	0	2	0	0	0	0	2	0	1	0	0	4	0	1	0	1	0	2	0	0	0	0	2	0	0	0	0	0
reg_11332231	chr15	82040600	82040799	Brain	Brain,Thymus	No_Exp.	reg_11332231	2	2	4	2	0	0	0	0	0	0	2	0	2	0	0	0	0	0	0	0	0	5	1	0	2	0	0	0	0	1	0	1	0	0	0	0	4	0	0	0	2	2
reg_11350058	chr15	85606000	85606199	Brain	No_Exp.	Brain,Thymus	reg_11350058	2	5	2	8	0	0	0	0	0	0	1	1	0	0	1	0	0	0	0	0	0	3	3	0	0	0	0	0	0	0	0	0	0	2	0	0	2	1	1	1	3	0
reg_11350066	chr15	85607600	85607799	Brain	No_Exp.	Brain,Thymus	reg_11350066	2	5	2	10	0	0	0	0	0	1	0	0	0	0	0	0	0	0	0	0	0	0	0	2	0	0	0	0	0	0	0	0	0	2	0	1	1	2	1	0	3	0
reg_11350069	chr15	85608200	85608399	Brain	No_Exp.	Brain,Thymus	reg_11350069	0	4	1	3	0	0	0	0	0	0	0	0	0	0	0	0	0	0	0	0	0	0	0	2	0	0	0	0	0	0	0	0	0	0	0	0	0	1	0	0	0	0
reg_11350084	chr15	85611200	85611399	Brain	Thyroid	Brain,Thymus	reg_11350084	0	4	2	4	0	2	0	0	0	0	0	1	0	1	3	0	0	0	0	0	1	3	1	0	0	0	0	0	0	0	0	0	1	1	0	0	0	0	0	0	2	2
reg_11350103	chr15	85615000	85615199	Brain	No_Exp.	Brain,Thymus	reg_11350103	3	0	3	2	0	0	0	0	0	0	0	0	0	0	0	1	0	0	0	0	1	2	0	0	0	0	0	0	0	0	0	0	0	1	0	0	2	0	0	1	1	2
reg_11353076	chr15	86209600	86209799	Brain	Spleen	Brain,Heart,Spleen	reg_11353076	2	4	1	1	0	1	0	0	1	1	0	1	1	0	2	0	0	0	1	1	0	0	2	2	0	0	0	0	1	3	1	1	0	0	1	0	0	0	1	0	0	1
reg_11353079	chr15	86210200	86210399	Brain	Heart	Brain,Lung	reg_11353079	3	2	0	5	1	0	0	1	2	0	4	1	0	0	1	1	0	0	0	0	1	4	0	0	0	0	0	0	0	2	0	2	0	0	0	0	0	0	0	0	0	0
reg_11370914	chr15	89777200	89777399	Brain	Brain	Brain,Lung	reg_11370914	4	15	7	6	0	0	0	0	0	0	0	0	0	0	0	0	0	0	0	0	1	0	0	1	0	0	0	0	0	0	0	0	0	0	0	2	0	0	0	0	0	0
reg_11370917	chr15	89777800	89777999	Brain	Brain	Brain,Lung	reg_11370917	0	9	5	5	0	0	0	0	0	0	0	0	0	0	0	0	0	0	0	0	2	1	1	0	0	0	0	0	0	0	0	0	0	0	0	0	0	0	0	0	0	0
reg_11370918	chr15	89778000	89778199	Brain	Brain	Brain,Lung	reg_11370918	9	5	5	10	0	0	0	0	0	0	0	0	0	0	0	0	1	0	0	0	0	5	1	0	0	0	0	0	0	0	0	0	2	0	0	0	0	0	0	0	0	0
reg_11370919	chr15	89778200	89778399	Brain	Brain	Brain,Lung	reg_11370919	4	11	11	9	0	0	0	0	0	0	0	0	0	0	0	0	1	0	0	0	0	0	0	0	0	0	0	0	0	0	0	0	0	0	0	0	0	0	0	0	0	0
reg_11370924	chr15	89779200	89779399	Brain	Brain	Brain,Lung	reg_11370924	5	10	5	7	0	0	0	0	0	0	0	0	0	0	0	0	0	0	0	0	0	2	3	1	0	0	0	0	0	0	0	0	0	0	0	1	0	0	0	0	0	0
reg_11370925	chr15	89779400	89779599	Brain	Brain	Brain,Lung	reg_11370925	9	11	7	9	0	0	0	0	0	0	0	0	0	0	0	0	0	0	0	0	0	1	0	1	2	0	0	0	0	0	0	0	0	0	0	2	0	0	0	0	0	0
reg_11370926	chr15	89779600	89779799	Brain	Brain	Brain,Lung	reg_11370926	12	29	15	17	0	0	0	0	0	0	0	0	0	0	0	0	0	0	0	0	0	3	0	1	0	0	0	0	0	0	0	0	2	0	0	2	0	0	0	0	0	0
reg_11370928	chr15	89780000	89780199	Brain	Brain,Testis	Brain	reg_11370928	10	15	15	15	0	0	0	0	1	0	0	0	0	0	0	0	0	0	0	0	0	0	0	0	0	0	0	0	0	0	0	0	0	1	0	0	0	0	0	0	0	0
reg_11370929	chr15	89780200	89780399	Brain	Brain,Lung,Testis	Brain	reg_11370929	14	11	10	4	0	0	0	0	0	0	0	0	0	0	0	0	0	0	0	0	2	0	0	1	0	0	0	0	0	0	0	0	0	0	0	1	0	0	0	0	0	0
reg_11370930	chr15	89780400	89780599	Brain	Brain,Testis	Brain	reg_11370930	4	21	9	14	0	0	0	0	0	0	0	0	0	0	0	0	0	0	0	0	0	0	1	1	0	0	0	0	0	0	0	0	0	0	0	0	0	0	0	0	0	0
reg_11370936	chr15	89781600	89781799	Brain	Brain	Brain,Lung	reg_11370936	13	10	8	6	0	0	0	0	0	0	0	0	0	0	0	0	0	0	0	0	0	1	0	0	0	0	0	0	0	0	0	0	2	1	1	0	0	0	0	0	0	0
reg_11388416	chr15	93277600	93277799	Brain	No_Exp.	Brain,Testis	reg_11388416	2	3	3	7	0	0	0	0	0	0	0	1	0	0	0	0	0	0	0	0	0	0	0	0	0	0	0	0	0	0	0	0	0	0	1	4	0	0	0	0	1	0
reg_11397946	chr15	95183600	95183799	Brain	Brain,Kidney	Brain	reg_11397946	5	6	2	5	0	0	0	0	0	0	0	0	0	0	0	0	0	0	0	0	0	0	0	0	0	0	0	0	0	0	0	0	0	0	3	3	0	0	0	0	0	0
reg_11397949	chr15	95184200	95184399	Brain	Brain,Kidney	No_Exp.	reg_11397949	4	5	3	2	0	0	0	0	0	0	1	0	0	0	0	0	0	0	0	0	0	0	0	0	0	0	0	0	0	0	0	0	0	0	1	0	0	0	0	0	0	1
reg_11404338	chr15	96462000	96462199	Brain	Brain,Spleen	Brain	reg_11404338	0	5	0	5	0	0	0	0	0	0	4	0	0	0	1	1	0	0	0	0	2	0	0	0	1	0	0	0	1	1	3	1	0	0	1	0	0	0	0	3	0	0
reg_11416810	chr15	98956400	98956599	Brain	No_Exp.	Brain,Lung,Spleen,Thyroid,Thymus	reg_11416810	2	6	0	0	1	0	0	0	2	0	0	0	2	0	0	0	0	0	0	0	0	2	0	1	0	0	0	0	2	2	2	1	2	0	0	1	0	0	1	1	0	0
reg_11419347	chr15	99463800	99463999	Brain	Brain	Brain,Spleen	reg_11419347	2	1	2	3	0	1	0	2	2	0	0	0	0	1	0	0	0	0	0	0	0	0	2	0	0	0	0	0	0	3	2	1	0	1	1	0	0	0	0	0	1	0
reg_11428300	chr15	101254400	101254599	Brain	Brain	Brain,Heart	reg_11428300	2	11	11	2	0	0	0	0	0	2	1	0	0	0	2	0	0	0	0	0	0	2	0	2	1	3	1	0	1	2	1	1	0	0	0	0	0	0	0	0	0	0
reg_11428303	chr15	101255000	101255199	Brain	Brain	Brain,Muscle	reg_11428303	2	8	5	1	0	0	0	1	0	4	1	0	0	0	0	0	0	0	0	0	0	0	0	0	0	0	0	0	0	0	4	1	0	1	0	0	0	0	0	0	0	0
reg_11428307	chr15	101255800	101255999	Brain	Brain	Brain,Muscle	reg_11428307	4	4	0	3	0	0	0	0	0	0	0	0	0	0	0	0	0	0	0	0	1	2	2	2	0	1	2	0	1	1	1	2	0	0	0	0	0	1	1	0	2	0
reg_11428309	chr15	101256200	101256399	Brain	Brain	Brain,Heart	reg_11428309	1	9	9	2	0	0	0	0	0	2	0	1	1	0	0	0	0	0	0	0	0	0	0	0	0	0	3	2	2	0	2	0	0	0	0	0	0	0	0	0	0	0
reg_11428310	chr15	101256400	101256599	Brain	Brain,Spleen	Brain	reg_11428310	1	17	11	7	0	0	0	0	0	0	0	1	1	0	0	0	0	0	0	0	0	0	1	2	0	3	0	0	4	1	1	0	0	0	0	0	0	0	0	0	0	0
reg_11428311	chr15	101256600	101256799	Brain	Brain	Brain,Heart,Muscle	reg_11428311	10	5	3	4	0	0	0	0	0	2	0	0	0	1	0	2	0	0	0	0	0	0	1	0	1	3	1	0	2	1	1	0	0	0	0	0	0	0	0	0	0	0
reg_11428334	chr15	101261200	101261399	Brain	No_Exp.	Brain,Heart	reg_11428334	5	0	0	3	0	0	0	0	0	0	2	0	0	0	0	0	0	0	0	0	1	0	0	2	0	2	1	4	1	0	2	3	0	2	0	0	0	0	2	0	0	1
reg_11428336	chr15	101261600	101261799	Brain	Spleen	Brain,Heart,Muscle,Spleen	reg_11428336	10	5	5	4	0	0	0	0	0	0	0	4	0	0	0	0	0	0	0	0	0	0	0	3	2	0	1	0	3	1	0	1	0	0	0	0	0	2	0	0	0	0
reg_11428344	chr15	101263200	101263399	Brain	Brain	Brain,Spleen	reg_11428344	2	0	3	8	0	0	0	0	0	0	0	2	0	0	0	0	0	0	0	0	0	1	0	2	2	1	2	0	0	0	0	0	0	0	0	0	2	0	0	3	0	0
reg_11428350	chr15	101264400	101264599	Brain	Brain,Spleen	Brain,Heart,Muscle	reg_11428350	0	4	2	3	0	0	0	0	0	0	0	1	1	0	2	0	0	0	0	0	0	2	0	0	0	0	4	1	1	0	1	1	0	2	2	0	3	1	0	0	0	0
reg_11428351	chr15	101264600	101264799	Brain	Brain	Brain,Muscle	reg_11428351	3	1	5	3	0	0	0	0	0	0	0	2	0	0	0	0	0	0	0	0	1	0	2	1	0	4	2	0	2	0	2	0	0	1	0	0	0	0	2	0	0	0
reg_11432745	chr15	102143400	102143599	Brain	Brain	Brain,Lung	reg_11432745	0	7	4	1	0	0	2	0	0	0	0	0	0	0	0	0	0	0	0	0	0	0	4	1	1	0	0	0	0	0	0	0	0	0	0	0	0	0	0	1	1	0
reg_11432747	chr15	102143800	102143999	Brain	No_Exp.	Brain,Lung	reg_11432747	3	4	2	2	0	0	0	0	0	0	0	0	0	0	0	0	0	0	0	0	0	0	0	0	0	1	0	0	0	0	2	0	0	0	1	0	0	0	0	2	0	0
reg_11467078	chr16	4966200	4966399	Brain	Brain	Brain,Testis	reg_11467078	1	2	6	3	0	0	0	0	2	0	0	5	0	0	0	0	0	0	0	0	0	0	5	0	3	1	2	0	0	1	0	0	2	0	3	0	0	1	0	0	0	0
reg_11492225	chr16	9995600	9995799	Brain	Brain	Brain,Gut	reg_11492225	4	6	2	4	0	0	0	0	0	0	0	0	0	0	0	0	0	0	0	0	0	0	0	0	0	0	0	0	0	0	0	0	0	0	0	0	0	0	0	0	0	0
reg_11501151	chr16	11780800	11780999	Brain	Brain,Thymus	Brain	reg_11501151	6	6	5	7	0	0	1	2	0	0	0	0	0	0	0	0	0	0	0	0	1	1	0	0	0	0	0	0	1	1	0	0	0	1	0	0	1	0	0	0	0	0
reg_11501152	chr16	11781000	11781199	Brain	Brain,Thymus	Brain	reg_11501152	0	2	3	3	0	1	1	0	0	0	0	0	0	0	0	0	0	0	0	0	1	1	0	0	0	0	0	0	0	0	0	0	0	0	0	0	0	0	0	0	0	0
reg_11509566	chr16	13463800	13463999	Brain	Brain,Muscle	Testis	reg_11509566	3	3	2	0	0	0	0	0	0	1	1	0	0	0	1	0	0	0	0	0	0	0	0	0	0	1	0	2	0	1	0	0	3	0	2	1	2	0	0	1	0	0
reg_11511141	chr16	13778800	13778999	Brain	Brain,Thyroid	No_Exp.	reg_11511141	4	0	3	1	2	0	0	2	0	1	3	2	2	0	0	0	0	0	0	0	1	1	1	0	0	0	0	2	1	0	0	1	0	0	3	1	1	0	0	3	0	0
reg_11521478	chr16	15846200	15846399	Brain	Brain	Brain,Lung	reg_11521478	0	7	5	5	1	0	0	0	1	0	0	0	0	4	3	0	1	0	0	0	1	0	0	0	1	1	0	0	0	0	2	2	0	0	2	0	0	0	1	0	0	1
reg_11523796	chr16	16309800	16309999	Brain	Brain,Spleen,Thymus	Brain	reg_11523796	1	1	4	2	0	0	2	0	0	0	0	0	2	2	0	0	1	0	0	0	0	2	2	0	0	0	0	2	0	0	0	0	0	0	0	0	0	0	0	1	0	2
reg_11523800	chr16	16310600	16310799	Brain	Brain,Spleen,Thyroid,Thymus	Brain,Thymus	reg_11523800	11	7	1	5	1	1	0	2	0	0	2	0	0	0	1	0	0	0	1	1	0	0	3	2	0	0	1	0	1	5	0	0	1	0	0	1	0	0	1	0	2	0
reg_11523801	chr16	16310800	16310999	Brain	Brain,Spleen,Thymus	Brain	reg_11523801	11	6	0	1	2	0	0	0	2	0	1	1	1	0	0	0	0	0	0	0	0	0	0	1	0	2	1	0	2	3	0	1	0	0	0	0	2	0	0	2	2	4
reg_11531368	chr16	17824200	17824399	Brain	Brain	Brain,Thyroid	reg_11531368	2	0	2	9	0	0	1	0	0	0	0	0	0	4	0	0	0	0	0	0	0	0	0	0	0	0	2	0	0	0	1	3	0	2	2	0	1	0	0	2	0	2
reg_11583037	chr16	28158000	28158199	Brain	Brain	Brain,Heart	reg_11583037	14	13	11	11	0	0	0	0	2	0	0	2	0	0	0	0	0	0	0	0	0	0	0	0	0	0	0	0	0	0	0	0	0	0	0	0	0	0	0	0	0	0
reg_11583038	chr16	28158200	28158399	Brain	Brain,Heart	Brain	reg_11583038	6	15	8	20	0	0	0	0	0	0	1	6	0	0	0	0	0	0	0	0	0	0	0	0	0	0	0	0	0	0	0	0	0	0	0	0	0	0	0	0	0	0
reg_11583040	chr16	28158600	28158799	Brain	Brain	Brain,Heart	reg_11583040	12	11	13	16	0	0	0	0	0	0	1	1	0	0	0	0	0	0	0	0	0	0	1	0	0	0	0	0	0	0	0	0	0	0	0	0	0	0	0	0	0	0
reg_11583043	chr16	28159200	28159399	Brain	Brain,Heart,Thymus	Brain,Heart	reg_11583043	25	39	35	31	0	0	1	0	0	1	0	4	0	0	0	0	0	2	0	0	2	0	0	0	0	0	0	0	0	0	0	0	0	0	0	0	0	0	0	0	1	0
reg_11586012	chr16	28753000	28753199	Brain	Brain	Brain,Heart	reg_11586012	38	27	31	27	0	0	0	0	1	1	0	1	0	0	0	1	0	0	0	0	1	0	0	0	0	0	0	0	0	0	0	0	0	0	0	0	0	1	0	0	1	0
reg_11601616	chr16	31873800	31873999	Brain	Brain	Brain,Thymus	reg_11601616	5	3	7	4	0	0	0	0	0	0	2	0	0	0	0	0	0	0	0	0	0	0	0	0	0	0	0	0	0	0	2	0	0	0	0	0	0	0	0	0	0	2
reg_11612093	chr16	33969200	33969399	Brain	Brain,Gut	Brain,Gut,Lung	reg_11612093	9	9	8	14	0	0	0	1	1	0	0	0	0	0	0	0	0	0	0	0	2	2	0	0	0	0	0	0	1	2	0	0	0	0	0	0	0	0	0	0	0	1
reg_11612094	chr16	33969400	33969599	Brain	Brain,Gut	Brain,Gut,Kidney,Lung,Spleen	reg_11612094	21	31	28	19	4	0	0	1	0	0	0	0	4	0	0	0	0	0	0	0	1	3	2	0	0	0	0	2	2	0	1	2	0	0	0	0	0	0	0	0	2	1
reg_11612095	chr16	33969600	33969799	Brain	Brain	Brain,Gut	reg_11612095	11	21	18	11	0	2	0	2	0	0	0	1	6	0	0	0	0	0	0	0	0	1	0	0	0	0	0	0	0	2	2	0	0	0	0	0	0	0	0	0	0	0
reg_11612096	chr16	33969800	33969999	Brain	Brain	Brain,Gut,Spleen	reg_11612096	10	9	12	11	0	4	0	2	0	0	0	1	0	0	0	0	0	0	0	0	0	0	4	0	1	0	0	0	2	0	2	0	0	0	0	0	0	0	1	0	0	0
reg_11612097	chr16	33970000	33970199	Brain	Brain	Brain,Gut,Spleen	reg_11612097	10	18	12	13	2	4	0	0	0	0	0	2	2	0	0	0	0	0	0	0	0	0	0	0	1	0	2	0	0	0	1	2	0	0	0	0	0	0	1	0	0	0
reg_11612098	chr16	33970200	33970399	Brain	Brain	Brain,Gut,Spleen	reg_11612098	13	25	13	14	0	0	0	1	0	0	0	0	0	0	3	0	0	0	2	0	0	0	0	1	0	0	0	0	2	0	2	0	0	0	0	0	0	1	0	0	0	0
reg_11612100	chr16	33970600	33970799	Brain	Brain	Brain,Gut	reg_11612100	8	14	10	11	0	0	0	1	0	1	0	0	0	0	0	0	0	0	0	0	0	2	1	1	0	0	0	0	0	1	0	0	0	0	0	0	0	0	0	0	0	0
reg_11612101	chr16	33970800	33970999	Brain	Brain	Brain,Gut	reg_11612101	12	9	8	9	3	0	0	0	0	0	0	0	0	0	0	0	0	0	0	0	1	3	0	1	0	0	0	0	0	0	1	0	0	0	0	0	0	0	0	0	0	0
reg_11612102	chr16	33971000	33971199	Brain	Brain	Brain,Gut	reg_11612102	7	20	21	11	5	0	0	0	2	0	0	0	0	0	0	0	0	0	0	0	0	1	1	0	2	0	0	0	0	1	1	0	0	0	0	0	0	0	0	0	0	0
reg_11612105	chr16	33971600	33971799	Brain	Brain	Brain,Gut	reg_11612105	15	26	16	26	0	2	2	0	0	0	0	0	1	2	0	0	0	0	0	0	1	2	2	0	1	0	0	0	1	0	2	0	0	0	0	0	0	2	0	0	0	1
reg_11612106	chr16	33971800	33971999	Brain	Brain	Brain,Gut,Lung	reg_11612106	23	19	14	20	1	1	0	0	0	0	0	2	0	0	0	0	0	0	0	0	1	1	0	1	0	0	0	0	0	0	0	0	0	0	0	0	0	0	0	0	0	0
reg_11612107	chr16	33972000	33972199	Brain	Brain	Brain,Gut	reg_11612107	14	30	33	14	3	1	2	0	0	0	0	0	2	4	0	0	0	0	0	0	1	3	0	3	0	0	0	0	0	2	0	0	0	0	0	0	0	0	1	0	0	0
reg_11612108	chr16	33972200	33972399	Brain	Brain	Brain,Gut	reg_11612108	13	16	23	11	0	0	1	4	0	0	0	0	0	0	0	0	0	0	0	0	4	1	0	0	0	0	0	2	0	1	0	0	0	0	0	0	0	0	1	0	0	0
reg_11612109	chr16	33972400	33972599	Brain	Brain	Brain,Gut	reg_11612109	10	5	20	11	0	0	0	0	0	0	0	0	0	2	0	0	0	0	0	0	1	2	0	2	0	0	0	0	1	0	0	1	0	0	0	0	0	0	0	0	0	0
reg_11612110	chr16	33972600	33972799	Brain	Brain	Brain,Gut	reg_11612110	20	18	19	18	0	0	2	0	0	0	0	0	1	2	0	0	0	0	0	2	3	0	0	0	0	0	0	0	2	0	0	2	0	0	0	0	0	0	0	0	0	0
reg_11612114	chr16	33973400	33973599	Brain	Brain	Brain,Gut	reg_11612114	12	27	17	9	1	1	1	0	2	0	0	0	0	0	0	0	0	0	0	0	1	0	1	0	0	0	0	0	0	1	0	0	0	0	0	0	4	1	0	0	0	0
reg_11612117	chr16	33974000	33974199	Brain	Brain	Brain,Gut,Spleen	reg_11612117	9	14	4	14	0	3	1	1	1	1	0	0	2	0	1	0	0	0	0	0	0	4	1	2	0	0	0	0	0	0	2	0	0	0	0	0	0	1	0	0	0	0
reg_11615115	chr16	34573600	34573799	Brain	Brain	Brain,Lung	reg_11615115	4	8	5	2	0	0	0	0	0	0	1	0	3	0	1	1	0	0	0	0	3	0	1	0	0	2	0	0	0	0	0	0	0	0	0	0	1	0	0	0	0	0
reg_11632691	chr16	38088800	38088999	Brain	Brain,Heart,Kidney,Lung,Spleen	Brain,Lung	reg_11632691	7	2	4	4	0	3	0	2	0	3	1	1	1	3	1	0	0	0	0	0	0	1	1	3	0	2	2	2	0	1	1	1	2	0	0	0	2	0	1	0	0	0
reg_11661363	chr16	43823200	43823399	Brain	No_Exp.	Brain,Spleen	reg_11661363	0	4	5	0	0	0	0	0	0	0	0	0	0	0	0	0	0	0	0	0	0	0	0	0	0	0	0	0	1	1	0	0	0	0	0	0	0	0	0	0	0	0
reg_11850374	chr16	81625400	81625599	Brain	Brain	Brain,Gut	reg_11850374	29	48	43	44	0	0	0	0	0	0	0	0	0	0	0	0	0	0	0	0	0	0	0	0	0	0	0	0	0	0	2	0	0	0	0	0	0	0	0	0	0	0
reg_11850387	chr16	81628000	81628199	Brain	Brain	Brain,Muscle	reg_11850387	42	43	61	23	2	0	2	0	0	0	0	0	0	0	0	0	0	0	0	0	0	0	0	0	0	0	0	0	0	0	0	0	0	0	0	0	0	1	0	0	0	0
reg_11876857	chr16	86922000	86922199	Brain	Brain,Lung	Brain	reg_11876857	6	7	8	7	0	1	0	0	0	0	0	1	1	0	0	0	0	0	0	0	0	0	0	2	0	0	0	0	0	0	0	0	0	0	0	0	0	0	0	0	0	0
reg_11893679	chr16	90286400	90286599	Brain	Brain,Gut,Kidney,Thymus	Heart,Kidney,Lung,Spleen,Thymus	reg_11893679	1	6	2	1	0	0	0	2	1	1	0	0	0	0	5	2	0	0	0	4	0	2	1	1	1	5	0	1	4	0	3	0	0	0	1	0	0	0	0	0	1	2
reg_11896867	chr16	90924000	90924199	Brain	Brain	Brain,Testis	reg_11896867	0	4	2	4	0	0	0	0	0	0	0	0	0	0	1	2	0	0	0	0	0	0	2	1	1	0	0	0	0	0	0	0	2	0	0	0	0	0	0	0	0	0
reg_11896869	chr16	90924400	90924599	Brain	Brain	Brain,Kidney,Lung	reg_11896869	3	3	3	2	0	0	0	0	1	0	0	0	0	1	0	2	0	0	0	0	0	0	0	1	0	1	0	0	1	0	0	0	0	0	0	0	0	0	1	0	0	0
reg_11896870	chr16	90924600	90924799	Brain	Brain	Brain,Lung	reg_11896870	3	6	4	0	0	0	0	0	0	0	0	0	2	3	0	2	0	0	0	0	0	0	4	0	0	0	0	0	1	0	0	0	0	2	0	0	0	0	1	0	0	0
reg_11896873	chr16	90925200	90925399	Brain	Brain	Brain,Lung,Testis	reg_11896873	3	6	5	2	0	4	0	0	2	0	0	0	1	1	0	1	0	0	0	0	0	2	1	3	0	4	1	2	0	0	0	1	1	2	1	0	0	0	0	1	0	0
reg_11922137	chr16	95978000	95978199	Brain	Thymus	Brain,Kidney	reg_11922137	3	1	1	3	0	0	0	0	0	0	0	2	0	0	2	0	0	0	0	0	1	0	0	0	0	0	0	0	0	0	0	1	0	0	0	0	0	0	0	0	0	6
reg_11922138	chr16	95978200	95978399	Brain	Brain,Kidney	Brain,Kidney,Lung,Thymus	reg_11922138	2	1	2	7	0	2	0	0	0	0	0	0	0	0	1	0	0	0	0	0	0	0	0	0	0	0	2	2	0	0	0	0	0	0	0	2	0	0	0	1	0	1
reg_11948649	chr17	3072600	3072799	Brain	Brain,Spleen	Brain,Thymus	reg_11948649	8	13	6	9	0	1	0	0	0	0	1	1	2	0	0	0	0	0	0	1	1	1	1	0	0	0	0	0	0	0	4	0	0	0	0	0	0	0	0	0	0	2
reg_11948655	chr17	3073800	3073999	Brain	Brain	Brain,Liver	reg_11948655	2	6	2	4	0	0	0	0	0	1	0	0	0	0	0	1	1	0	0	2	1	2	0	0	0	1	0	0	1	0	0	2	0	0	0	2	0	0	0	0	0	1
reg_11948659	chr17	3074600	3074799	Brain	Brain	Brain,Lung	reg_11948659	11	1	2	3	0	0	1	1	0	2	0	0	4	0	2	1	0	0	1	0	1	1	0	0	0	0	0	0	0	0	0	0	2	0	0	0	0	2	0	0	0	0
reg_11948664	chr17	3075600	3075799	Brain	Brain,Kidney	Brain	reg_11948664	20	12	4	4	0	0	1	2	0	3	0	0	1	0	0	1	0	0	0	1	0	0	0	0	0	0	2	0	4	0	0	2	0	0	1	0	0	0	1	0	1	3
reg_11948799	chr17	3102600	3102799	Brain	Brain	Brain,Thymus	reg_11948799	11	4	8	11	0	0	0	0	2	0	0	0	0	0	0	2	0	0	0	0	1	0	0	0	0	0	0	0	0	2	1	0	0	1	0	1	0	2	0	0	0	1
reg_11966337	chr17	6610200	6610399	Brain	Brain,Gut,Thyroid	Brain,Gut	reg_11966337	2	10	2	1	0	0	6	0	0	1	0	0	0	0	0	0	0	0	0	0	0	0	0	0	0	0	0	0	0	0	0	0	0	2	0	0	0	3	0	1	0	0
reg_11984935	chr17	10329800	10329999	Brain	Brain,Lung	No_Exp.	reg_11984935	1	7	0	3	0	0	0	0	0	0	1	1	0	0	0	1	0	0	2	0	0	0	0	3	0	1	0	0	2	1	1	2	0	0	0	0	0	1	0	0	0	3
reg_11994984	chr17	12339600	12339799	Brain	No_Exp.	Brain,Kidney	reg_11994984	4	2	9	4	0	0	0	0	0	0	0	0	0	0	1	5	0	0	0	0	0	0	0	0	2	1	3	0	0	0	0	0	0	0	0	0	0	0	0	0	0	1
reg_11994990	chr17	12340800	12340999	Brain	No_Exp.	Brain,Heart	reg_11994990	4	3	2	6	0	0	0	0	0	0	0	4	0	1	1	3	0	0	0	0	0	0	2	0	0	2	0	0	0	0	0	0	0	0	0	1	0	0	0	0	5	0
reg_11998391	chr17	13021000	13021199	Brain	Brain	Brain,Gut	reg_11998391	3	4	3	1	0	0	0	0	0	0	2	0	0	0	0	0	0	0	0	0	0	0	0	0	4	0	1	0	0	0	0	0	0	0	0	0	0	0	1	0	0	0
reg_11998393	chr17	13021400	13021599	Brain	Brain,Muscle	Brain,Heart	reg_11998393	4	3	13	3	0	0	1	0	0	2	3	0	0	0	0	0	0	1	2	0	0	1	0	0	3	1	1	2	1	0	0	0	0	0	0	1	0	0	0	0	0	0
reg_11998412	chr17	13025200	13025399	Brain	Brain,Muscle	Brain	reg_11998412	1	2	1	4	3	0	0	0	0	0	0	0	3	0	2	0	0	0	0	0	1	1	0	0	2	3	0	0	0	1	1	1	0	0	0	0	4	0	1	0	0	0
reg_11998425	chr17	13027800	13027999	Brain	Brain,Thyroid	Brain	reg_11998425	2	5	1	1	2	0	3	2	1	0	0	0	1	0	0	0	0	0	2	0	0	0	1	1	0	0	0	0	1	0	0	1	0	0	0	0	1	2	0	0	0	1
reg_11998428	chr17	13028400	13028599	Brain	Brain,Gut	Brain,Thyroid	reg_11998428	0	9	7	1	2	1	1	1	1	0	0	0	0	0	0	3	0	1	0	0	2	1	0	0	0	0	2	0	0	0	1	0	0	2	0	0	3	0	0	0	0	0
reg_11998445	chr17	13031800	13031999	Brain	Brain	Brain,Gut,Kidney,Spleen	reg_11998445	1	3	6	2	2	1	0	0	1	0	0	0	4	0	0	1	0	0	0	0	1	0	2	1	0	0	2	0	1	0	1	3	1	0	0	3	1	2	0	0	0	0
reg_11998478	chr17	13038400	13038599	Brain	Muscle	Brain,Heart	reg_11998478	0	6	3	0	1	1	2	0	1	0	0	2	2	0	0	2	0	0	0	0	1	0	0	0	6	1	0	0	0	2	0	0	0	0	1	1	0	1	0	0	0	2
reg_11998483	chr17	13039400	13039599	Brain	No_Exp.	Brain,Heart	reg_11998483	0	1	5	2	1	2	0	1	3	0	2	0	0	1	0	0	0	0	0	2	4	0	1	1	0	0	0	0	1	1	0	0	0	2	0	0	0	0	0	0	2	1
reg_12022626	chr17	17868000	17868199	Brain	Brain	Brain,Lung	reg_12022626	13	10	17	3	0	0	0	0	0	0	0	0	0	0	0	0	0	0	0	0	0	0	0	0	0	0	0	0	0	0	0	0	0	0	1	0	0	0	0	0	0	0
reg_12022627	chr17	17868200	17868399	Brain	Brain	Brain,Lung	reg_12022627	18	5	16	13	0	0	0	0	0	1	0	0	0	0	0	0	0	0	0	0	0	0	0	0	0	0	0	0	0	0	0	0	0	0	1	0	0	0	0	0	0	0
reg_12038462	chr17	21035200	21035399	Brain	Brain,Spleen	Brain,Heart,Testis	reg_12038462	1	8	2	6	1	0	1	2	3	1	1	2	1	0	0	0	0	0	0	0	1	1	0	2	0	0	0	2	0	0	0	1	4	1	0	0	0	0	0	1	0	0
reg_12038464	chr17	21035600	21035799	Brain	Brain,Gut,Heart	Gut,Testis	reg_12038464	0	1	4	4	4	1	0	0	3	0	2	1	2	0	0	0	0	2	0	0	1	0	1	0	0	0	1	0	1	0	0	0	0	4	0	0	1	0	0	0	0	0
reg_12040840	chr17	21510800	21510999	Brain	Brain,Kidney	No_Exp.	reg_12040840	0	6	2	0	0	0	0	0	0	0	0	0	0	0	1	0	0	0	0	0	1	1	0	0	0	0	0	0	0	0	2	0	0	1	0	1	2	0	2	0	0	2
reg_12044747	chr17	22292200	22292399	Brain	No_Exp.	Brain,Gut,Thymus	reg_12044747	2	2	1	3	2	0	2	0	0	0	0	0	0	2	0	0	2	0	0	2	0	1	0	1	0	0	0	0	3	2	0	0	0	1	0	0	0	0	0	0	0	1
reg_12046884	chr17	22719600	22719799	Brain	No_Exp.	Brain,Spleen	reg_12046884	0	7	2	2	0	2	0	0	0	0	1	1	1	0	1	1	0	0	0	0	2	0	1	0	0	0	0	0	1	2	2	0	0	0	0	0	0	2	0	1	2	0
reg_12051109	chr17	23564600	23564799	Brain	Brain,Gut,Kidney,Spleen	Brain	reg_12051109	3	1	3	4	2	1	0	0	0	1	0	0	0	0	4	3	0	1	3	2	1	0	0	2	0	0	0	0	0	0	1	3	2	0	1	0	2	0	0	1	1	3
reg_12051162	chr17	23575200	23575399	Brain	Brain,Testis	Lung	reg_12051162	2	4	1	6	0	0	0	0	1	1	0	1	0	0	0	0	0	0	0	0	2	0	0	2	0	0	0	1	1	0	0	0	0	2	3	1	1	0	2	0	1	0
reg_12061603	chr17	25663400	25663599	Brain	Brain,Heart	Brain	reg_12061603	1	1	2	4	0	0	0	0	1	2	0	1	0	1	1	3	0	0	0	0	1	0	3	1	0	0	0	0	0	1	0	0	0	0	2	0	0	0	2	2	0	0
reg_12061612	chr17	25665200	25665399	Brain	Spleen	Brain,Heart	reg_12061612	0	4	1	3	0	0	0	0	0	1	0	3	1	2	1	0	0	0	0	0	0	0	0	0	0	1	0	0	0	2	0	2	0	0	0	2	2	0	1	2	0	0
reg_12061617	chr17	25666200	25666399	Brain	Brain,Kidney,Muscle	Brain,Heart	reg_12061617	6	5	0	1	1	0	0	0	0	0	1	0	2	0	2	0	3	1	0	0	0	0	1	0	1	0	0	0	2	0	0	2	0	0	2	0	0	0	0	0	0	0
reg_12061618	chr17	25666400	25666599	Brain	Brain,Heart,Spleen,Testis	No_Exp.	reg_12061618	2	1	3	4	1	0	0	0	0	1	2	1	0	0	0	0	3	0	0	0	0	0	0	1	1	0	0	0	2	2	0	0	1	0	1	0	1	1	0	0	0	1
reg_12061623	chr17	25667400	25667599	Brain	Brain	Brain,Muscle	reg_12061623	5	4	0	0	0	0	0	0	0	0	0	0	1	0	0	0	1	0	0	0	0	0	0	0	1	0	0	0	1	0	0	0	0	0	5	0	0	0	2	0	0	2
reg_12061625	chr17	25667800	25667999	Brain	No_Exp.	Brain,Heart	reg_12061625	2	1	0	6	0	0	0	0	1	2	0	0	1	1	0	2	0	0	0	0	0	0	0	0	0	1	0	1	0	0	4	1	0	0	2	0	0	0	1	0	0	0
reg_12064734	chr17	26289600	26289799	Brain	No_Exp.	Brain,Thymus	reg_12064734	2	1	0	7	0	0	1	1	0	0	2	1	2	0	0	0	0	1	0	0	0	0	0	0	2	0	0	0	5	0	1	0	0	0	0	0	1	1	0	0	2	2
reg_12101516	chr17	33646000	33646199	Brain	Brain,Testis	Brain	reg_12101516	6	7	5	1	0	0	0	0	1	2	0	0	2	0	0	0	1	2	0	0	0	0	0	2	0	0	0	2	0	0	0	0	2	2	0	0	0	0	0	0	0	0
reg_12106454	chr17	34633600	34633799	Brain	Brain,Thymus	Brain,Spleen,Thymus	reg_12106454	2	2	6	5	0	0	2	0	0	0	0	0	0	0	0	0	0	0	0	0	0	1	0	0	0	0	0	0	1	3	2	0	0	0	4	3	0	0	0	0	0	0
reg_12114873	chr17	36317400	36317599	Brain	Brain	Brain,Testis	reg_12114873	5	8	5	6	0	0	0	0	0	0	1	0	0	2	0	0	0	0	0	0	0	0	0	1	0	0	0	0	0	0	0	2	0	2	2	0	0	1	0	0	2	4
reg_12114876	chr17	36318000	36318199	Brain	Brain,Thymus	Brain	reg_12114876	8	8	7	7	0	0	0	0	0	0	0	0	0	0	0	0	0	0	0	1	0	2	0	1	0	0	0	1	0	0	0	0	0	1	1	0	0	0	0	0	0	1
reg_12114878	chr17	36318400	36318599	Brain	Brain,Thymus	Brain	reg_12114878	5	8	7	4	0	0	0	0	0	0	0	0	0	0	1	0	0	0	0	0	0	0	0	0	0	0	0	0	0	0	1	0	0	0	1	0	0	0	0	0	1	0
reg_12118664	chr17	37075600	37075799	Brain	Brain,Lung	Brain,Lung,Spleen,Thymus	reg_12118664	15	11	6	13	0	0	0	0	1	0	0	0	2	0	0	0	0	0	0	0	0	0	0	2	0	0	0	0	2	0	0	1	0	1	5	0	0	0	0	0	0	1
reg_12118669	chr17	37076600	37076799	Brain	Brain	Brain,Lung,Thymus	reg_12118669	8	12	14	2	0	0	0	0	0	0	0	0	1	0	0	0	0	0	0	0	0	0	0	0	0	0	0	0	1	1	4	1	2	2	1	2	0	0	0	0	0	2
reg_12138103	chr17	40963400	40963599	Brain	Thymus	Brain,Lung,Thymus	reg_12138103	2	0	4	3	1	0	0	0	2	1	0	1	1	2	0	0	0	1	2	1	0	0	0	0	1	2	3	0	0	0	0	0	0	0	2	2	0	2	0	0	1	1
reg_12152292	chr17	43801200	43801399	Brain	Muscle	Brain,Heart	reg_12152292	2	4	2	0	0	0	0	0	0	3	1	2	0	0	1	0	0	0	0	0	0	2	0	2	3	0	2	0	0	0	0	0	0	0	0	0	0	0	0	0	0	0
reg_12160234	chr17	45389600	45389799	Brain	Brain,Thymus	Brain,Spleen	reg_12160234	2	1	5	1	1	0	2	0	2	0	2	0	0	0	0	1	1	0	0	2	0	2	0	1	0	1	0	0	2	2	0	0	0	0	0	0	0	0	0	0	1	3
reg_12161035	chr17	45549800	45549999	Brain	Brain	Brain,Thymus	reg_12161035	16	22	15	15	0	0	0	0	0	0	0	0	2	0	0	0	0	0	0	0	0	0	0	0	0	0	0	0	4	0	0	0	0	0	0	0	0	1	0	0	2	0
reg_12167731	chr17	46889000	46889199	Brain	Brain,Spleen	Brain	reg_12167731	5	2	0	2	0	0	0	0	0	4	1	0	0	0	2	2	1	0	0	0	0	2	0	0	0	0	3	0	2	1	0	3	0	0	0	2	0	3	0	2	0	0
reg_12168986	chr17	47140000	47140199	Brain	Brain,Thymus	No_Exp.	reg_12168986	0	0	2	8	0	0	0	0	0	0	0	0	0	0	0	0	0	0	0	0	0	0	0	0	0	0	0	0	2	0	0	0	0	0	2	0	0	0	0	0	0	0
reg_12186736	chr17	50690000	50690199	Brain	Brain	Brain,Spleen	reg_12186736	6	4	3	6	0	0	1	0	0	0	0	0	0	0	0	0	0	2	0	0	0	1	0	2	2	1	0	0	2	0	0	0	0	0	0	0	0	0	0	0	0	2
reg_12186737	chr17	50690200	50690399	Brain	Brain,Spleen	Brain,Gut	reg_12186737	5	2	2	8	0	0	0	1	0	1	0	0	0	0	1	1	0	0	0	0	0	0	0	0	0	0	0	2	2	0	0	2	0	0	0	0	0	0	0	0	1	0
reg_12186742	chr17	50691200	50691399	Brain	Brain,Spleen	Brain	reg_12186742	1	7	1	1	0	1	0	0	0	0	0	0	0	0	0	0	0	0	0	0	0	0	0	0	0	1	0	0	4	0	0	1	0	0	0	0	0	0	0	0	1	0
reg_12186744	chr17	50691600	50691799	Brain	Brain,Muscle,Spleen	Brain	reg_12186744	2	2	1	5	0	0	0	1	0	0	2	0	0	0	0	1	0	0	0	0	0	0	0	0	0	0	2	1	1	1	1	1	0	0	0	0	0	0	0	0	2	1
reg_12186745	chr17	50691800	50691999	Brain	Brain,Spleen,Thymus	Brain,Spleen	reg_12186745	2	4	2	8	0	0	2	0	0	0	0	1	0	0	0	1	0	0	0	0	0	0	0	2	0	1	2	0	2	0	1	0	0	0	0	0	0	0	0	0	0	1
reg_12186753	chr17	50693400	50693599	Brain	Brain,Thymus	Brain,Gut,Spleen,Thymus	reg_12186753	3	6	2	3	1	1	4	0	0	0	0	3	0	0	0	0	0	0	0	0	0	0	0	0	2	0	0	0	2	2	1	2	0	0	0	0	0	0	0	0	2	0
reg_12186758	chr17	50694400	50694599	Brain	Brain,Spleen,Thymus	Brain	reg_12186758	2	2	3	2	0	1	0	0	0	0	0	0	0	0	0	0	0	0	0	0	0	0	2	0	0	0	0	0	0	1	2	2	0	0	0	0	0	0	3	0	3	2
reg_12214616	chr17	56266000	56266199	Brain	Brain,Muscle	Brain,Muscle,Spleen	reg_12214616	1	4	3	4	0	0	2	0	2	0	0	0	4	0	0	1	0	0	0	0	0	0	0	2	0	0	2	0	0	0	1	4	0	2	0	0	2	0	0	0	0	0
reg_12214617	chr17	56266200	56266399	Brain	Brain,Thymus	Brain,Muscle,Spleen	reg_12214617	8	5	2	6	0	0	0	0	0	0	0	2	0	1	0	1	1	0	0	0	2	0	2	1	0	3	0	1	0	0	5	1	0	0	1	0	0	0	1	4	2	2
reg_12214628	chr17	56268400	56268599	Brain	Brain,Lung,Spleen,Thymus	Brain,Muscle,Thymus	reg_12214628	2	2	7	2	0	0	0	0	0	1	0	1	3	0	0	0	0	0	0	0	1	0	0	0	0	2	0	0	2	0	5	0	0	0	0	0	1	0	0	2	0	0
reg_12247706	chr17	62884000	62884199	Brain	Brain	Brain,Heart	reg_12247706	6	4	5	6	2	0	2	0	1	0	2	2	0	3	0	0	0	0	0	0	0	0	0	0	0	0	0	0	0	0	0	0	0	0	0	0	0	0	0	2	0	0
reg_12247721	chr17	62887000	62887199	Brain	Brain	Brain,Heart	reg_12247721	7	3	3	5	0	2	1	0	2	0	0	1	0	0	0	0	0	0	0	0	0	0	0	0	0	0	0	0	0	0	0	0	0	0	0	0	0	2	1	2	0	0
reg_12248538	chr17	63050400	63050599	Brain	Brain,Heart	Brain,Kidney	reg_12248538	1	1	9	2	2	0	0	0	0	0	2	2	0	2	0	0	0	0	1	0	1	0	4	0	0	3	3	0	4	0	0	1	0	0	0	0	5	0	0	2	0	2
reg_12254683	chr17	64279400	64279599	Brain	Brain	Brain,Muscle	reg_12254683	3	4	11	0	0	0	0	0	0	0	0	0	0	0	2	0	0	0	0	0	0	1	0	0	0	0	0	0	0	0	2	0	0	0	0	0	0	2	0	0	0	0
reg_12254684	chr17	64279600	64279799	Brain	Brain,Muscle	Brain	reg_12254684	3	11	10	3	0	0	0	0	2	0	0	2	0	0	1	0	0	0	0	0	0	0	0	0	0	3	1	0	0	0	0	0	0	1	0	0	0	0	0	0	0	0
reg_12254685	chr17	64279800	64279999	Brain	Brain,Heart	Brain,Muscle	reg_12254685	8	9	3	7	0	0	0	0	0	0	0	0	1	0	1	2	0	0	0	0	0	1	2	0	0	0	2	0	0	0	0	0	0	5	0	0	0	1	0	0	0	0
reg_12254686	chr17	64280000	64280199	Brain	Brain	Brain,Heart	reg_12254686	3	4	6	2	0	0	0	1	0	0	0	0	0	0	0	0	0	0	0	0	0	0	0	0	0	0	0	2	0	0	0	0	0	0	0	0	0	1	0	2	0	0
reg_12261184	chr17	65579600	65579799	Brain	Brain	Brain,Muscle	reg_12261184	5	3	4	0	0	0	0	0	0	0	0	3	0	0	2	0	0	1	0	0	2	1	1	0	2	0	1	0	0	0	1	0	0	0	0	0	1	0	0	0	2	0
reg_12265538	chr17	66450400	66450599	Brain	Brain,Lung	Brain,Heart	reg_12265538	9	2	8	1	0	0	0	0	0	0	2	1	0	4	0	1	0	0	0	0	2	0	0	0	0	0	1	0	0	0	0	0	0	1	4	0	0	0	0	0	0	0
reg_12265543	chr17	66451400	66451599	Brain	Brain	Brain,Lung	reg_12265543	5	0	1	4	0	0	0	0	2	0	0	1	0	0	0	0	0	0	0	0	1	1	0	1	0	0	0	0	0	0	0	0	2	0	0	0	0	0	0	0	0	0
reg_12265544	chr17	66451600	66451799	Brain	Brain,Lung	Brain,Heart,Lung	reg_12265544	11	5	4	6	0	0	0	0	0	2	0	1	0	0	0	0	0	0	0	0	1	0	0	0	0	0	0	0	0	0	0	0	0	1	0	0	0	0	0	0	0	0
reg_12265545	chr17	66451800	66451999	Brain	Brain	Brain,Heart,Lung,Muscle	reg_12265545	8	2	3	1	0	0	0	0	1	0	0	0	0	0	0	0	0	0	0	0	0	0	1	0	0	0	0	1	0	0	0	0	0	1	2	0	0	0	0	0	0	0
reg_12265546	chr17	66452000	66452199	Brain	Brain	Brain,Lung,Thymus	reg_12265546	5	0	6	0	2	0	0	0	1	0	2	0	0	0	0	0	0	0	0	0	0	1	2	2	0	0	0	0	0	0	0	0	1	0	0	0	0	0	0	0	0	0
reg_12265547	chr17	66452200	66452399	Brain	No_Exp.	Brain,Lung	reg_12265547	3	1	4	3	0	0	0	0	1	0	3	2	0	0	0	0	0	0	0	0	1	1	0	0	0	0	0	0	0	0	0	0	1	0	2	0	0	0	0	0	0	0
reg_12280026	chr17	69348000	69348199	Brain	No_Exp.	Brain,Heart	reg_12280026	4	5	5	0	0	0	0	0	0	0	0	0	0	0	0	0	0	0	0	0	0	0	0	0	0	0	0	0	0	0	0	0	0	0	0	0	0	0	0	0	0	0
reg_12280028	chr17	69348400	69348599	Brain	Brain	Brain,Heart	reg_12280028	5	4	10	5	0	0	0	0	0	0	0	0	0	0	0	0	0	0	0	0	0	0	0	0	0	0	0	0	0	0	0	0	0	0	0	0	0	0	0	0	0	0
reg_12280029	chr17	69348600	69348799	Brain	Brain	Brain,Heart	reg_12280029	7	2	12	4	0	2	0	0	0	1	0	0	0	0	0	0	0	0	0	0	0	0	0	0	0	0	0	0	0	0	0	0	0	0	0	0	0	0	0	0	0	0
reg_12280031	chr17	69349000	69349199	Brain	Brain	Brain,Heart	reg_12280031	7	7	10	5	0	0	0	0	0	0	0	0	0	0	0	0	0	0	0	0	0	0	0	0	0	0	0	0	0	1	0	0	0	0	0	0	0	0	0	0	0	0
reg_12280035	chr17	69349800	69349999	Brain	Brain	Brain,Heart	reg_12280035	5	2	2	2	0	0	0	0	0	0	2	0	0	0	0	0	0	0	0	0	0	2	0	0	0	0	0	0	0	0	0	0	0	0	0	0	0	0	0	0	0	0
reg_12280037	chr17	69350200	69350399	Brain	Brain	Brain,Heart	reg_12280037	7	3	4	1	0	0	0	0	0	0	0	0	1	0	0	0	0	0	0	0	0	0	0	0	0	0	0	0	0	0	0	0	0	0	0	0	0	0	0	0	0	0
reg_12280040	chr17	69350800	69350999	Brain	Brain	Brain,Heart	reg_12280040	0	0	8	2	0	0	0	0	2	0	0	0	0	0	0	0	0	0	0	0	0	0	0	0	0	0	0	0	0	0	0	0	0	0	0	0	0	0	0	0	0	0
reg_12280044	chr17	69351600	69351799	Brain	Brain,Heart	Brain	reg_12280044	5	2	15	5	0	0	0	0	0	2	0	0	0	0	0	0	0	0	0	0	0	0	0	0	0	0	0	0	0	0	0	0	0	0	0	0	0	0	0	0	0	0
reg_12280051	chr17	69353000	69353199	Brain	Brain	Brain,Heart	reg_12280051	1	4	6	4	0	0	0	0	0	5	0	0	0	0	0	0	0	0	0	0	0	0	0	0	0	0	0	0	0	0	0	0	0	0	0	0	0	0	0	0	0	0
reg_12280056	chr17	69354000	69354199	Brain	Brain	Brain,Heart	reg_12280056	18	5	4	8	0	0	0	0	0	1	3	0	0	0	0	0	0	0	0	0	0	0	0	0	0	0	0	0	0	0	0	0	0	0	1	0	0	0	0	0	0	0
reg_12280059	chr17	69354600	69354799	Brain	Brain	Brain,Heart	reg_12280059	5	1	5	1	0	0	0	0	0	2	0	1	0	0	0	0	0	0	0	0	0	0	0	0	0	0	0	0	0	0	0	0	0	0	0	0	0	0	0	0	0	0
reg_12280065	chr17	69355800	69355999	Brain	Brain,Heart	No_Exp.	reg_12280065	10	0	6	0	0	0	0	0	0	4	0	0	0	0	0	0	0	0	0	0	0	1	0	0	0	0	0	0	0	0	0	0	0	0	0	0	0	0	0	0	0	0
reg_12280066	chr17	69356000	69356199	Brain	Brain,Heart	Brain	reg_12280066	3	7	1	0	0	0	0	0	2	2	0	0	0	0	0	0	0	0	0	0	0	1	0	0	0	0	0	0	0	0	0	0	0	0	0	0	0	0	0	0	0	0
reg_12292631	chr17	71869000	71869199	Brain	Brain	Brain,Testis	reg_12292631	2	9	7	3	0	0	1	0	0	0	0	0	0	0	2	2	0	0	0	0	0	0	0	0	0	2	0	0	0	0	0	0	2	3	0	0	0	0	0	0	0	0
reg_12292632	chr17	71869200	71869399	Brain	Brain	Brain,Testis	reg_12292632	2	13	14	8	1	0	1	0	0	0	0	1	1	0	1	4	0	0	0	0	0	0	0	0	0	0	0	0	0	0	0	0	0	1	0	1	0	0	0	0	0	0
reg_12300736	chr17	73490000	73490199	Brain	Brain	Brain,Kidney	reg_12300736	7	3	8	7	0	0	0	0	0	0	0	0	4	0	0	2	0	0	0	0	0	0	0	0	0	0	0	0	0	0	0	0	0	0	0	0	0	0	0	0	0	0
reg_12304237	chr17	74190200	74190399	Brain	Brain,Heart,Lung	Brain	reg_12304237	1	7	3	1	0	0	0	2	1	1	0	1	1	2	0	0	0	0	0	1	1	1	0	0	2	1	0	1	1	0	2	2	0	1	1	1	1	0	0	0	0	2
reg_12304251	chr17	74193000	74193199	Brain	Brain,Spleen	Brain,Heart,Lung	reg_12304251	2	5	4	2	0	0	0	0	0	0	0	0	1	4	0	0	1	0	0	0	1	5	0	1	0	0	4	0	0	0	3	2	0	0	0	0	0	0	0	0	0	0
reg_12304266	chr17	74196000	74196199	Brain	Brain,Spleen,Testis	Brain,Lung	reg_12304266	4	3	3	3	2	0	0	0	0	1	1	0	1	0	0	4	0	0	0	0	0	1	1	0	2	0	4	1	1	2	2	2	1	0	4	2	2	0	2	0	0	4
reg_12304269	chr17	74196600	74196799	Brain	Brain,Testis	Brain,Spleen	reg_12304269	1	2	3	6	0	0	0	0	2	0	1	0	1	0	0	1	0	0	1	0	1	0	0	0	1	0	0	0	3	0	4	0	0	0	0	0	0	1	3	2	0	0
reg_12304272	chr17	74197200	74197399	Brain	Brain,Kidney	Brain,Gut,Lung	reg_12304272	0	5	3	3	0	0	0	2	0	0	0	2	0	0	0	0	0	0	3	0	1	3	2	0	0	0	0	0	0	0	2	1	0	0	0	2	2	0	2	0	1	0
reg_12338304	chr17	81003600	81003799	Brain	Brain	Brain,Kidney	reg_12338304	22	16	9	24	0	0	0	0	0	0	0	0	1	1	1	0	0	0	0	0	1	0	5	0	0	0	0	0	0	0	0	0	0	0	0	0	0	0	0	0	0	0
reg_12338305	chr17	81003800	81003999	Brain	Brain	Brain,Kidney	reg_12338305	23	15	21	24	0	0	0	0	2	0	0	0	0	0	1	1	0	0	0	0	0	0	0	0	0	0	0	0	0	0	0	0	0	0	0	0	0	0	0	0	0	0
reg_12338318	chr17	81006400	81006599	Brain	Brain	Brain,Kidney	reg_12338318	18	4	23	18	0	0	0	0	0	0	0	0	0	0	1	0	0	0	0	0	0	1	0	0	0	0	0	0	0	0	0	0	0	0	0	0	0	0	0	0	0	0
reg_12338319	chr17	81006600	81006799	Brain	Brain	Brain,Kidney	reg_12338319	23	19	9	16	0	1	0	0	0	0	0	0	1	2	1	2	0	0	0	0	1	0	0	0	0	0	2	0	0	0	0	0	0	0	0	0	0	0	0	0	0	0
reg_12351160	chr17	83574800	83574999	Brain	Brain,Spleen,Testis	Brain,Spleen	reg_12351160	5	6	5	3	3	2	0	0	0	0	0	0	1	0	0	0	0	0	0	0	0	0	1	0	0	0	0	0	1	2	1	3	2	0	2	0	0	0	0	0	0	0
reg_12351180	chr17	83578800	83578999	Brain	Brain,Spleen,Testis	Brain,Spleen	reg_12351180	9	8	6	3	2	0	3	0	0	0	0	0	0	0	0	0	0	0	0	0	0	0	0	0	0	0	0	0	1	1	2	1	2	0	0	3	1	0	0	0	0	1
reg_12351192	chr17	83581200	83581399	Brain	Brain,Spleen	Brain	reg_12351192	3	6	1	1	0	0	1	0	0	0	0	0	0	0	1	3	0	0	0	0	0	0	0	1	0	0	0	0	0	0	0	0	0	0	0	0	4	2	0	0	0	0
reg_12351195	chr17	83581800	83581999	Brain	Brain,Spleen	Brain	reg_12351195	0	6	5	1	1	0	2	2	0	0	0	0	0	2	2	0	0	0	0	0	2	0	0	0	0	0	0	0	0	1	1	0	0	1	2	2	1	0	0	0	0	0
reg_12351201	chr17	83583000	83583199	Brain	Brain	Brain,Spleen	reg_12351201	0	0	3	5	1	0	3	0	0	0	0	0	0	1	1	0	0	0	0	0	0	0	0	0	0	0	0	0	0	0	2	1	1	0	0	1	0	0	0	0	0	0
reg_12351207	chr17	83584200	83584399	Brain	No_Exp.	Brain,Spleen	reg_12351207	4	2	1	2	0	0	0	0	0	0	0	0	0	0	0	0	0	0	0	0	0	0	0	0	0	0	0	0	0	1	0	3	0	0	0	1	0	0	0	0	0	0
reg_12351210	chr17	83584800	83584999	Brain	Brain,Testis	Brain	reg_12351210	4	2	3	0	1	0	0	0	0	0	0	0	0	0	0	0	0	0	0	0	0	0	0	0	0	0	0	0	0	1	1	2	0	0	0	0	0	0	0	2	0	0
reg_12368977	chr17	87138200	87138399	Brain	No_Exp.	Brain,Lung	reg_12368977	0	5	0	3	0	0	0	0	1	0	0	0	0	0	0	1	0	0	0	0	2	3	0	0	2	0	0	0	4	2	0	0	0	0	0	2	1	1	0	0	1	0
reg_12371995	chr17	87741800	87741999	Brain	Brain	Brain,Lung	reg_12371995	9	12	14	4	0	0	0	0	0	0	0	0	0	0	0	0	0	0	0	0	0	2	0	0	0	0	0	0	0	0	0	2	0	0	0	0	0	0	0	0	0	0
reg_12372000	chr17	87742800	87742999	Brain	Brain	Brain,Lung	reg_12372000	13	8	16	14	0	0	0	0	0	0	0	0	0	0	0	0	0	0	0	0	1	0	4	2	0	0	0	0	0	0	0	0	0	0	0	0	0	0	0	0	0	0
reg_12372002	chr17	87743200	87743399	Brain	Brain	Brain,Lung	reg_12372002	10	14	18	15	0	0	0	0	0	0	0	0	0	0	0	0	0	0	0	0	1	3	2	1	0	0	0	0	0	0	0	0	1	0	0	0	0	0	0	0	0	0
reg_12372010	chr17	87744800	87744999	Brain	Brain	Brain,Lung	reg_12372010	14	16	22	16	0	0	0	0	0	0	0	0	0	0	0	0	0	0	0	0	0	1	0	2	0	0	0	0	0	0	0	1	0	0	0	0	0	0	0	0	0	0
reg_12372013	chr17	87745400	87745599	Brain	Brain	Brain,Lung	reg_12372013	13	27	22	15	0	0	0	0	0	0	0	0	0	0	0	0	0	0	0	0	1	3	0	0	0	0	0	0	0	0	0	0	0	0	0	0	0	0	0	0	0	0
reg_12372014	chr17	87745600	87745799	Brain	Brain,Lung	Brain	reg_12372014	17	15	12	14	0	0	0	0	0	0	0	0	0	0	0	0	0	0	0	0	1	4	0	0	0	0	0	0	0	0	0	0	0	0	0	2	0	0	0	0	0	0
reg_12373638	chr17	88070400	88070599	Brain	Spleen	Brain,Lung	reg_12373638	6	3	1	2	0	0	0	0	0	0	1	1	0	1	0	0	0	0	0	0	0	0	0	0	0	0	0	0	0	2	0	1	0	0	0	0	2	0	0	0	0	0
reg_12373643	chr17	88071400	88071599	Brain	Brain,Lung	Brain	reg_12373643	3	2	3	2	0	2	0	1	0	2	2	1	0	0	0	0	0	0	0	0	5	0	1	0	0	2	0	0	1	0	3	0	0	0	2	0	0	1	0	1	0	0
reg_12373664	chr17	88075600	88075799	Brain	Brain,Lung,Spleen,Thyroid	Brain,Lung,Spleen,Thymus	reg_12373664	5	6	1	4	0	0	0	0	0	0	2	2	0	0	0	0	0	0	0	0	2	2	0	0	0	0	2	0	2	1	1	0	2	0	0	0	1	1	1	0	1	0
reg_12883230	chr18	3256600	3256799	Brain	Brain	Brain,Liver,Lung	reg_12883230	3	3	3	2	0	1	0	0	0	0	2	1	0	0	0	0	1	0	1	3	0	0	0	0	1	2	1	0	1	0	0	0	0	2	0	1	1	1	0	0	0	0
reg_12883237	chr18	3258000	3258199	Brain	No_Exp.	Brain,Thyroid	reg_12883237	0	0	6	2	0	0	0	0	0	1	0	0	2	0	2	1	1	0	3	0	0	0	0	0	0	3	0	2	1	0	0	0	2	0	0	1	0	2	0	1	0	0
reg_12883257	chr18	3262000	3262199	Brain	Brain,Kidney	No_Exp.	reg_12883257	1	4	5	3	0	0	0	0	1	1	2	0	1	0	3	2	0	3	4	0	0	2	0	0	0	0	1	0	0	0	0	0	0	0	3	0	0	0	0	0	0	0
reg_12897025	chr18	6015600	6015799	Brain	Brain,Gut	Brain,Gut,Thymus	reg_12897025	3	4	3	7	0	1	0	1	0	1	2	0	0	1	0	2	1	0	0	1	0	0	0	0	0	0	0	0	0	2	1	0	0	0	0	1	0	0	1	0	1	1
reg_12897028	chr18	6016200	6016399	Brain	Brain,Gut,Thymus	Brain,Gut,Spleen	reg_12897028	6	1	5	3	0	2	4	1	1	0	0	0	1	0	0	0	1	0	0	0	0	1	0	0	1	2	2	0	3	0	0	0	0	0	0	0	0	1	0	0	0	1
reg_12897034	chr18	6017400	6017599	Brain	Brain,Liver	Brain,Gut,Kidney	reg_12897034	6	3	0	2	0	1	1	2	1	0	0	0	0	1	2	1	0	0	0	0	2	1	0	0	0	1	0	0	0	2	4	0	0	0	1	1	0	0	2	0	0	2
reg_12897035	chr18	6017600	6017799	Brain	Brain	Brain,Gut	reg_12897035	3	1	4	3	0	0	2	2	1	2	1	0	1	0	0	2	0	0	0	0	0	1	2	0	0	1	2	0	0	2	2	0	0	0	1	1	0	0	2	0	0	0
reg_12897036	chr18	6017800	6017999	Brain	No_Exp.	Brain,Kidney	reg_12897036	1	1	7	1	0	0	1	2	2	2	1	2	0	2	0	1	1	3	0	2	0	0	0	0	0	0	0	0	0	4	0	2	0	0	0	0	0	0	0	0	0	2
reg_12897042	chr18	6019000	6019199	Brain	No_Exp.	Brain,Kidney	reg_12897042	5	1	0	2	0	0	1	1	0	0	0	1	1	0	0	0	0	0	1	0	0	0	0	0	2	0	0	0	0	0	0	0	0	0	0	0	1	0	1	0	0	0
reg_12900906	chr18	6791800	6791999	Brain	Brain	Brain,Lung	reg_12900906	6	3	3	4	0	0	2	3	0	0	0	0	0	1	0	0	0	0	0	0	1	1	0	1	0	0	0	0	1	0	0	1	0	1	0	0	0	0	1	0	0	0
reg_12926044	chr18	11819400	11819599	Brain	Brain	Brain,Heart,Lung,Thyroid	reg_12926044	0	2	12	2	0	2	1	0	1	0	0	0	0	1	2	0	0	0	0	0	0	2	2	0	1	0	0	1	0	0	0	0	0	0	1	0	2	2	1	2	0	0
reg_12931731	chr18	12956800	12956999	Brain	Brain	Brain,Gut	reg_12931731	4	4	1	5	0	0	0	0	0	0	0	0	0	0	0	3	1	0	2	0	0	0	0	4	0	1	1	0	0	0	2	0	0	0	0	2	2	0	2	1	0	0
reg_12931744	chr18	12959400	12959599	Brain	Thyroid	Brain,Lung	reg_12931744	3	0	4	3	0	0	0	0	0	0	0	0	0	2	0	0	2	0	0	3	0	0	0	4	0	0	0	0	2	1	0	2	0	0	0	0	0	3	2	0	1	1
reg_12931745	chr18	12959600	12959799	Brain	Brain,Spleen	Brain	reg_12931745	0	1	4	3	1	0	0	0	0	0	0	1	0	0	0	1	0	0	0	3	2	0	0	2	0	0	0	0	0	1	2	0	0	0	0	0	0	2	3	2	0	0
reg_12931746	chr18	12959800	12959999	Brain	Brain,Kidney,Spleen	Brain	reg_12931746	0	7	2	1	3	0	0	0	0	0	0	1	0	0	0	1	0	0	5	0	1	4	0	1	0	0	0	0	1	1	0	0	0	2	0	0	2	0	2	2	0	0
reg_12951062	chr18	16823000	16823199	Brain	Brain	Brain,Heart	reg_12951062	4	2	7	1	0	0	0	0	2	0	0	0	0	0	0	0	0	0	0	0	0	0	0	0	0	0	0	0	0	0	0	0	0	0	0	0	0	0	0	0	0	0
reg_12989339	chr18	24478400	24478599	Brain	Brain	Brain,Kidney,Lung	reg_12989339	2	8	1	1	0	1	0	1	0	0	2	0	1	1	1	3	0	0	0	0	0	1	1	0	0	0	0	0	0	3	1	0	0	0	2	0	0	0	1	2	0	1
reg_12989346	chr18	24479800	24479999	Brain	Brain,Kidney,Spleen	Brain,Heart,Kidney,Spleen	reg_12989346	2	4	4	2	2	3	2	0	0	0	0	0	0	2	1	0	0	0	1	1	2	0	1	2	0	0	0	0	0	4	1	0	0	0	0	0	0	0	0	1	0	5
reg_13041242	chr18	34859000	34859199	Brain	No_Exp.	Brain,Thymus	reg_13041242	4	2	4	0	0	0	0	0	1	0	0	0	0	1	2	1	0	0	0	0	0	1	1	0	0	0	2	0	0	1	0	2	0	0	5	0	2	0	2	1	0	2
reg_13046754	chr18	35961400	35961599	Brain	Brain,Spleen	Brain	reg_13046754	3	5	3	0	0	0	0	0	0	0	0	0	0	0	0	0	0	0	0	0	0	0	0	0	2	0	0	0	1	1	0	0	2	0	0	0	0	0	0	0	0	0
reg_13046763	chr18	35963200	35963399	Brain	Brain,Spleen	Brain	reg_13046763	9	11	2	2	0	0	0	0	0	0	0	0	0	1	0	0	0	0	0	0	0	2	0	0	0	0	0	0	2	2	0	2	0	0	0	0	0	2	0	0	0	0
reg_13046769	chr18	35964400	35964599	Brain	Brain,Spleen	Brain	reg_13046769	8	13	16	8	5	0	0	2	0	2	0	1	0	0	1	1	0	0	0	0	0	1	0	0	0	0	0	0	0	3	2	2	0	2	1	0	1	0	0	0	0	0
reg_13046770	chr18	35964600	35964799	Brain	Brain	Brain,Spleen	reg_13046770	4	3	10	6	0	0	0	0	0	0	0	0	0	0	0	1	0	0	0	0	2	1	2	0	0	0	0	0	0	2	1	0	0	0	1	0	0	0	0	0	0	0
reg_13047021	chr18	36014800	36014999	Brain	Brain	Brain,Lung,Thyroid	reg_13047021	4	5	7	8	0	0	0	0	0	0	0	0	0	0	0	0	0	0	0	0	0	1	1	2	0	0	0	0	1	0	2	4	0	0	0	0	3	0	0	0	0	0
reg_13047023	chr18	36015200	36015399	Brain	Brain,Lung,Spleen	Brain,Lung	reg_13047023	13	12	16	9	0	1	0	1	0	1	0	0	0	0	0	0	0	0	0	0	1	2	3	1	0	0	0	0	2	1	1	2	0	0	0	0	1	2	2	2	0	0
reg_13057473	chr18	38105200	38105399	Brain	No_Exp.	Brain,Lung	reg_13057473	2	2	2	4	0	0	1	0	2	1	0	0	0	0	0	2	0	0	0	0	0	3	0	1	1	1	0	2	0	0	0	0	0	0	1	0	0	0	0	0	2	0
reg_13069605	chr18	40531600	40531799	Brain	Brain,Testis	Brain	reg_13069605	24	23	17	21	0	0	0	0	0	0	0	2	0	0	0	0	0	0	0	0	3	0	0	0	0	0	0	0	0	0	0	0	2	0	0	2	0	1	2	0	0	0
reg_13069629	chr18	40536400	40536599	Brain	Brain	Brain,Heart	reg_13069629	8	8	12	10	0	0	0	0	0	0	0	0	0	0	0	0	0	0	0	0	0	0	0	0	0	0	0	0	0	0	0	0	0	0	0	0	0	0	0	0	0	0
reg_13083535	chr18	43317600	43317799	Brain	Brain,Kidney,Lung	Brain,Kidney,Testis	reg_13083535	3	3	4	4	2	1	2	1	0	0	1	0	2	0	1	0	0	0	0	0	2	2	2	0	0	0	0	0	0	2	0	0	2	0	3	0	1	0	0	0	0	0
reg_13100600	chr18	46730600	46730799	Brain	Brain	Brain,Lung	reg_13100600	5	2	2	1	0	0	1	0	0	0	1	0	0	0	0	1	0	0	0	0	0	0	0	0	0	0	2	0	0	0	0	0	0	0	0	1	0	2	0	0	0	2
reg_13100601	chr18	46730800	46730999	Brain	Brain,Gut,Spleen,Thymus	Brain,Spleen	reg_13100601	2	4	1	1	0	0	2	0	0	0	1	0	0	0	2	0	0	0	0	0	0	2	0	0	0	0	0	0	0	0	1	0	0	0	1	1	2	0	0	0	2	1
reg_13124042	chr18	51419000	51419199	Brain	Brain	Brain,Liver	reg_13124042	1	2	1	7	0	0	0	0	0	0	1	0	0	0	0	0	4	2	0	0	0	0	0	0	0	0	0	0	0	0	0	0	0	0	0	0	0	0	0	0	0	0
reg_13149483	chr18	56507200	56507399	Brain	No_Exp.	Brain,Liver	reg_13149483	5	0	6	1	2	1	1	0	0	0	1	0	0	0	0	0	0	1	0	0	0	1	2	0	0	0	0	0	2	0	0	0	0	0	0	0	0	0	0	0	0	0
reg_13179430	chr18	62496600	62496799	Brain	Brain,Gut	Brain	reg_13179430	4	6	3	4	0	0	0	0	0	0	0	0	0	0	0	0	0	0	0	0	0	0	0	0	0	0	0	0	0	0	0	0	0	0	0	0	0	0	0	0	0	0
reg_13179434	chr18	62497400	62497599	Brain	Brain	Brain,Gut	reg_13179434	4	10	4	1	0	3	2	0	0	0	0	0	0	2	0	0	0	0	0	0	0	0	0	0	0	0	0	0	0	0	0	0	0	0	0	0	1	0	0	0	1	0
reg_13179441	chr18	62498800	62498999	Brain	Brain	Brain,Gut	reg_13179441	1	4	1	4	0	0	1	3	0	0	0	0	0	0	0	0	0	0	0	0	0	0	0	0	0	0	0	0	0	0	0	0	0	0	0	0	0	0	0	0	0	0
reg_13191376	chr18	64885800	64885999	Brain	Brain,Gut	Brain	reg_13191376	2	5	5	3	0	0	0	3	0	0	0	0	2	0	0	0	0	0	0	0	1	2	2	0	0	0	0	0	0	0	0	1	0	0	0	0	1	0	0	3	0	0
reg_13205798	chr18	67770200	67770399	Brain	Brain,Kidney,Spleen	Gut,Spleen,Thyroid	reg_13205798	2	0	8	0	0	0	1	0	2	0	2	0	1	0	0	1	0	0	1	0	3	1	0	1	0	1	0	0	1	1	1	4	1	0	2	1	3	0	0	0	1	0
reg_13206611	chr18	67932800	67932999	Brain	Brain	Brain,Lung	reg_13206611	1	3	9	7	0	0	1	0	1	0	3	1	1	1	1	1	0	0	0	0	5	2	0	0	4	0	0	0	2	1	2	0	0	0	0	0	0	0	1	0	0	0
reg_13237281	chr18	74066800	74066999	Brain	Brain,Kidney	Brain	reg_13237281	10	5	3	8	0	0	0	0	2	0	0	1	1	0	1	3	0	0	0	0	0	0	0	0	0	0	0	0	0	0	0	0	0	0	0	0	0	2	1	1	0	0
reg_13252751	chr18	77160800	77160999	Brain	No_Exp.	Brain,Spleen	reg_13252751	2	6	0	1	0	0	1	0	0	1	0	0	0	0	1	0	0	0	0	0	0	0	0	0	1	0	0	0	1	2	2	0	0	0	0	0	4	0	1	0	0	2
reg_13252763	chr18	77163200	77163399	Brain	No_Exp.	Brain,Thymus	reg_13252763	3	5	3	1	2	0	0	0	0	0	0	0	0	0	2	0	0	0	0	0	0	0	0	0	0	1	1	0	2	2	1	2	0	0	0	1	0	0	0	0	2	0
reg_13252764	chr18	77163400	77163599	Brain	Brain,Kidney	Brain,Spleen,Thymus	reg_13252764	4	4	2	2	0	0	0	0	1	1	0	2	0	0	0	0	0	0	0	2	0	0	2	0	0	1	0	2	1	1	2	1	0	0	0	1	3	2	0	0	1	0
reg_13252767	chr18	77164000	77164199	Brain	Kidney	Brain,Thymus	reg_13252767	3	3	0	2	0	0	0	0	1	0	0	0	0	0	0	2	0	5	0	0	0	0	0	0	0	0	0	0	3	3	0	0	2	1	1	1	0	3	1	0	2	2
reg_13252870	chr18	77184600	77184799	Brain	Brain	Brain,Muscle	reg_13252870	10	6	11	5	0	0	0	0	0	0	0	0	0	0	0	0	0	0	0	0	0	0	0	0	0	1	1	3	0	0	0	0	0	0	0	0	0	0	0	0	0	0
reg_13253231	chr18	77256800	77256999	Brain	Brain	Brain,Muscle	reg_13253231	30	9	37	40	0	0	0	0	0	0	0	0	0	0	0	0	0	0	0	0	0	0	0	0	2	1	0	0	0	0	0	0	0	0	0	0	0	0	0	0	0	0
reg_13253236	chr18	77257800	77257999	Brain	Brain,Muscle	Brain	reg_13253236	9	16	36	12	0	0	0	0	0	0	0	0	0	0	0	0	0	0	0	0	0	0	0	0	0	3	2	0	0	0	0	0	0	0	0	0	0	0	0	0	0	0
reg_13253237	chr18	77258000	77258199	Brain	Brain,Muscle	Brain	reg_13253237	29	9	24	36	0	0	0	0	0	0	0	0	0	0	0	0	0	0	0	0	0	0	0	0	1	0	1	0	0	0	0	0	0	0	0	0	0	0	0	0	0	0
reg_13253246	chr18	77259800	77259999	Brain	Brain,Muscle	Brain	reg_13253246	23	5	13	14	0	0	0	0	2	0	0	0	0	0	0	0	0	0	0	0	0	0	0	0	2	0	4	1	0	0	0	0	0	0	0	0	0	0	0	0	0	0
reg_13269314	chr18	80473400	80473599	Brain	Brain	Brain,Testis	reg_13269314	6	0	2	3	0	0	0	0	0	1	0	0	2	0	0	0	1	0	0	0	0	0	0	0	0	0	2	0	3	2	1	0	0	0	0	0	0	0	0	0	0	4
reg_13270613	chr18	80733200	80733399	Brain	Gut,Spleen	Brain,Heart,Testis,Thyroid,Thymus	reg_13270613	3	2	2	3	0	3	0	0	0	3	0	2	0	2	1	0	0	0	0	0	0	0	1	0	0	0	5	0	0	0	0	2	0	2	0	1	3	1	2	0	2	0
reg_13278881	chr18	82386800	82386999	Brain	Brain,Testis	Brain	reg_13278881	0	1	6	3	0	0	0	2	0	0	0	0	0	0	0	0	0	0	0	0	0	0	0	0	0	0	0	0	0	0	0	0	0	0	0	0	0	0	0	0	0	0
reg_13290653	chr18	84741200	84741399	Brain	Brain	Brain,Gut	reg_13290653	2	6	0	11	1	0	0	0	0	1	0	0	0	0	0	0	0	0	0	0	2	0	0	0	0	0	0	0	0	0	0	0	0	0	0	0	0	0	0	0	0	0
reg_13298879	chr18	86386400	86386599	Brain	Brain,Gut	Brain	reg_13298879	3	5	2	3	3	0	0	0	0	0	0	0	0	0	0	0	0	0	0	0	0	0	0	0	0	0	0	0	0	0	0	0	0	0	0	0	0	0	0	0	0	0
reg_13339291	chr19	3766000	3766199	Brain	Brain,Lung,Spleen	No_Exp.	reg_13339291	2	2	0	4	0	0	0	0	0	0	0	2	0	2	0	2	1	0	0	1	1	0	2	2	1	0	0	0	3	0	1	2	2	0	5	0	2	0	0	3	0	0
reg_13341126	chr19	4133000	4133199	Brain	Brain,Heart,Spleen	Brain	reg_13341126	5	0	1	2	0	0	0	0	0	0	0	2	0	1	0	2	0	0	0	0	5	0	0	0	0	0	5	0	2	3	0	1	3	0	0	0	0	2	0	0	0	0
reg_13345411	chr19	4990000	4990199	Brain	Brain,Spleen	Brain	reg_13345411	0	1	3	4	0	0	2	4	0	2	0	0	0	0	0	0	0	0	0	0	0	0	0	0	0	0	0	3	3	0	2	1	0	1	0	0	0	0	0	0	0	0
reg_13345424	chr19	4992600	4992799	Brain	Brain,Gut,Spleen,Testis	Brain,Spleen	reg_13345424	5	0	7	1	0	1	1	0	1	1	0	0	0	0	0	0	0	0	0	0	0	1	0	2	0	0	0	0	0	1	1	0	2	0	0	0	0	2	0	1	0	0
reg_13345426	chr19	4993000	4993199	Brain	Brain,Spleen	Brain	reg_13345426	1	2	2	6	0	3	2	2	0	0	1	0	0	0	0	0	0	0	0	0	1	0	0	0	0	0	0	0	2	0	2	0	0	0	0	0	2	0	2	0	0	0
reg_13345437	chr19	4995200	4995399	Brain	Brain,Testis	Brain	reg_13345437	1	3	3	5	0	1	0	0	0	0	2	0	0	0	0	0	0	0	0	0	0	1	0	2	0	0	0	0	0	3	0	2	0	0	2	1	0	0	1	0	0	0
reg_13345442	chr19	4996200	4996399	Brain	Brain,Spleen,Testis	No_Exp.	reg_13345442	2	0	4	5	1	0	1	0	0	0	0	0	0	0	0	0	0	0	0	0	0	0	1	0	0	2	2	0	3	3	0	1	3	1	0	2	0	0	0	0	0	0
reg_13345445	chr19	4996800	4996999	Brain	Brain,Spleen,Testis	Brain	reg_13345445	4	6	2	3	0	2	1	0	2	0	0	0	0	0	0	0	0	0	0	0	0	0	0	0	0	0	0	0	0	2	0	0	4	2	1	0	0	0	0	1	0	0
reg_13346126	chr19	5133000	5133199	Brain	Brain,Testis	Brain	reg_13346126	3	1	2	2	0	0	0	0	0	1	0	0	0	0	0	0	0	0	0	0	0	1	0	1	0	0	0	0	0	0	0	0	1	2	1	0	0	0	0	0	0	0
reg_13350644	chr19	6036600	6036799	Brain	Brain,Testis	No_Exp.	reg_13350644	3	0	1	6	0	0	0	0	0	0	0	0	0	0	0	0	0	0	1	0	0	0	1	1	0	0	0	0	0	0	0	0	0	0	2	0	0	0	0	0	0	0
reg_13356573	chr19	7222400	7222599	Brain	Brain,Testis	Brain	reg_13356573	2	4	3	14	0	0	0	0	4	0	3	0	0	0	0	2	0	0	0	1	0	0	2	0	0	0	0	0	0	1	0	0	4	1	2	0	0	0	0	0	1	0
reg_13356579	chr19	7223600	7223799	Brain	No_Exp.	Brain,Testis	reg_13356579	0	0	4	4	0	0	0	0	0	2	2	0	0	0	2	0	0	0	0	1	0	2	0	0	0	0	0	2	1	0	0	0	1	0	0	0	1	0	0	0	0	0
reg_13356580	chr19	7223800	7223999	Brain	No_Exp.	Brain,Heart	reg_13356580	2	3	1	8	0	0	0	0	0	0	3	0	0	0	0	2	0	0	0	1	0	0	0	2	2	0	0	0	3	0	2	0	1	4	2	0	0	0	0	0	0	0
reg_13372733	chr19	10454400	10454599	Brain	Brain,Testis	Brain,Lung	reg_13372733	2	4	5	2	0	0	0	0	0	0	1	0	0	0	0	0	0	0	0	0	0	0	3	0	0	0	0	0	0	0	0	0	0	2	3	1	0	0	0	0	0	0
reg_13379577	chr19	11823200	11823399	Brain	Brain	Brain,Lung	reg_13379577	0	2	1	6	0	0	0	0	1	0	0	0	0	0	1	0	0	0	0	0	3	1	1	1	0	0	0	0	1	0	0	2	0	0	0	0	0	0	2	3	0	0
reg_13379580	chr19	11823800	11823999	Brain	Brain,Lung	Brain	reg_13379580	2	3	2	2	0	0	0	0	0	0	1	0	0	0	0	0	0	0	0	0	0	1	1	0	0	0	0	0	0	0	1	0	0	0	0	0	2	0	0	0	0	0
reg_13379582	chr19	11824200	11824399	Brain	No_Exp.	Brain,Lung	reg_13379582	3	1	2	7	0	0	0	1	0	0	0	0	0	0	0	0	0	0	0	0	0	1	0	4	0	0	0	0	0	0	1	2	0	0	0	0	1	0	1	0	0	1
reg_13379586	chr19	11825000	11825199	Brain	Brain	Brain,Lung,Spleen	reg_13379586	0	4	3	1	2	0	0	0	3	0	0	2	0	0	0	2	0	0	2	0	0	1	0	0	1	0	0	0	1	1	3	1	0	0	0	0	0	0	0	1	0	0
reg_13401123	chr19	16132400	16132599	Brain	Brain,Spleen	No_Exp.	reg_13401123	3	4	6	2	0	0	0	0	0	0	0	1	0	0	0	0	0	0	0	0	0	0	0	1	0	0	0	0	0	0	0	0	0	0	0	0	0	0	0	0	0	0
reg_13423138	chr19	20535400	20535599	Brain	Brain,Liver	Brain	reg_13423138	5	5	1	2	0	1	0	0	0	0	0	0	0	0	0	0	0	0	1	2	0	0	0	0	0	0	0	0	0	0	0	0	0	0	0	0	0	0	0	0	0	0
reg_13423142	chr19	20536200	20536399	Brain	Brain	Brain,Liver	reg_13423142	7	4	7	3	0	0	4	0	0	0	0	2	0	0	0	0	0	0	3	0	0	0	0	0	0	1	0	0	0	0	0	0	0	0	0	0	0	0	0	0	2	0
reg_13426947	chr19	21297200	21297399	Brain	No_Exp.	Brain,Heart	reg_13426947	2	0	5	3	0	0	0	0	0	0	0	2	0	0	0	0	0	0	0	0	1	0	0	0	0	0	1	0	0	0	0	0	0	0	0	0	0	0	0	0	0	0
reg_13435415	chr19	22990800	22990999	Brain	Brain,Testis	Brain	reg_13435415	52	45	53	51	0	0	2	0	0	3	1	1	2	0	0	4	0	0	0	0	2	0	0	0	0	0	0	0	0	0	1	1	3	0	2	1	0	0	0	0	0	0
reg_13435417	chr19	22991200	22991399	Brain	Brain,Heart	Brain	reg_13435417	44	42	30	51	1	0	0	0	0	0	2	5	1	2	0	0	0	0	0	0	0	0	0	0	0	0	2	2	0	0	0	0	1	2	0	2	0	0	0	1	0	1
reg_13435419	chr19	22991600	22991799	Brain	Brain,Thymus	Brain,Testis	reg_13435419	31	32	45	42	0	1	0	0	2	2	0	0	0	1	0	1	0	0	0	0	0	0	0	1	1	0	0	0	0	3	2	0	4	0	2	1	0	0	0	0	0	0
reg_13435420	chr19	22991800	22991999	Brain	Brain,Thymus	Brain	reg_13435420	30	43	31	38	0	0	0	0	0	0	1	0	0	0	0	3	0	0	0	0	0	2	1	0	0	0	0	0	0	0	0	0	1	2	0	1	0	0	0	2	2	0
reg_13435421	chr19	22992000	22992199	Brain	Brain	Brain,Spleen	reg_13435421	21	20	22	18	0	0	0	0	1	1	2	0	0	2	0	0	0	0	0	2	0	0	1	0	0	2	1	0	0	0	0	0	1	0	0	0	0	0	0	0	0	0
reg_13435424	chr19	22992600	22992799	Brain	Brain	Brain,Testis	reg_13435424	16	19	21	19	0	0	1	0	0	1	0	0	0	0	0	1	0	0	0	0	1	0	0	0	1	0	0	0	0	0	0	0	0	0	1	2	0	0	0	0	0	0
reg_13435431	chr19	22994000	22994199	Brain	Brain	Brain,Kidney,Lung	reg_13435431	20	9	23	17	0	0	0	0	0	0	1	1	1	0	2	2	0	0	0	0	2	1	3	1	0	0	0	0	0	0	0	0	0	2	0	0	0	0	0	0	0	0
reg_13435432	chr19	22994200	22994399	Brain	Brain	Brain,Kidney	reg_13435432	14	18	24	24	0	0	0	0	0	1	0	1	1	0	2	0	0	0	0	0	0	0	1	0	0	0	0	0	0	0	0	0	1	1	3	0	0	0	0	0	2	2
reg_13435435	chr19	22994800	22994999	Brain	Brain	Brain,Kidney,Lung	reg_13435435	20	23	22	35	0	0	0	0	1	0	0	0	2	0	1	1	0	0	0	1	1	1	1	1	1	0	0	0	0	0	0	0	0	0	2	4	2	0	0	1	2	0
reg_13435436	chr19	22995000	22995199	Brain	Brain	Brain,Kidney,Lung	reg_13435436	11	15	15	15	0	0	0	0	1	1	4	0	2	1	0	1	0	0	0	1	0	1	1	1	4	0	0	0	0	0	0	1	0	0	0	0	0	0	0	3	0	1
reg_13435437	chr19	22995200	22995399	Brain	Brain,Kidney	Brain,Kidney,Lung	reg_13435437	3	6	2	4	0	0	0	0	0	1	0	0	2	2	0	1	0	0	0	1	0	1	4	0	0	0	0	0	0	0	0	1	0	0	2	0	0	0	0	0	0	3
reg_13436387	chr19	23185200	23185399	Brain	Brain	Brain,Lung,Thymus	reg_13436387	1	2	5	5	1	0	1	0	2	0	0	0	0	0	0	0	0	0	0	0	0	0	0	0	0	0	4	0	0	0	2	0	0	0	0	0	0	0	0	0	0	0
reg_13436393	chr19	23186400	23186599	Brain	No_Exp.	Brain,Thymus	reg_13436393	5	2	2	4	0	0	0	0	0	0	0	0	0	2	0	0	0	0	0	0	0	0	0	0	0	0	0	2	0	1	0	0	0	2	0	0	0	0	0	0	0	0
reg_13436402	chr19	23188200	23188399	Brain	Brain	Brain,Spleen,Thymus	reg_13436402	3	4	6	3	1	1	0	0	0	3	0	1	0	2	0	0	0	0	0	0	2	4	0	1	1	0	0	0	0	1	1	0	0	1	0	0	1	0	0	0	2	0
reg_13436406	chr19	23189000	23189199	Brain	Brain,Thymus	Brain,Muscle	reg_13436406	6	4	4	4	0	0	0	2	0	0	0	0	0	0	0	2	3	0	0	0	0	0	2	0	0	1	2	0	2	0	3	0	0	0	0	0	2	0	0	0	0	1
reg_13436407	chr19	23189200	23189399	Brain	Brain,Spleen	Brain,Thymus	reg_13436407	3	5	8	4	0	0	0	0	0	0	2	0	0	0	0	0	0	0	0	0	1	2	0	0	0	2	2	1	3	2	1	0	0	0	0	0	0	0	2	0	0	0
reg_13436414	chr19	23190600	23190799	Brain	Brain,Lung	Brain	reg_13436414	6	4	7	7	1	0	1	0	0	0	1	0	0	1	1	0	0	1	0	1	0	1	0	1	0	0	0	0	2	0	3	2	1	0	0	0	0	0	2	0	0	1
reg_13445005	chr19	24908800	24908999	Brain	Brain,Spleen	Brain,Thymus	reg_13445005	0	1	4	3	1	2	0	0	0	0	0	0	0	2	0	0	0	1	0	0	0	2	0	5	0	0	2	0	4	2	0	0	0	3	0	0	0	1	0	3	1	0
reg_13482421	chr19	32392000	32392199	Brain	Brain,Testis	Brain	reg_13482421	0	5	3	1	0	0	0	1	2	2	0	0	5	1	1	0	0	0	0	1	0	0	0	1	0	1	0	0	2	2	0	0	0	0	0	1	2	2	1	1	0	0
reg_13495850	chr19	35077800	35077999	Brain	Brain,Gut,Heart,Kidney,Lung,Spleen	No_Exp.	reg_13495850	9	0	0	0	0	0	0	0	0	6	0	0	0	0	0	0	0	0	0	0	0	0	0	0	0	0	0	0	0	0	0	0	0	0	0	0	0	0	0	0	0	0
reg_13525868	chr19	41081400	41081599	Brain	Brain	Brain,Heart	reg_13525868	4	3	4	9	0	0	0	0	1	0	0	2	0	0	0	0	0	0	0	0	0	0	0	0	0	0	0	0	0	0	0	0	2	1	0	0	0	0	0	0	0	0
reg_13525869	chr19	41081600	41081799	Brain	No_Exp.	Brain,Heart	reg_13525869	3	0	5	8	0	0	0	0	1	0	1	2	0	0	0	0	0	0	0	0	0	0	0	2	0	0	0	0	0	0	0	0	2	0	0	0	0	0	0	0	0	0
reg_13528455	chr19	41598800	41598999	Brain	Brain	Brain,Gut	reg_13528455	31	43	29	44	0	3	0	0	0	0	0	0	0	0	0	0	0	0	0	0	0	0	2	0	0	0	1	0	1	0	0	0	0	0	1	3	1	0	0	0	2	0
reg_13530062	chr19	41920200	41920399	Brain	Brain,Heart	Lung	reg_13530062	1	2	3	2	0	0	0	0	0	2	1	0	0	0	0	0	0	0	0	0	2	0	0	0	0	0	0	0	0	0	1	0	0	0	0	0	0	0	0	0	0	0
reg_13553103	chr19	46528400	46528599	Brain	Brain,Lung,Muscle	Brain	reg_13553103	14	13	7	9	1	0	0	0	2	0	0	0	4	0	0	0	1	1	0	0	1	0	0	0	0	0	0	0	1	0	0	0	0	0	1	0	0	0	0	0	1	0
reg_13553107	chr19	46529200	46529399	Brain	Brain,Muscle	Brain,Lung	reg_13553107	8	17	11	6	0	0	0	0	2	2	1	0	0	1	0	2	0	0	0	0	0	0	0	0	1	1	0	2	3	0	0	0	0	0	0	0	0	0	0	0	0	0
reg_13553109	chr19	46529600	46529799	Brain	Brain,Muscle	Brain,Lung,Muscle	reg_13553109	11	19	19	15	0	1	0	0	1	0	0	1	2	0	0	1	0	0	0	0	1	0	2	4	2	2	0	1	2	1	0	1	5	0	0	2	0	0	0	0	0	2
reg_13553110	chr19	46529800	46529999	Brain	Brain,Thymus	Brain,Lung	reg_13553110	6	20	8	13	0	1	1	0	0	0	2	3	0	0	0	1	0	0	0	0	0	1	1	3	4	0	0	1	0	3	0	1	0	0	0	0	0	0	0	0	0	0
reg_13557918	chr19	47491400	47491599	Brain	No_Exp.	Brain,Spleen,Thymus	reg_13557918	2	4	2	1	0	0	0	0	0	1	0	0	0	0	1	0	0	0	0	0	1	2	0	0	0	0	0	0	0	0	0	0	0	0	2	0	0	0	0	0	0	0
reg_13557930	chr19	47493800	47493999	Brain	No_Exp.	Brain,Spleen	reg_13557930	6	1	2	0	0	0	0	0	1	0	0	0	0	0	0	0	0	0	0	0	0	0	0	0	0	0	0	0	0	0	0	0	0	0	0	0	0	0	0	0	0	0
reg_13557934	chr19	47494600	47494799	Brain	Brain	Brain,Thymus	reg_13557934	2	3	7	1	0	0	1	0	2	0	0	0	0	0	0	0	0	0	0	0	0	0	0	0	0	0	0	0	2	0	0	0	2	0	0	0	0	0	0	0	3	1
reg_13557958	chr19	47499400	47499599	Brain	Brain,Spleen	Brain	reg_13557958	2	0	5	1	0	0	0	0	0	2	0	1	3	0	0	0	0	0	0	0	0	3	2	0	0	0	0	0	0	4	0	0	2	1	0	1	0	0	0	0	0	0
reg_13588691	chr19	53646000	53646199	Brain	Brain,Muscle,Thymus	Brain,Kidney,Lung	reg_13588691	5	3	5	2	1	0	0	1	0	0	0	0	0	0	1	2	1	0	0	0	1	0	0	0	1	3	0	3	0	1	0	0	0	0	0	1	1	0	0	0	0	2
reg_13588693	chr19	53646400	53646599	Brain	No_Exp.	Brain,Lung	reg_13588693	1	1	0	7	0	1	0	0	0	0	1	2	1	4	1	0	0	0	0	2	0	0	2	4	0	0	0	0	1	0	0	1	0	0	0	0	0	1	0	0	0	0
reg_13588694	chr19	53646600	53646799	Brain	Brain,Spleen	Brain,Lung,Spleen,Thymus	reg_13588694	2	7	5	3	0	0	0	0	0	1	1	0	0	1	1	2	0	0	0	0	1	0	1	4	0	0	0	3	0	1	1	2	0	2	0	0	1	5	0	0	3	3
reg_13588698	chr19	53647400	53647599	Brain	Brain,Spleen,Thyroid,Thymus	Brain,Thymus	reg_13588698	5	3	5	3	0	0	1	0	4	1	0	0	0	0	2	0	0	0	2	0	0	1	0	1	0	0	3	1	0	0	0	0	0	0	0	3	1	6	0	0	2	0
reg_13588699	chr19	53647600	53647799	Brain	Brain,Spleen,Thymus	Brain,Thymus	reg_13588699	8	7	3	0	0	0	0	0	0	0	0	0	0	2	0	0	1	0	4	2	0	1	0	0	0	0	0	1	2	2	1	1	0	0	0	0	0	0	1	0	2	0
reg_13588701	chr19	53648000	53648199	Brain	Thymus	Brain,Liver,Lung,Thymus	reg_13588701	7	4	9	4	2	0	0	1	0	2	0	0	0	0	0	0	0	2	0	0	1	0	0	0	0	1	0	1	1	2	0	0	0	0	0	0	0	1	0	0	0	0
reg_13621357	chr19	60179200	60179399	Brain	Brain,Lung,Muscle	Brain,Lung,Thymus	reg_13621357	3	3	3	6	0	0	3	1	1	1	0	1	2	1	0	1	0	1	0	0	0	2	2	1	1	1	0	0	3	0	1	0	0	0	3	2	0	1	0	1	1	1
reg_13621361	chr19	60180000	60180199	Brain	Brain	Brain,Kidney,Lung	reg_13621361	2	1	4	1	4	0	1	1	2	0	0	0	0	0	1	0	0	0	2	0	0	0	0	0	0	0	1	3	0	0	1	0	1	0	0	0	0	5	0	1	0	0
reg_13623076	chr19	60523000	60523199	Brain	Brain	Brain,Kidney	reg_13623076	5	0	3	0	0	0	0	0	0	0	0	0	5	0	0	1	0	0	0	0	2	0	1	2	0	0	1	0	0	3	0	0	0	0	0	0	4	0	0	0	0	0
reg_13626575	chr19	61222800	61222999	Brain	Brain,Thymus	Brain	reg_13626575	6	3	6	3	0	0	0	0	0	0	0	0	0	0	1	0	0	0	1	0	0	0	0	1	0	0	0	0	0	0	2	2	0	0	2	0	2	0	0	0	0	0
reg_13626577	chr19	61223200	61223399	Brain	Brain,Thymus	Brain,Spleen	reg_13626577	2	8	7	2	0	1	0	0	0	0	2	0	0	0	1	0	0	0	0	0	0	0	2	1	0	0	0	0	1	4	0	2	0	2	0	0	1	1	0	0	0	1
reg_13626579	chr19	61223600	61223799	Brain	Brain,Spleen	No_Exp.	reg_13626579	0	3	5	2	0	0	0	0	0	0	0	0	0	0	0	0	0	0	0	1	1	0	0	0	0	0	0	0	0	1	4	0	0	0	0	0	0	0	0	0	0	1
reg_268748	chr1	53749400	53749599	Gut	No_Exp.	Gut,Spleen	reg_268748	0	0	0	0	1	5	3	0	0	0	0	0	0	0	0	0	0	0	0	0	1	0	0	2	0	0	0	0	1	1	1	0	0	0	0	0	0	0	0	0	0	0
reg_268752	chr1	53750200	53750399	Gut	No_Exp.	Gut,Spleen	reg_268752	0	0	0	0	4	3	3	0	0	0	1	0	0	0	0	0	0	0	0	0	0	0	2	0	0	0	0	0	2	1	0	0	2	0	0	0	0	0	0	0	0	2
reg_275366	chr1	55073000	55073199	Gut	Gut,Kidney,Lung	Brain,Gut,Heart,Kidney,Liver,Lung	reg_275366	1	0	2	2	5	3	2	0	0	0	0	0	1	0	2	1	0	1	0	0	4	0	1	1	0	1	0	0	0	0	0	1	0	0	0	0	5	0	0	1	0	0
reg_335560	chr1	67111800	67111999	Gut	Gut	Gut,Liver	reg_335560	0	0	0	0	96	83	108	76	0	0	0	0	0	0	0	0	2	4	0	0	0	0	0	0	0	0	0	0	0	0	0	0	0	0	0	0	0	0	0	0	0	0
reg_371988	chr1	74397400	74397599	Gut	Gut	Gut,Thymus	reg_371988	0	2	0	0	3	2	1	2	0	0	2	0	3	0	0	0	0	0	0	1	0	0	0	2	0	0	0	0	2	0	0	0	0	0	2	0	0	0	2	0	2	0
reg_371990	chr1	74397800	74397999	Gut	Gut	Gut,Spleen,Thymus	reg_371990	0	0	0	2	2	1	2	7	0	0	0	0	1	1	0	0	0	0	0	0	1	4	0	1	0	0	0	1	1	2	1	2	1	0	0	1	3	0	0	1	0	2
reg_431929	chr1	86385600	86385799	Gut	Gut,Lung,Testis	No_Exp.	reg_431929	3	2	0	2	6	7	3	2	0	0	0	0	0	0	0	0	0	0	0	0	2	0	5	0	0	0	0	0	0	0	0	0	4	1	1	0	0	0	0	0	0	0
reg_431930	chr1	86385800	86385999	Gut	Gut,Lung,Testis	Gut	reg_431930	1	0	2	0	6	5	3	2	0	0	0	0	0	0	0	0	0	0	0	0	1	0	4	1	0	0	0	0	0	0	0	0	0	4	1	2	0	0	0	0	0	0
reg_525020	chr1	105003800	105003999	Gut	Gut,Kidney	Gut	reg_525020	0	0	0	0	0	6	4	2	0	0	0	0	0	0	2	2	0	0	0	0	0	0	0	0	0	0	0	0	0	0	0	0	0	0	0	0	0	0	0	0	0	0
reg_525030	chr1	105005800	105005999	Gut	Gut	Gut,Kidney	reg_525030	0	0	0	0	0	9	6	0	0	0	0	0	0	2	0	1	0	0	0	0	0	0	0	0	0	0	0	0	0	0	0	0	0	0	0	0	0	0	0	0	0	0
reg_525032	chr1	105006200	105006399	Gut	Gut	Gut,Kidney	reg_525032	0	1	0	0	0	7	5	1	0	0	0	0	1	2	0	3	0	0	0	0	0	0	0	0	0	0	0	0	0	0	0	0	0	0	0	0	0	0	0	0	0	0
reg_525033	chr1	105006400	105006599	Gut	Gut	Gut,Kidney	reg_525033	0	0	0	0	1	6	5	0	0	0	0	0	1	2	2	2	0	0	0	0	0	0	0	0	0	0	0	0	1	0	0	0	0	0	0	0	0	0	0	0	0	0
reg_525041	chr1	105008000	105008199	Gut	Gut	Gut,Kidney	reg_525041	0	0	0	0	1	6	5	2	0	0	0	0	2	1	3	1	0	0	0	0	0	0	0	0	0	0	0	0	0	0	0	0	0	0	0	0	0	0	0	0	0	0
reg_529246	chr1	105849000	105849199	Gut	Gut,Thyroid,Thymus	Gut,Thymus	reg_529246	0	1	0	3	1	3	5	6	0	0	0	0	0	0	0	0	0	0	0	0	0	1	0	0	0	0	0	0	0	0	0	0	1	2	2	0	0	2	1	1	2	0
reg_660556	chr1	132111000	132111199	Gut	Gut	Gut,Thyroid	reg_660556	1	1	0	0	0	5	5	6	2	0	0	2	2	0	2	0	0	0	0	0	5	2	0	0	0	1	2	0	0	0	0	0	0	1	0	0	5	0	0	2	0	0
reg_822323	chr1	164464400	164464599	Gut	Gut,Kidney	No_Exp.	reg_822323	0	0	0	0	3	2	3	2	0	0	0	1	1	0	3	1	3	1	0	0	1	0	0	0	0	0	0	0	0	0	2	0	0	0	2	0	0	0	0	0	1	0
reg_888771	chr1	177754000	177754199	Gut	Brain,Gut,Kidney	Kidney	reg_888771	1	2	2	2	1	0	7	3	0	0	0	0	0	2	1	3	0	0	0	0	0	1	0	0	0	0	0	0	0	0	0	0	0	0	0	0	3	0	1	0	0	2
reg_913167	chr1	182633200	182633399	Gut	Gut,Liver	Gut	reg_913167	0	0	0	0	2	6	9	7	0	0	0	0	0	0	0	2	0	0	0	3	0	0	1	1	0	0	0	0	0	0	0	2	0	0	0	0	0	0	0	1	0	0
reg_913173	chr1	182634400	182634599	Gut	No_Exp.	Gut,Liver	reg_913173	0	0	0	1	1	6	10	6	0	0	0	0	0	0	0	0	0	0	0	4	1	0	0	0	0	0	0	2	0	0	0	0	0	0	0	0	0	0	1	0	0	0
reg_913175	chr1	182634800	182634999	Gut	Gut	Gut,Liver	reg_913175	0	0	0	0	5	5	9	8	0	0	0	0	0	0	0	0	0	0	0	0	2	2	0	2	0	0	0	0	0	0	3	1	0	0	0	0	0	0	0	0	0	0
reg_913176	chr1	182635000	182635199	Gut	Gut	Gut,Liver	reg_913176	0	2	0	0	1	3	7	5	0	0	0	0	0	0	0	0	0	0	0	0	2	0	0	0	0	0	0	0	0	0	0	1	0	0	0	0	1	0	0	0	0	0
reg_913177	chr1	182635200	182635399	Gut	Gut	Gut,Liver	reg_913177	0	0	0	0	6	4	11	3	0	0	0	0	0	0	1	0	0	0	0	0	0	2	0	0	0	0	0	0	0	0	1	1	0	0	0	0	1	0	2	0	0	0
reg_913183	chr1	182636400	182636599	Gut	Gut	Gut,Liver	reg_913183	0	0	0	0	2	11	7	2	0	0	0	0	2	0	0	0	0	0	0	3	0	0	0	1	0	0	0	0	0	0	0	0	0	0	0	0	0	0	0	1	0	0
reg_913186	chr1	182637000	182637199	Gut	Gut	Gut,Liver	reg_913186	0	0	0	0	6	8	18	6	0	0	0	0	0	0	2	0	0	0	0	0	0	0	2	0	0	0	0	0	0	0	2	1	0	0	0	1	1	0	1	0	0	0
reg_926794	chr1	185358600	185358799	Gut	No_Exp.	Gut,Kidney	reg_926794	1	1	4	0	1	3	0	5	0	0	0	0	2	1	4	0	4	0	2	1	0	1	1	0	1	0	1	0	4	0	0	1	0	0	0	0	2	0	1	0	0	0
reg_1071195	chr2	18766800	18766999	Gut	Gut,Heart	Gut,Lung	reg_1071195	0	0	1	1	7	4	2	3	0	0	5	0	0	0	0	0	0	0	0	0	0	3	1	0	0	1	0	0	0	0	1	1	0	0	0	3	0	0	0	4	2	0
reg_1102701	chr2	25068000	25068199	Gut	No_Exp.	Gut,Kidney	reg_1102701	0	0	0	0	0	1	4	3	0	0	0	0	6	0	0	1	2	2	1	2	0	2	0	0	0	0	0	0	0	0	0	0	0	0	0	2	0	0	2	0	0	0
reg_1102702	chr2	25068200	25068399	Gut	No_Exp.	Gut,Kidney	reg_1102702	0	0	0	0	2	2	4	0	0	0	0	0	1	0	0	0	2	0	2	0	0	0	0	0	0	0	0	0	0	0	0	0	0	0	0	0	0	0	0	0	0	0
reg_1102706	chr2	25069000	25069199	Gut	Gut	Gut,Kidney	reg_1102706	0	0	0	0	2	1	5	0	0	0	0	0	0	2	2	0	4	0	0	0	0	0	1	0	0	0	0	0	0	0	0	0	0	0	0	0	0	0	0	0	0	0
reg_1102729	chr2	25073600	25073799	Gut	Liver	Gut,Kidney,Liver	reg_1102729	0	0	0	0	0	3	6	0	0	1	0	0	0	1	2	0	4	2	0	0	0	1	1	0	0	0	0	0	0	0	0	0	0	0	0	0	0	0	0	0	0	0
reg_1102730	chr2	25073800	25073999	Gut	Gut,Liver	Gut,Kidney,Liver	reg_1102730	0	0	0	0	0	2	5	4	0	0	0	0	0	2	2	0	2	1	3	1	0	1	1	0	0	0	0	0	0	0	0	0	0	0	0	0	0	0	0	0	0	0
reg_1102734	chr2	25074600	25074799	Gut	Liver	Gut,Kidney,Liver	reg_1102734	0	0	0	0	1	3	4	0	0	0	0	0	0	5	0	0	1	0	0	0	0	0	0	0	0	0	0	0	0	0	0	0	0	0	0	0	0	0	0	0	0	0
reg_1102735	chr2	25074800	25074999	Gut	Liver	Gut,Kidney,Lung	reg_1102735	0	0	0	0	3	3	3	0	0	0	0	0	0	0	1	0	0	4	2	0	0	4	0	0	0	0	0	0	0	0	0	0	0	0	0	0	0	0	0	0	0	0
reg_1103715	chr2	25270800	25270999	Gut	Gut	Brain,Gut	reg_1103715	2	1	1	0	1	6	0	1	0	0	0	0	0	0	0	1	0	0	0	0	0	0	0	0	0	0	0	0	1	2	0	0	1	0	0	0	2	2	0	0	0	0
reg_1139765	chr2	32480800	32480999	Gut	Gut	Gut,Thymus	reg_1139765	0	0	0	0	2	2	0	11	0	0	0	0	0	0	0	0	0	0	0	0	0	0	0	0	0	0	0	0	0	0	0	0	0	0	0	0	0	0	0	0	0	3
reg_1228759	chr2	50279600	50279799	Gut	No_Exp.	Brain,Gut,Kidney,Thymus	reg_1228759	0	1	1	2	2	2	2	3	0	1	0	2	3	2	0	1	0	0	0	0	0	4	2	1	0	1	0	0	1	0	1	0	2	0	0	0	1	2	0	1	2	3
reg_1289000	chr2	62327800	62327999	Gut	No_Exp.	Gut,Spleen,Thyroid,Thymus	reg_1289000	0	0	0	0	9	2	4	2	0	0	0	0	0	0	0	0	0	0	0	1	0	0	0	0	0	0	0	0	1	0	0	0	0	0	0	0	0	1	0	0	2	0
reg_1289002	chr2	62328200	62328399	Gut	Gut	Gut,Spleen,Thyroid	reg_1289002	0	0	0	0	7	2	3	8	0	0	0	0	0	0	0	0	3	0	0	2	0	0	0	3	0	0	0	0	0	0	0	0	0	0	0	0	0	0	0	0	0	0
reg_1289004	chr2	62328600	62328799	Gut	Gut	Gut,Thymus	reg_1289004	1	0	0	2	7	0	2	0	0	0	0	0	0	0	0	0	0	1	0	0	0	2	2	0	0	0	0	0	0	0	0	0	0	0	0	0	0	0	0	0	2	0
reg_1324394	chr2	69406600	69406799	Gut	Gut,Spleen	Gut	reg_1324394	0	0	0	0	2	1	2	3	0	0	0	0	0	0	0	0	1	0	0	0	0	0	0	0	0	0	0	0	0	4	0	2	0	0	0	0	0	0	0	0	0	0
reg_1356302	chr2	75788200	75788399	Gut	Gut,Lung	No_Exp.	reg_1356302	0	0	0	0	6	1	4	5	0	0	0	0	1	0	0	2	0	0	0	0	0	0	0	1	0	0	2	0	0	0	0	0	0	0	0	0	0	0	0	2	0	0
reg_1356307	chr2	75789200	75789399	Gut	Gut	Gut,Lung	reg_1356307	0	0	0	0	14	1	1	4	0	1	0	0	0	0	0	1	0	0	1	0	1	0	0	2	0	0	0	0	0	0	0	0	0	0	0	0	0	0	0	0	0	0
reg_1573926	chr2	119313000	119313199	Gut	Gut	Gut,Lung	reg_1573926	0	0	0	0	2	6	0	8	0	0	0	0	0	0	0	1	0	0	0	0	0	1	0	1	0	0	0	0	0	0	0	0	0	0	0	0	0	0	0	0	0	0
reg_1573927	chr2	119313200	119313399	Gut	Gut	Gut,Lung	reg_1573927	0	0	0	0	3	4	2	16	0	0	0	0	0	0	0	1	0	0	0	0	0	1	1	0	1	0	0	0	0	0	0	0	2	0	1	0	0	0	0	0	2	0
reg_1589276	chr2	122383000	122383199	Gut	No_Exp.	Gut,Testis	reg_1589276	1	0	0	0	3	1	1	7	0	0	0	0	0	0	0	0	0	0	0	0	0	0	0	0	0	0	0	0	0	0	0	0	0	1	0	1	0	0	0	0	0	0
reg_1589290	chr2	122385800	122385999	Gut	Gut	Gut,Testis	reg_1589290	0	3	0	0	2	6	5	2	0	0	0	0	0	0	0	0	0	0	0	0	0	0	1	0	0	0	0	0	0	0	0	0	0	0	1	0	0	0	0	0	0	0
reg_1589300	chr2	122387800	122387999	Gut	Brain,Gut,Testis	Gut,Testis	reg_1589300	1	0	1	1	10	5	6	2	0	2	0	0	0	0	0	0	0	0	0	0	0	0	0	0	0	0	0	0	0	0	0	0	1	2	1	0	0	0	0	0	0	0
reg_1589302	chr2	122388200	122388399	Gut	Gut,Testis	Brain,Gut,Testis	reg_1589302	0	3	3	1	17	6	10	17	0	0	0	0	0	0	0	0	0	0	0	0	0	0	1	0	1	0	0	0	0	0	0	0	0	0	0	3	0	0	0	0	0	0
reg_1589303	chr2	122388400	122388599	Gut	Brain,Gut,Testis	Brain,Gut	reg_1589303	4	2	0	1	11	11	8	3	0	0	0	0	0	0	0	0	0	0	0	0	0	0	0	0	0	0	0	0	0	0	0	0	0	0	0	2	0	0	0	0	0	0
reg_1589307	chr2	122389200	122389399	Gut	Gut	Brain,Gut	reg_1589307	0	0	0	0	5	2	5	2	0	0	0	0	0	0	0	0	0	0	0	0	0	0	0	0	0	0	0	0	0	0	0	0	0	0	1	0	0	0	0	0	0	0
reg_1589309	chr2	122389600	122389799	Gut	Gut	Gut,Testis	reg_1589309	1	0	0	0	2	3	7	13	0	0	0	0	0	0	0	0	0	0	0	0	0	0	0	0	0	0	0	0	0	0	0	0	0	0	0	0	0	0	0	0	0	0
reg_1620804	chr2	128688600	128688799	Gut	Gut	Gut,Kidney	reg_1620804	1	0	4	0	3	1	2	5	0	0	0	0	0	0	0	1	1	0	0	0	0	0	0	0	0	0	0	0	0	0	0	0	0	0	0	2	0	0	0	0	0	0
reg_1728584	chr2	150244600	150244799	Gut	No_Exp.	Brain,Gut,Heart,Kidney,Lung,Spleen,Thyroid	reg_1728584	0	1	2	0	4	0	2	2	0	0	0	0	0	3	0	0	0	0	0	0	1	0	1	0	0	0	2	0	0	3	0	0	0	0	0	0	2	2	1	0	2	1
reg_1742900	chr2	153107800	153107999	Gut	Gut,Lung	Gut	reg_1742900	0	0	0	0	11	2	7	20	0	0	0	3	0	0	0	0	0	0	0	0	1	2	1	3	0	0	0	0	1	0	0	3	0	0	0	0	0	0	0	0	0	0
reg_1764793	chr2	157486400	157486599	Gut	No_Exp.	Gut,Thymus	reg_1764793	0	4	0	0	13	1	3	9	0	0	0	0	0	0	0	0	0	0	0	0	0	0	2	0	0	0	0	0	0	0	0	0	0	0	0	0	0	0	0	0	0	2
reg_1794819	chr2	163491600	163491799	Gut	Gut,Kidney	Gut	reg_1794819	0	0	0	0	1	5	4	0	0	0	0	0	0	5	0	2	0	0	0	0	0	0	0	0	0	0	0	0	0	0	0	0	0	0	0	0	0	0	0	0	0	0
reg_1799990	chr2	164525800	164525999	Gut	Gut,Lung	Gut	reg_1799990	0	0	0	0	2	14	2	7	0	0	0	1	0	0	0	1	0	0	0	0	2	1	1	2	0	0	0	2	0	4	0	0	0	0	0	0	0	0	0	0	1	0
reg_1800018	chr2	164531400	164531599	Gut	Gut,Lung	No_Exp.	reg_1800018	0	0	0	0	0	5	2	2	0	0	0	0	0	0	0	1	2	0	0	0	0	1	0	1	2	0	0	0	0	0	0	0	0	0	0	0	1	0	0	0	0	2
reg_1800022	chr2	164532200	164532399	Gut	Gut,Lung	Gut	reg_1800022	0	0	0	2	6	8	6	6	0	0	0	0	0	0	0	1	0	0	0	0	0	1	0	3	0	0	0	0	0	0	0	2	0	0	0	0	0	0	0	0	0	0
reg_1814942	chr2	167516200	167516399	Gut	Gut,Spleen	Gut,Thymus	reg_1814942	0	0	1	0	2	5	8	1	0	0	0	0	1	0	0	0	0	1	0	0	2	0	0	1	0	0	0	0	0	0	1	1	0	0	0	0	0	1	0	0	1	5
reg_1849742	chr2	174476200	174476399	Gut	Gut,Testis	No_Exp.	reg_1849742	0	0	0	0	5	4	2	3	0	0	0	0	0	0	0	1	0	0	0	0	0	1	1	1	0	0	0	0	0	0	0	0	2	0	2	2	0	0	0	0	0	0
reg_1878972	chr2	180322200	180322399	Gut	Gut	Gut,Lung	reg_1878972	0	0	0	0	3	21	7	3	0	1	0	0	0	0	0	0	0	0	0	0	0	2	0	0	0	0	0	0	0	0	0	0	0	0	0	0	0	0	0	0	0	0
reg_1878973	chr2	180322400	180322599	Gut	Gut	Gut,Lung	reg_1878973	0	0	0	0	7	20	6	5	0	0	0	0	0	0	0	0	0	0	0	0	1	0	0	0	0	0	0	0	0	0	0	0	0	0	0	0	0	0	0	0	0	0
reg_1878974	chr2	180322600	180322799	Gut	Gut	Gut,Lung	reg_1878974	0	0	0	0	5	20	4	7	0	1	0	0	0	0	0	0	0	0	0	0	1	0	0	0	0	0	0	0	0	0	0	0	0	0	0	0	0	0	0	0	0	0
reg_1878977	chr2	180323200	180323399	Gut	Gut	Gut,Lung	reg_1878977	0	0	0	0	8	18	7	3	0	0	0	0	0	0	0	1	0	0	0	0	0	0	0	0	0	0	0	0	0	0	0	0	0	0	0	0	0	0	0	0	0	0
reg_1883323	chr2	181192400	181192599	Gut	Gut,Liver	Gut	reg_1883323	0	0	0	0	12	15	15	25	0	0	0	0	0	0	0	0	0	0	6	0	2	2	1	0	0	0	0	0	0	1	0	0	0	0	0	0	0	0	0	0	0	0
reg_1883327	chr2	181193200	181193399	Gut	Gut	Gut,Lung	reg_1883327	0	0	0	0	4	12	15	19	0	0	0	0	0	0	0	0	0	0	7	0	1	0	0	0	0	1	0	0	0	0	0	0	1	0	0	0	0	0	0	0	0	0
reg_1927939	chrX	8002200	8002399	Gut	Gut	Gut,Kidney	reg_1927939	0	0	1	2	11	6	7	4	0	0	0	0	3	3	0	1	0	0	0	0	0	0	0	0	0	0	0	0	0	0	0	0	0	0	0	0	0	0	0	0	0	0
reg_1927943	chrX	8003000	8003199	Gut	Gut	Gut,Kidney	reg_1927943	0	0	0	0	5	7	2	12	0	0	0	0	0	3	0	1	0	0	0	0	0	0	0	0	0	0	0	0	0	0	0	0	0	1	0	0	0	0	0	0	0	0
reg_1939565	chrX	10327400	10327599	Gut	Gut	Gut,Liver	reg_1939565	0	0	0	0	2	1	6	2	0	0	0	0	0	0	0	0	0	1	5	1	0	0	0	0	0	0	0	0	0	0	0	0	0	0	0	0	0	0	0	0	0	0
reg_1979939	chrX	18402200	18402399	Gut	Gut	Gut,Liver	reg_1979939	0	0	0	0	8	1	12	6	0	0	0	0	0	0	0	0	2	0	0	0	0	0	0	0	0	0	0	0	0	0	0	0	0	0	0	0	0	0	0	0	0	0
reg_2370803	chrX	96575000	96575199	Gut	Gut	Gut,Lung	reg_2370803	0	0	0	0	8	3	4	5	0	0	0	0	0	0	0	0	0	0	0	0	0	1	4	0	0	0	0	0	0	0	0	0	0	0	0	0	1	0	0	0	0	0
reg_2370817	chrX	96577800	96577999	Gut	Gut	Gut,Lung	reg_2370817	0	0	0	0	12	5	9	8	0	0	0	0	1	0	0	0	0	0	0	0	0	0	0	2	0	0	0	0	0	0	0	0	0	0	0	0	0	0	0	0	0	0
reg_2459566	chrX	114327600	114327799	Gut	Gut,Lung	Thymus	reg_2459566	0	0	0	0	0	1	0	7	0	0	0	1	0	0	0	0	0	0	0	0	0	0	2	1	0	0	0	0	1	0	0	0	0	0	0	1	0	0	1	0	4	0
reg_2586294	chrX	139673200	139673399	Gut	Gut	Gut,Kidney	reg_2586294	0	0	0	0	2	3	2	5	2	0	0	2	0	2	2	0	0	0	0	4	0	2	0	0	0	0	0	0	0	0	0	0	0	0	0	0	0	0	0	0	0	2
reg_2761382	chr3	3659400	3659599	Gut	Gut,Kidney,Thymus	Gut,Kidney	reg_2761382	0	0	0	0	153	107	222	219	1	0	0	0	2	2	1	0	0	0	0	0	0	0	0	0	0	0	0	0	0	0	0	0	0	0	0	0	0	0	0	0	2	1
reg_2884394	chr3	28261800	28261999	Gut	Gut	Brain,Gut,Spleen,Thymus	reg_2884394	3	1	1	2	2	0	5	4	0	2	0	0	0	0	0	0	0	0	0	0	0	0	0	0	0	1	0	2	2	0	1	1	0	0	0	0	0	0	0	2	0	2
reg_2921804	chr3	35743800	35743999	Gut	Gut,Spleen	Gut,Thymus	reg_2921804	0	0	0	0	1	12	2	13	0	0	0	0	0	0	0	0	0	0	0	0	0	1	0	0	0	0	0	0	0	0	0	0	0	0	0	0	0	0	0	0	0	0
reg_3189944	chr3	89371800	89371999	Gut	Gut	Gut,Thymus	reg_3189944	0	0	0	0	1	5	1	2	0	0	0	0	0	0	0	0	0	0	0	0	0	0	2	0	0	0	0	0	0	0	0	0	0	0	0	0	0	0	0	0	0	0
reg_3189945	chr3	89372000	89372199	Gut	Gut	Gut,Thyroid	reg_3189945	0	0	0	0	6	4	10	4	0	0	0	0	0	2	1	0	0	0	0	0	0	0	0	0	0	0	0	0	0	0	2	0	0	0	0	0	0	0	0	2	2	0
reg_3189950	chr3	89373000	89373199	Gut	Gut,Thyroid	Gut	reg_3189950	0	0	0	0	2	9	4	3	0	0	1	0	0	0	2	0	1	0	0	0	1	0	0	0	0	0	1	0	0	0	0	1	0	0	0	0	2	1	0	0	0	0
reg_3189959	chr3	89374800	89374999	Gut	Gut	Gut,Thyroid	reg_3189959	1	0	0	0	1	6	5	3	0	0	0	0	0	0	3	1	0	0	0	0	0	1	0	0	0	0	2	0	3	0	2	0	0	0	2	0	3	3	0	0	0	1
reg_3250590	chr3	101501000	101501199	Gut	Gut,Heart,Liver,Thyroid	No_Exp.	reg_3250590	0	0	0	0	6	0	3	2	0	1	4	1	0	1	0	1	3	1	1	1	2	0	0	0	0	0	0	0	0	0	0	0	0	0	2	0	0	0	0	0	0	0
reg_3389194	chr3	129221800	129221999	Gut	Gut,Kidney	No_Exp.	reg_3389194	0	0	0	0	4	2	2	3	0	0	0	0	1	1	3	1	0	0	0	0	0	0	0	0	0	0	0	0	0	0	0	0	0	0	0	0	0	0	0	0	0	0
reg_3399233	chr3	131229600	131229799	Gut	Thymus	Gut,Kidney	reg_3399233	0	0	0	0	5	0	3	1	1	1	2	0	0	1	1	3	0	0	1	0	0	1	1	0	0	0	1	0	1	0	0	1	0	0	0	0	0	0	0	0	2	0
reg_3399234	chr3	131229800	131229999	Gut	Gut,Lung,Thymus	No_Exp.	reg_3399234	0	0	0	0	2	2	5	1	3	1	0	2	0	1	2	2	0	0	3	2	0	1	2	0	0	0	1	0	1	0	0	1	0	0	0	0	0	0	0	0	0	2
reg_3399446	chr3	131272200	131272399	Gut	Gut,Heart,Kidney	Gut	reg_3399446	0	0	0	0	13	2	4	5	0	2	0	2	0	1	0	0	0	0	0	2	0	0	0	0	2	0	2	0	0	0	0	0	0	0	0	0	0	0	0	0	0	0
reg_3406317	chr3	132646400	132646599	Gut	Gut,Thymus	Gut	reg_3406317	0	0	0	0	6	8	13	4	0	0	0	0	0	0	0	0	3	0	2	0	0	0	0	0	0	0	0	0	0	0	0	0	0	0	0	0	0	0	0	0	0	0
reg_3468102	chr3	145003400	145003599	Gut	Gut,Lung	Gut	reg_3468102	0	0	0	0	0	2	2	4	0	0	0	0	0	0	0	0	0	0	0	0	0	0	0	0	0	0	0	0	0	0	0	0	0	0	0	0	0	0	0	0	0	0
reg_3503929	chr3	152168800	152168999	Gut	Gut,Heart	Gut	reg_3503929	0	0	2	0	7	5	4	4	0	0	2	0	0	1	2	1	0	0	0	0	0	5	2	0	0	0	0	0	0	0	0	0	1	0	0	0	0	0	0	0	0	0
reg_3508525	chr3	153088000	153088199	Gut	Gut,Thyroid	No_Exp.	reg_3508525	0	0	0	0	2	5	1	0	0	0	0	0	0	0	0	0	0	0	0	0	0	0	0	0	0	0	0	0	0	0	0	0	0	0	0	0	0	0	0	3	0	0
reg_3508526	chr3	153088200	153088399	Gut	Gut,Thyroid	No_Exp.	reg_3508526	0	0	0	0	4	1	2	3	0	0	0	0	0	0	0	0	0	0	0	0	0	0	0	0	0	0	0	0	0	0	0	1	0	2	0	0	0	3	0	3	0	0
reg_3598124	chr4	10968000	10968199	Gut	Gut	Gut,Muscle	reg_3598124	0	0	0	1	5	0	0	10	0	0	0	0	0	0	0	0	0	0	4	2	0	0	0	0	0	0	0	0	0	0	0	0	0	0	0	0	0	0	0	0	0	0
reg_3598145	chr4	10972200	10972399	Gut	Gut	Gut,Muscle	reg_3598145	2	0	0	0	4	0	0	7	0	0	0	0	0	0	0	0	3	0	1	0	0	0	0	0	0	0	0	0	0	0	0	0	0	0	0	0	0	0	0	0	0	0
reg_3598150	chr4	10973200	10973399	Gut	Gut,Liver	Gut	reg_3598150	0	0	0	1	6	0	1	9	0	0	0	0	0	2	1	2	0	0	0	0	0	2	0	0	0	0	0	0	0	0	0	0	0	0	0	0	0	0	0	0	0	0
reg_3598152	chr4	10973600	10973799	Gut	Gut,Liver	Gut	reg_3598152	2	0	0	0	6	4	1	35	0	0	0	0	0	0	0	0	0	0	0	0	0	0	0	0	0	0	0	0	0	0	0	0	0	0	0	0	0	0	0	0	0	0
reg_3598226	chr4	10988400	10988599	Gut	Gut	Gut,Thymus	reg_3598226	0	0	0	0	0	0	6	2	0	0	0	0	0	1	0	0	2	0	3	0	3	0	0	2	2	0	0	0	0	1	0	0	0	3	0	0	1	0	0	0	0	1
reg_3599189	chr4	11181000	11181199	Gut	Gut,Spleen	Gut,Kidney,Spleen,Thymus	reg_3599189	0	0	3	1	4	3	1	0	0	1	0	3	2	0	0	0	0	0	0	0	2	0	0	0	0	0	0	0	1	1	1	1	1	1	0	0	0	0	0	1	0	2
reg_3599195	chr4	11182200	11182399	Gut	Testis	Gut,Spleen,Testis	reg_3599195	2	0	2	1	0	6	0	3	0	0	1	0	2	2	0	0	0	0	0	0	0	0	0	0	0	0	0	1	2	3	0	0	4	0	0	0	2	0	0	0	0	0
reg_3599197	chr4	11182600	11182799	Gut	Spleen	Gut,Testis,Thymus	reg_3599197	2	1	1	0	2	6	4	2	0	0	1	2	1	0	0	0	0	1	0	0	2	0	1	0	2	3	0	0	1	5	0	1	0	1	0	2	1	0	0	2	2	0
reg_3599201	chr4	11183400	11183599	Gut	Spleen	Gut,Spleen,Testis,Thymus	reg_3599201	2	2	0	0	0	4	3	1	0	0	0	4	0	0	0	2	0	0	0	1	1	0	0	0	0	0	0	0	1	5	1	0	3	0	0	2	0	0	0	0	0	1
reg_3748431	chr4	41029400	41029599	Gut	Gut,Muscle	Gut,Thymus	reg_3748431	0	0	0	0	4	1	1	10	0	2	1	1	0	0	0	0	0	0	0	1	1	0	0	0	0	2	1	0	1	1	0	0	0	0	0	1	0	0	1	0	0	1
reg_3748438	chr4	41030800	41030999	Gut	Gut,Heart	Gut	reg_3748438	0	0	0	0	1	3	1	4	1	3	0	3	0	0	2	0	0	0	0	0	0	0	0	0	0	2	0	0	0	1	0	0	2	0	0	0	0	0	0	0	0	0
reg_3748443	chr4	41031800	41031999	Gut	Gut,Heart	No_Exp.	reg_3748443	0	0	0	0	5	2	1	2	3	1	3	0	0	2	0	0	0	0	0	0	0	0	0	0	1	0	2	1	1	0	0	0	0	0	0	1	0	0	0	0	0	0
reg_3760784	chr4	43500000	43500199	Gut	No_Exp.	Gut,Thymus	reg_3760784	1	0	0	0	4	5	8	4	0	1	2	0	2	0	1	0	0	0	0	0	1	1	0	0	0	0	0	0	0	0	0	2	1	1	1	0	2	0	0	0	0	0
reg_3778916	chr4	47126400	47126599	Gut	No_Exp.	Gut,Thymus	reg_3778916	0	0	0	0	2	4	2	2	0	0	0	0	0	0	0	0	0	0	0	0	0	0	0	0	0	0	0	0	0	4	1	1	0	0	0	2	1	1	0	0	2	4
reg_4039729	chr4	99289000	99289199	Gut	No_Exp.	Gut,Thyroid	reg_4039729	0	0	0	2	1	2	3	2	1	0	0	2	0	0	0	0	0	1	1	2	1	0	0	0	1	0	1	0	2	0	1	0	0	0	0	1	0	0	0	0	0	0
reg_4077315	chr4	106806200	106806399	Gut	Spleen,Thyroid	Gut,Spleen,Thyroid,Thymus	reg_4077315	1	0	0	0	4	5	0	0	0	0	1	0	0	0	0	0	0	0	0	0	0	0	0	0	0	0	0	0	0	2	3	2	0	1	0	0	0	1	6	0	0	1
reg_4123377	chr4	116018600	116018799	Gut	Gut,Testis	No_Exp.	reg_4123377	2	0	0	0	2	0	3	4	1	0	0	0	0	0	0	0	0	0	0	0	0	0	0	0	0	0	0	0	0	0	0	0	0	1	2	1	0	0	0	0	0	0
reg_4123380	chr4	116019200	116019399	Gut	Brain,Gut,Testis	Testis	reg_4123380	0	0	0	0	7	1	15	6	0	0	0	0	0	0	0	0	0	2	0	0	2	1	0	0	0	0	0	0	2	0	1	0	2	2	0	1	0	0	1	0	0	0
reg_4123385	chr4	116020200	116020399	Gut	Brain,Gut	Gut,Thymus	reg_4123385	0	0	0	0	7	0	2	1	0	0	0	0	0	0	0	0	4	1	0	0	0	0	0	0	0	0	0	0	0	0	0	0	1	4	0	1	0	0	0	0	2	1
reg_4123389	chr4	116021000	116021199	Gut	Gut,Spleen	No_Exp.	reg_4123389	0	0	0	2	7	1	1	2	0	0	0	0	0	0	0	0	0	1	0	0	0	0	0	0	0	0	0	0	0	0	0	0	0	0	0	0	0	0	0	0	0	0
reg_4134302	chr4	118203600	118203799	Gut	Gut,Kidney,Lung,Thymus	Gut,Lung,Thymus	reg_4134302	0	0	0	0	0	2	7	1	0	0	0	0	0	0	1	0	1	0	0	0	1	3	2	0	0	0	0	0	0	0	0	2	0	2	0	0	0	0	0	4	0	0
reg_4146412	chr4	120625600	120625799	Gut	Gut,Thyroid	No_Exp.	reg_4146412	0	0	0	0	0	9	1	0	0	0	0	0	0	1	0	0	0	0	0	0	0	0	0	0	0	0	0	0	0	0	0	0	0	0	0	0	1	1	2	1	0	0
reg_4159831	chr4	123309400	123309599	Gut	Gut	Brain,Gut	reg_4159831	1	0	0	0	5	6	6	3	0	0	0	0	0	0	0	0	0	0	0	0	0	0	0	0	2	0	0	0	0	0	0	0	0	0	1	0	2	0	0	0	0	0
reg_4159832	chr4	123309600	123309799	Gut	Gut,Kidney	Gut,Kidney,Spleen	reg_4159832	1	0	0	0	10	6	12	17	0	0	0	0	0	0	0	2	0	0	0	0	0	0	0	0	2	0	0	0	2	0	0	2	1	0	1	0	2	3	1	0	0	0
reg_4159833	chr4	123309800	123309999	Gut	Gut,Kidney	Gut,Spleen	reg_4159833	1	0	3	0	22	3	21	14	0	0	0	0	0	0	1	3	0	0	0	0	0	0	0	0	1	0	0	0	3	1	2	1	1	1	0	0	1	1	0	0	0	0
reg_4159834	chr4	123310000	123310199	Gut	Brain,Gut,Kidney,Muscle,Spleen	Brain,Gut,Kidney,Lung,Muscle	reg_4159834	1	0	1	0	21	18	17	12	0	0	0	0	1	0	1	2	0	0	0	0	0	0	0	0	2	0	2	0	0	1	0	2	1	3	0	0	1	0	1	0	0	0
reg_4159836	chr4	123310400	123310599	Gut	Gut,Testis	Brain,Gut,Kidney,Muscle	reg_4159836	1	1	1	1	24	5	30	12	0	0	0	0	0	2	2	1	0	0	0	0	2	0	0	0	2	0	0	0	1	0	1	0	0	0	0	1	0	0	0	1	0	2
reg_4159837	chr4	123310600	123310799	Gut	Gut	Brain,Gut,Muscle	reg_4159837	2	1	0	1	8	4	8	5	0	0	1	0	1	0	0	0	0	0	0	0	0	0	0	0	0	1	0	0	0	0	1	0	2	1	2	0	0	0	1	0	0	0
reg_4159839	chr4	123311000	123311199	Gut	Brain,Gut,Kidney	Gut,Heart,Kidney,Muscle	reg_4159839	3	0	0	1	27	8	25	22	2	0	2	0	0	0	2	3	0	0	0	0	0	2	0	0	5	0	2	0	1	1	0	1	4	0	1	0	0	0	0	0	0	0
reg_4159843	chr4	123311800	123311999	Gut	Gut,Kidney,Spleen	Gut,Kidney	reg_4159843	0	0	1	0	40	9	55	33	0	0	0	1	1	1	0	2	0	0	0	0	0	2	2	0	0	1	0	2	2	2	1	2	0	2	0	0	0	2	2	0	0	1
reg_4159844	chr4	123312000	123312199	Gut	Gut,Kidney,Thyroid	Gut,Kidney	reg_4159844	2	0	0	0	29	11	36	22	0	0	0	1	1	3	0	0	0	0	0	0	0	0	0	0	0	0	0	0	1	2	0	2	1	0	0	0	0	1	0	3	0	1
reg_4159846	chr4	123312400	123312599	Gut	Gut,Testis	Gut,Kidney,Testis,Thyroid	reg_4159846	1	0	0	0	47	15	28	27	0	0	0	0	1	2	2	0	0	0	0	0	0	2	0	1	0	0	0	0	1	1	1	1	0	2	0	0	0	1	0	0	0	0
reg_4214987	chr4	134340600	134340799	Gut	No_Exp.	Gut,Kidney,Testis	reg_4214987	0	0	0	0	5	2	3	5	0	0	0	0	4	1	1	1	0	0	0	0	0	0	0	0	0	0	2	0	0	0	0	1	1	0	2	0	0	0	0	0	0	0
reg_4214995	chr4	134342200	134342399	Gut	Gut,Kidney	No_Exp.	reg_4214995	0	0	0	0	3	4	4	2	0	0	0	0	0	1	0	3	0	0	0	0	0	0	0	0	0	0	0	0	0	0	0	0	0	1	3	2	0	0	0	0	0	1
reg_4214996	chr4	134342400	134342599	Gut	Gut,Kidney,Testis	Gut	reg_4214996	0	0	0	0	9	2	4	4	0	0	0	0	0	1	0	4	0	0	0	0	0	0	0	0	2	0	5	0	0	0	0	0	2	0	1	2	0	0	0	0	0	0
reg_4217936	chr4	134930400	134930599	Gut	Gut,Spleen,Thymus	Gut	reg_4217936	0	2	1	0	3	5	0	1	0	0	0	0	1	0	2	0	0	2	0	1	0	2	0	0	0	0	0	0	0	4	2	0	0	3	1	0	3	0	0	0	0	2
reg_4238083	chr4	138959800	138959999	Gut	Gut,Liver,Lung,Spleen	Gut,Kidney,Liver,Lung,Spleen	reg_4238083	0	0	0	0	0	0	3	6	0	0	0	0	0	2	0	1	0	3	4	0	1	2	1	0	0	0	0	0	0	1	0	1	1	0	0	0	0	0	0	0	0	1
reg_4238088	chr4	138960800	138960999	Gut	Gut,Liver	Gut,Lung	reg_4238088	0	0	0	0	0	1	2	5	0	0	0	0	0	0	0	0	0	1	0	1	0	1	0	0	0	0	0	0	2	0	0	1	0	0	0	0	0	0	0	0	0	0
reg_4282831	chr4	147909400	147909599	Gut	Gut,Heart	Gut,Heart,Muscle	reg_4282831	0	1	0	0	5	5	11	0	0	0	1	4	5	0	0	0	0	1	1	5	2	0	1	0	0	0	0	1	2	3	0	0	0	0	0	3	1	0	1	0	0	0
reg_4324069	chr4	156157000	156157199	Gut	Gut,Thymus	Gut	reg_4324069	0	0	0	0	8	4	6	1	0	0	0	0	0	1	0	1	0	0	0	0	1	1	2	0	0	0	0	0	0	2	0	0	2	0	0	0	0	0	0	0	0	0
reg_4324070	chr4	156157200	156157399	Gut	Gut	Gut,Kidney	reg_4324070	0	0	1	0	10	26	4	4	0	2	0	0	0	1	0	0	0	2	0	1	1	0	3	0	0	0	0	0	0	0	0	0	0	0	1	0	0	1	0	0	0	0
reg_4324080	chr4	156159200	156159399	Gut	Gut	Gut,Lung	reg_4324080	0	0	0	2	4	11	1	4	0	0	0	0	0	0	0	0	0	0	0	1	1	0	2	0	0	0	0	0	0	0	0	0	0	0	0	0	0	0	0	0	0	0
reg_4324086	chr4	156160400	156160599	Gut	No_Exp.	Gut,Lung	reg_4324086	0	0	0	0	1	6	2	3	0	0	0	0	0	0	0	2	0	0	0	0	2	0	0	0	0	0	0	0	0	0	0	0	0	0	0	0	0	0	0	0	0	0
reg_4324102	chr4	156163600	156163799	Gut	No_Exp.	Gut,Kidney	reg_4324102	1	0	0	0	0	2	8	1	0	1	0	0	2	0	0	0	0	0	0	0	0	0	1	0	0	0	0	0	0	0	1	2	0	0	0	0	0	0	0	0	0	1
reg_4474236	chr5	29682200	29682399	Gut	Gut	Gut,Spleen	reg_4474236	0	0	0	0	4	10	5	7	0	0	0	0	0	0	0	0	0	0	0	0	0	0	0	0	0	0	0	0	0	0	0	0	0	2	0	0	0	0	1	0	0	0
reg_4480627	chr5	30960400	30960599	Gut	Gut,Kidney	Gut,Kidney,Testis	reg_4480627	0	0	0	0	13	12	18	5	0	0	0	0	0	1	4	0	0	0	0	0	0	0	0	0	0	0	0	0	0	0	0	0	0	0	0	2	0	0	0	0	0	0
reg_4480629	chr5	30960800	30960999	Gut	Gut,Kidney	Gut	reg_4480629	0	0	0	0	3	8	2	4	0	0	0	0	1	0	0	2	2	0	0	1	0	0	0	0	0	0	0	0	0	0	0	0	1	0	0	0	0	0	0	0	0	0
reg_4480630	chr5	30961000	30961199	Gut	Gut,Kidney	Gut	reg_4480630	0	0	0	0	2	7	9	10	0	0	0	0	2	0	0	1	0	0	0	1	0	0	0	0	0	0	0	0	0	0	0	0	0	0	0	0	0	0	0	0	0	0
reg_4487659	chr5	32366800	32366999	Gut	Gut	Gut,Lung	reg_4487659	0	0	0	0	0	6	5	1	0	0	0	0	0	0	0	0	0	0	0	0	0	3	0	2	0	0	0	0	0	0	0	0	0	0	0	0	0	0	0	0	1	0
reg_4487663	chr5	32367600	32367799	Gut	Gut	Gut,Lung	reg_4487663	0	0	0	0	2	11	0	0	0	0	0	0	0	0	0	0	0	0	0	0	2	2	2	1	0	0	0	0	0	0	0	0	0	2	0	0	0	0	0	0	0	1
reg_4491025	chr5	33040000	33040199	Gut	Gut,Testis	Gut	reg_4491025	0	0	0	0	10	2	4	0	0	0	0	0	0	0	0	1	0	0	0	0	0	0	0	0	0	0	0	0	0	0	0	0	1	1	0	2	0	2	0	0	1	4
reg_4494743	chr5	33783600	33783799	Gut	Gut	Gut,Heart,Thymus	reg_4494743	0	2	3	0	1	7	3	2	1	3	0	1	0	1	0	2	1	0	0	2	2	1	0	0	1	0	1	1	2	0	4	0	3	0	2	2	0	0	2	2	0	1
reg_4494744	chr5	33783800	33783999	Gut	Brain,Gut,Kidney	Brain,Gut,Heart	reg_4494744	0	1	1	1	4	8	1	6	0	2	0	1	2	2	0	0	1	0	0	2	1	1	2	2	1	0	3	0	2	2	3	0	3	0	0	0	2	0	1	0	2	0
reg_4494747	chr5	33784400	33784599	Gut	Gut,Muscle	Gut,Heart,Lung,Thymus	reg_4494747	0	0	1	0	8	2	7	1	1	0	0	0	0	3	0	2	0	0	0	0	3	3	0	1	1	0	2	1	0	1	1	0	0	1	1	0	0	0	1	1	1	1
reg_4494756	chr5	33786200	33786399	Gut	Gut	Gut,Spleen	reg_4494756	3	0	0	0	5	2	5	6	1	0	1	0	0	1	0	0	0	1	1	1	1	0	0	4	4	1	0	0	0	2	2	3	0	0	1	0	0	0	1	1	1	1
reg_4545072	chr5	43849400	43849599	Gut	Gut,Lung,Thyroid	Gut	reg_4545072	0	0	0	0	0	5	4	0	1	1	0	0	0	0	0	0	0	0	0	0	2	1	0	0	2	0	0	0	0	4	0	0	0	0	0	1	1	1	0	0	0	0
reg_4553422	chr5	45519400	45519599	Gut	No_Exp.	Gut,Spleen	reg_4553422	0	0	0	0	0	0	1	9	0	0	0	0	0	0	4	0	0	0	1	1	0	0	2	0	0	0	0	0	0	0	3	3	0	1	0	1	0	0	0	0	0	0
reg_4553423	chr5	45519600	45519799	Gut	No_Exp.	Gut,Kidney,Spleen	reg_4553423	0	0	0	0	0	0	1	16	0	0	0	0	0	0	1	0	0	1	0	2	0	0	0	0	0	0	0	1	0	0	1	4	0	0	0	1	0	0	0	2	0	0
reg_4553425	chr5	45520000	45520199	Gut	Kidney	Gut,Liver	reg_4553425	0	0	0	0	0	0	0	12	0	0	0	0	0	1	0	2	0	1	0	1	0	0	1	0	0	0	0	0	0	0	1	2	0	0	0	0	0	0	0	2	0	0
reg_4655898	chr5	66014600	66014799	Gut	Gut	Gut,Kidney	reg_4655898	0	0	0	0	4	1	1	2	0	0	0	0	1	0	1	1	1	1	0	3	0	0	0	0	0	0	0	0	0	0	0	0	0	0	0	0	1	0	0	1	0	0
reg_4693850	chr5	73605000	73605199	Gut	Gut,Kidney	Gut	reg_4693850	0	0	0	0	0	0	1	7	0	0	0	0	3	1	1	0	0	0	0	0	0	0	0	0	0	0	0	0	0	0	0	0	0	0	0	0	0	0	0	0	0	0
reg_4763390	chr5	87513000	87513199	Gut	Gut	Gut,Kidney	reg_4763390	0	0	0	0	1	3	5	4	0	0	0	0	0	4	0	0	0	1	0	0	0	0	0	0	0	0	0	0	0	0	0	0	0	0	0	0	0	0	0	0	0	0
reg_4820255	chr5	98886000	98886199	Gut	Gut,Lung	Gut,Lung,Testis	reg_4820255	1	0	2	0	0	2	6	2	0	0	0	0	0	0	0	0	0	0	0	0	1	1	1	3	0	0	0	0	1	4	0	0	0	0	0	0	0	0	0	0	0	1
reg_4820258	chr5	98886600	98886799	Gut	Gut,Lung,Testis	Brain,Gut,Lung,Spleen,Testis	reg_4820258	2	1	0	0	0	7	5	6	0	0	0	2	0	0	0	0	0	0	0	0	1	2	2	1	0	0	1	3	2	3	0	0	0	0	0	0	0	0	0	0	0	0
reg_4828585	chr5	100552000	100552199	Gut	Gut	Gut,Lung	reg_4828585	0	0	0	0	9	5	16	29	0	0	1	0	2	0	0	0	0	0	0	0	2	0	2	2	0	0	0	0	2	1	0	0	0	0	0	0	0	0	0	0	0	1
reg_4828591	chr5	100553200	100553399	Gut	Gut	Gut,Lung	reg_4828591	0	0	0	0	11	0	11	10	0	0	0	0	0	0	0	0	0	0	0	0	0	0	0	0	0	0	0	0	0	0	0	1	0	0	0	0	0	0	0	0	0	0
reg_4854310	chr5	105697000	105697199	Gut	Gut,Kidney,Lung,Spleen	Lung	reg_4854310	0	0	2	1	1	1	4	3	0	0	1	0	0	1	3	2	0	0	0	0	1	1	3	1	2	0	0	0	1	0	2	0	0	0	0	0	3	2	1	0	2	0
reg_4885709	chr5	111976800	111976999	Gut	Brain,Gut,Heart,Kidney,Spleen	No_Exp.	reg_4885709	0	0	2	0	11	0	0	0	0	0	0	0	0	1	0	0	0	0	0	0	0	0	0	0	0	0	0	0	0	0	0	0	0	1	0	0	0	1	0	0	0	0
reg_4891233	chr5	113081600	113081799	Gut	Gut,Heart	Gut,Heart,Lung	reg_4891233	1	0	0	1	8	24	6	9	0	2	2	3	0	0	0	1	1	0	0	0	1	1	2	1	0	2	0	3	0	0	0	4	0	2	0	3	2	0	1	0	2	0
reg_4891239	chr5	113082800	113082999	Gut	Gut,Heart,Kidney	Gut,Heart,Kidney,Lung,Thyroid,Thymus	reg_4891239	0	1	0	0	12	16	5	5	0	1	1	1	0	1	3	2	0	0	0	0	2	1	3	0	1	0	3	0	3	0	2	0	0	0	0	5	1	0	0	0	1	0
reg_4891240	chr5	113083000	113083199	Gut	Gut,Heart	Gut,Lung,Thyroid	reg_4891240	0	1	0	1	9	6	2	4	2	0	0	0	1	0	0	1	0	0	0	0	1	1	1	1	0	0	1	2	1	0	0	0	0	0	0	0	1	2	2	2	0	0
reg_4891246	chr5	113084200	113084399	Gut	Gut	Gut,Heart	reg_4891246	0	1	0	0	5	11	4	0	2	0	0	0	1	0	0	0	0	0	0	0	2	0	3	1	0	0	2	1	0	5	0	2	0	0	0	0	0	0	0	1	0	1
reg_4921203	chr5	119075600	119075799	Gut	Gut	Gut,Testis	reg_4921203	0	0	0	0	8	10	20	23	0	0	0	0	0	0	0	0	0	0	0	0	0	0	0	0	0	0	0	0	0	0	0	0	0	0	2	2	0	0	0	0	0	0
reg_4930292	chr5	120893400	120893599	Gut	Lung	Gut,Thymus	reg_4930292	0	0	0	0	2	1	0	5	0	6	0	0	1	0	0	0	0	0	0	0	0	0	0	0	0	0	0	0	1	0	0	0	0	0	0	2	0	0	0	0	0	0
reg_4930302	chr5	120895400	120895599	Gut	Spleen	Gut,Thymus	reg_4930302	2	1	0	0	4	5	0	8	0	5	0	1	0	0	0	0	0	0	0	0	0	0	2	0	0	0	0	0	1	0	0	0	0	0	0	0	0	0	0	0	3	0
reg_4931924	chr5	121219800	121219999	Gut	Gut,Spleen	Gut,Liver,Thymus	reg_4931924	1	3	1	0	4	0	4	0	0	0	0	0	0	0	0	0	2	0	0	0	0	0	0	0	0	0	0	0	1	0	2	2	0	0	0	2	1	0	2	0	0	2
reg_4933923	chr5	121619600	121619799	Gut	Kidney	Gut,Thymus	reg_4933923	1	0	0	0	3	1	1	3	0	0	1	0	0	3	0	0	0	2	0	1	0	2	0	1	0	0	0	0	2	2	1	0	0	0	0	0	2	2	0	0	0	0
reg_4933927	chr5	121620400	121620599	Gut	Thymus	Gut,Liver,Spleen,Thymus	reg_4933927	3	0	2	0	6	1	1	2	2	3	0	0	0	1	0	2	2	2	2	0	0	1	0	1	1	0	0	0	0	0	0	2	0	3	3	0	2	2	2	1	0	4
reg_4935104	chr5	121855800	121855999	Gut	No_Exp.	Brain,Gut	reg_4935104	0	0	0	0	1	4	6	0	0	0	0	0	1	1	0	0	0	0	0	0	0	1	1	0	0	0	0	0	0	0	0	0	0	0	0	1	0	0	1	1	0	0
reg_5011692	chr5	137173400	137173599	Gut	No_Exp.	Gut,Thymus	reg_5011692	0	0	0	0	2	0	5	14	0	0	0	0	0	0	0	0	0	0	0	0	1	1	0	0	0	0	0	0	0	0	0	0	0	0	0	0	0	0	2	0	0	0
reg_5024987	chr5	139832400	139832599	Gut	Gut	Gut,Thymus	reg_5024987	0	0	0	0	10	16	15	8	0	0	0	0	0	0	0	0	0	0	0	0	0	0	0	0	0	0	0	0	2	0	0	3	0	0	0	0	0	0	0	0	0	2
reg_5043468	chr5	143528600	143528799	Gut	Gut	Gut,Liver	reg_5043468	0	0	0	0	5	2	2	3	1	0	0	0	0	1	1	1	0	1	2	3	0	0	0	0	0	0	0	0	0	0	0	0	0	0	0	0	0	0	0	0	0	0
reg_5052070	chr5	145249000	145249199	Gut	Gut,Liver	Gut,Thyroid	reg_5052070	1	0	0	1	3	1	4	2	0	1	1	1	4	0	0	2	1	0	4	1	0	2	3	1	1	0	0	1	0	0	2	0	0	0	0	0	2	0	0	0	0	1
reg_5052093	chr5	145253600	145253799	Gut	Kidney	Gut,Spleen	reg_5052093	0	0	0	1	2	4	4	1	1	0	0	0	2	0	1	2	1	3	0	0	0	1	4	0	0	0	0	0	0	0	0	0	0	0	0	0	1	2	0	1	0	0
reg_5052094	chr5	145253800	145253999	Gut	Gut,Thyroid	Gut	reg_5052094	1	1	0	0	6	1	11	0	1	1	1	0	1	3	0	0	3	1	0	0	2	3	0	0	0	0	0	0	1	1	0	0	2	0	0	0	0	0	2	0	0	0
reg_5052116	chr5	145258200	145258399	Gut	Gut,Spleen	Gut,Heart,Kidney,Lung,Spleen	reg_5052116	1	0	1	0	5	0	1	5	0	0	0	0	0	2	1	4	0	0	0	0	0	2	2	0	0	0	0	0	0	0	3	2	0	0	0	0	1	0	0	1	0	0
reg_5052134	chr5	145261800	145261999	Gut	Gut,Kidney,Spleen,Thymus	Gut	reg_5052134	0	1	0	2	7	0	1	5	2	1	0	0	1	2	2	2	1	1	1	0	0	3	4	0	0	0	0	0	1	0	4	0	2	0	0	0	0	0	4	0	0	0
reg_5052172	chr5	145269400	145269599	Gut	Gut,Heart,Thymus	Gut,Heart,Kidney,Lung	reg_5052172	0	0	0	2	5	3	4	6	0	7	0	0	2	0	2	1	0	0	0	0	0	0	0	4	0	4	0	0	0	0	1	1	1	0	0	0	1	0	0	2	2	2
reg_5052176	chr5	145270200	145270399	Gut	Gut,Heart	Gut	reg_5052176	0	0	0	1	1	1	5	4	2	0	4	0	0	0	0	2	0	0	0	0	0	0	3	0	2	0	0	0	0	0	1	0	0	0	0	0	0	1	0	1	0	4
reg_5056110	chr5	146057000	146057199	Gut	Gut,Liver	Gut	reg_5056110	0	0	0	0	3	1	4	9	0	0	0	0	0	0	0	0	0	0	2	1	0	0	0	0	0	0	0	0	0	0	0	0	0	0	0	0	0	0	0	0	0	0
reg_5100800	chr6	3160200	3160399	Gut	Lung,Spleen	Gut,Liver,Lung,Spleen	reg_5100800	0	0	0	1	3	0	5	0	0	0	1	0	0	2	1	1	0	1	0	0	0	3	1	0	0	0	0	0	0	0	3	1	2	0	2	1	0	0	1	0	0	0
reg_5259717	chr6	34943600	34943799	Gut	Gut,Thymus	Gut	reg_5259717	0	0	0	0	14	2	15	9	0	0	0	0	0	0	0	0	0	0	0	0	0	0	0	0	0	0	0	0	0	0	0	0	0	0	0	0	0	0	0	0	5	0
reg_5259718	chr6	34943800	34943999	Gut	Gut,Thymus	Gut	reg_5259718	0	0	0	0	5	7	4	3	0	0	0	0	0	0	0	0	0	0	0	0	0	0	0	0	0	0	0	0	0	0	0	0	0	0	0	0	0	0	0	0	2	0
reg_5259720	chr6	34944200	34944399	Gut	Gut	Gut,Thymus	reg_5259720	2	0	0	0	6	8	8	7	0	0	0	0	0	0	0	0	0	0	0	0	0	0	0	0	0	0	0	0	0	0	1	0	0	0	0	0	0	0	0	0	2	0
reg_5259724	chr6	34945000	34945199	Gut	Gut,Thymus	Gut	reg_5259724	2	0	0	0	8	1	11	1	0	0	0	0	0	0	0	0	0	0	0	0	0	0	0	0	0	0	0	0	0	2	0	0	0	0	0	0	0	0	0	0	0	2
reg_5289280	chr6	40856200	40856399	Gut	Gut	Gut,Testis	reg_5289280	0	0	0	0	12	9	16	13	0	0	0	0	0	0	0	0	0	0	0	0	0	0	0	0	0	0	0	0	0	0	0	0	1	0	1	2	0	0	0	0	0	0
reg_5289287	chr6	40857600	40857799	Gut	Gut	Gut,Testis	reg_5289287	0	0	0	0	18	24	14	24	0	0	0	0	0	0	0	0	0	0	0	0	0	0	0	0	0	0	0	0	0	0	0	0	1	1	2	1	0	0	0	0	0	0
reg_5408521	chr6	64704400	64704599	Gut	Gut,Thyroid	Gut	reg_5408521	0	0	0	0	5	2	6	0	0	0	0	0	0	0	0	0	0	0	0	0	0	0	0	0	0	0	0	0	0	0	0	0	0	0	0	0	2	0	0	0	0	0
reg_5477143	chr6	78428800	78428999	Gut	Gut	Gut,Spleen	reg_5477143	0	0	0	0	2	0	6	13	0	0	0	0	0	0	0	0	0	0	0	0	0	0	0	0	0	0	0	0	0	1	0	0	0	0	0	0	0	0	0	0	0	0
reg_5518038	chr6	86607800	86607999	Gut	No_Exp.	Gut,Kidney	reg_5518038	0	2	1	2	3	4	1	3	0	0	0	0	0	1	1	4	0	0	0	0	0	0	2	0	0	0	0	0	1	0	0	1	0	0	0	0	1	0	0	1	0	0
reg_5656987	chr6	114397600	114397799	Gut	Gut	Gut,Spleen	reg_5656987	0	3	1	0	0	14	6	3	0	0	0	1	0	0	0	0	0	0	0	0	0	0	0	0	0	0	0	0	3	0	3	0	1	0	2	0	0	0	0	0	0	0
reg_5710430	chr6	125086200	125086399	Gut	Gut,Thymus	Gut,Spleen,Thymus	reg_5710430	0	0	0	0	2	1	9	3	0	0	0	0	0	0	0	0	0	2	0	0	0	0	0	0	0	0	0	0	0	2	1	2	2	0	4	0	0	0	0	1	2	1
reg_5733975	chr6	129795200	129795399	Gut	Gut,Thymus	Gut	reg_5733975	0	0	0	0	10	1	6	3	0	0	0	0	0	0	0	0	0	0	0	0	0	0	0	0	0	0	0	0	0	0	0	1	0	0	0	0	0	0	0	0	0	0
reg_5734486	chr6	129897400	129897599	Gut	Gut,Spleen,Thymus	Thymus	reg_5734486	0	0	0	0	5	0	11	0	0	0	0	0	0	0	0	0	0	0	0	0	0	0	0	0	0	0	0	0	0	2	0	0	0	0	0	0	0	0	0	0	1	0
reg_5830515	chr6	149103200	149103399	Gut	Gut,Kidney,Liver	Gut,Liver	reg_5830515	1	2	2	0	1	3	4	0	0	0	0	0	0	0	0	1	1	1	2	1	0	0	0	0	0	0	0	0	0	0	0	0	3	2	0	0	0	0	0	0	0	0
reg_5832926	chr6	149585400	149585599	Gut	Gut,Thymus	No_Exp.	reg_5832926	2	0	1	0	0	1	8	5	0	0	0	2	2	0	0	1	0	0	0	0	1	1	0	0	0	0	0	0	0	0	1	0	0	0	0	0	0	0	0	0	0	1
reg_5832927	chr6	149585600	149585799	Gut	Gut,Thymus	No_Exp.	reg_5832927	0	0	3	0	0	0	10	13	0	0	0	0	0	2	0	1	0	0	0	0	0	1	0	0	0	0	0	0	1	0	3	1	0	0	0	0	0	0	2	0	0	0
reg_5832928	chr6	149585800	149585999	Gut	Gut,Thymus	No_Exp.	reg_5832928	0	0	3	0	0	0	6	8	0	0	0	0	0	0	0	0	0	0	0	0	0	1	0	0	0	0	0	0	0	0	5	1	0	0	0	0	0	0	0	0	2	3
reg_5854535	chr7	4170600	4170799	Gut	Gut,Thyroid	Gut	reg_5854535	0	0	0	0	5	2	2	1	0	0	0	0	0	0	0	0	1	1	4	1	0	0	0	1	0	0	0	0	0	0	0	0	0	0	0	0	2	0	0	0	0	0
reg_5928717	chr7	19007000	19007199	Gut	Gut	Gut,Liver	reg_5928717	0	0	0	0	4	2	5	1	0	0	0	0	0	0	0	0	0	0	0	1	0	0	0	0	0	0	0	0	0	0	0	0	0	0	0	0	0	2	0	0	0	0
reg_5928731	chr7	19009800	19009999	Gut	Gut	Gut,Liver	reg_5928731	0	0	0	0	3	7	2	2	0	0	0	0	0	0	0	0	4	0	1	1	0	0	0	0	0	0	0	0	0	0	0	0	0	0	0	0	0	0	0	0	0	0
reg_5932569	chr7	19777400	19777599	Gut	No_Exp.	Gut,Thyroid	reg_5932569	0	0	0	0	4	2	6	1	2	0	0	0	1	0	4	0	3	2	0	0	0	0	0	2	0	0	0	0	0	0	0	0	0	0	0	0	2	2	0	0	0	0
reg_5933358	chr7	19935200	19935399	Gut	Gut	Gut,Heart	reg_5933358	0	1	0	0	3	7	4	1	0	4	1	0	0	0	0	0	0	0	0	0	2	0	2	0	0	0	0	0	0	0	0	0	0	0	0	0	0	3	0	0	0	0
reg_5933365	chr7	19936600	19936799	Gut	Gut	Gut,Heart	reg_5933365	0	0	0	0	14	22	20	17	0	4	1	0	0	0	0	0	0	0	0	0	0	0	0	0	0	1	0	0	0	0	0	0	0	0	0	0	1	0	0	0	0	0
reg_5979872	chr7	29238000	29238199	Gut	Gut,Spleen	Gut	reg_5979872	3	0	3	0	0	30	17	0	0	0	0	0	0	2	0	2	0	0	0	0	0	0	0	0	0	0	0	0	0	3	0	0	3	1	0	0	0	0	1	1	0	1
reg_5979926	chr7	29248800	29248999	Gut	Gut,Heart	No_Exp.	reg_5979926	0	0	0	1	2	7	3	2	0	0	0	1	0	0	2	0	0	2	0	0	1	2	0	1	0	0	0	0	1	4	0	0	0	0	0	3	0	0	0	0	0	0
reg_5979927	chr7	29249000	29249199	Gut	Gut,Thymus	Gut,Thyroid	reg_5979927	1	0	0	0	0	5	4	6	1	0	0	1	0	0	0	0	0	0	2	0	1	2	0	1	0	0	0	0	0	1	0	0	0	2	0	3	0	0	0	0	2	1
reg_5979962	chr7	29256000	29256199	Gut	Gut,Thyroid,Thymus	Gut	reg_5979962	0	0	0	0	6	2	1	2	0	0	0	0	1	2	0	2	0	0	0	2	2	2	2	0	0	0	0	0	0	0	0	0	0	0	0	0	2	1	0	1	1	0
reg_6057063	chr7	44676200	44676399	Gut	Gut,Kidney	Gut	reg_6057063	0	0	0	0	2	0	4	6	0	0	0	0	0	0	1	2	0	0	0	0	0	0	0	0	0	0	0	0	0	0	0	0	0	1	0	0	0	0	0	0	0	0
reg_6057064	chr7	44676400	44676599	Gut	No_Exp.	Gut,Kidney	reg_6057064	0	0	0	0	5	2	8	6	0	0	0	0	1	0	1	0	0	0	0	0	0	0	0	0	0	0	0	0	0	0	0	0	0	0	0	2	0	0	0	0	0	0
reg_6060188	chr7	45301200	45301399	Gut	Brain	Gut,Testis	reg_6060188	0	4	0	0	1	3	6	0	1	0	0	3	0	0	1	0	0	0	0	0	0	1	1	2	0	0	2	0	0	0	2	0	0	2	0	1	0	2	2	0	0	0
reg_6063103	chr7	45884200	45884399	Gut	Gut,Thymus	Gut	reg_6063103	0	0	0	0	4	2	2	6	1	1	0	1	0	0	2	0	1	0	0	0	1	0	0	1	2	0	0	0	0	0	0	0	0	0	1	0	3	1	0	1	2	1
reg_6234614	chr7	80186400	80186599	Gut	Gut,Spleen	Gut	reg_6234614	0	0	0	1	9	12	8	3	2	0	0	0	0	0	0	0	0	0	0	0	0	0	0	0	0	0	0	0	1	0	3	1	2	0	0	0	0	0	0	2	0	0
reg_6234615	chr7	80186600	80186799	Gut	Gut,Testis	Gut,Testis,Thyroid	reg_6234615	0	2	0	0	4	15	2	3	0	0	0	0	0	0	2	1	0	0	0	0	0	0	0	0	0	1	0	0	0	0	1	1	4	0	0	0	0	2	2	0	0	0
reg_6324625	chr7	98188600	98188799	Gut	Gut,Thyroid	Gut	reg_6324625	1	1	0	0	1	5	6	0	0	0	0	0	0	0	1	0	0	0	0	0	0	0	0	0	0	0	0	0	0	0	0	0	0	0	0	0	0	1	1	3	0	0
reg_6324626	chr7	98188800	98188999	Gut	Gut,Thyroid	Gut	reg_6324626	0	1	0	0	3	4	2	0	0	0	0	0	0	0	4	0	0	0	0	3	0	0	0	0	0	0	0	0	2	0	0	0	0	0	0	1	2	0	4	1	0	0
reg_6351567	chr7	103577000	103577199	Gut	Testis	Gut,Spleen,Testis	reg_6351567	1	0	0	0	5	0	7	0	0	0	0	0	0	0	0	0	0	0	0	0	0	1	0	0	0	0	0	0	0	0	0	1	0	1	0	3	0	0	0	0	0	0
reg_6388019	chr7	110867400	110867599	Gut	No_Exp.	Gut,Spleen	reg_6388019	0	0	0	0	1	3	4	0	2	0	0	1	0	0	0	0	0	0	0	0	1	0	0	0	0	2	0	0	3	2	0	1	0	0	0	0	0	0	4	2	0	0
reg_6427058	chr7	118675200	118675399	Gut	Gut,Lung	Gut	reg_6427058	0	0	0	0	10	14	6	6	0	0	0	0	0	0	0	0	0	0	0	0	0	4	0	0	0	0	0	0	0	0	0	0	0	0	0	0	1	0	1	2	1	0
reg_6427059	chr7	118675400	118675599	Gut	Gut,Lung	Gut,Thyroid	reg_6427059	0	0	0	0	7	11	1	7	3	0	0	0	0	0	0	0	0	0	0	0	0	0	0	2	0	0	0	0	0	0	0	0	0	0	2	0	2	0	0	2	0	0
reg_6427060	chr7	118675600	118675799	Gut	Gut	Gut,Thyroid	reg_6427060	0	0	0	0	8	8	6	18	0	0	0	0	0	0	1	0	0	0	0	0	1	1	0	0	0	0	0	0	0	0	0	0	0	0	0	0	3	0	0	1	0	0
reg_6427061	chr7	118675800	118675999	Gut	Gut,Lung	Gut	reg_6427061	0	0	0	0	2	9	5	11	1	0	0	0	0	0	1	0	0	0	0	0	0	0	1	0	0	0	0	0	0	0	0	0	0	0	0	0	5	0	0	1	0	0
reg_6427062	chr7	118676000	118676199	Gut	Gut,Lung	Gut	reg_6427062	0	0	0	0	4	14	6	8	0	0	0	0	0	0	2	0	0	0	0	0	0	1	1	0	0	0	0	0	0	0	0	0	2	0	0	0	5	1	0	0	0	0
reg_6427069	chr7	118677400	118677599	Gut	Gut,Lung	Gut	reg_6427069	0	0	0	0	1	3	4	3	0	0	0	0	0	0	0	0	0	0	0	0	0	0	0	0	0	0	0	0	0	0	0	0	0	0	0	0	1	1	0	2	0	0
reg_6427072	chr7	118678000	118678199	Gut	Gut,Lung,Thyroid	Gut,Lung	reg_6427072	0	0	0	0	2	2	3	29	0	0	0	0	0	0	2	0	0	0	0	0	0	1	0	0	0	0	0	0	0	0	0	0	0	1	0	0	0	0	0	6	0	0
reg_6427074	chr7	118678400	118678599	Gut	Gut,Lung,Thyroid	Gut	reg_6427074	0	0	0	0	0	0	0	15	0	0	0	0	1	0	0	0	0	0	0	0	0	0	0	0	0	0	0	0	0	0	0	0	0	0	0	0	0	0	0	1	0	0
reg_6427075	chr7	118678600	118678799	Gut	Gut,Lung,Thyroid	Gut	reg_6427075	0	0	0	0	3	12	15	14	1	0	0	0	0	0	0	0	0	0	0	0	0	0	1	0	0	0	0	0	0	0	0	0	0	0	0	1	1	3	1	2	0	0
reg_6427076	chr7	118678800	118678999	Gut	Gut,Lung	Gut	reg_6427076	0	0	0	2	14	4	2	9	1	0	0	0	0	0	0	0	0	0	0	0	0	0	3	0	0	0	0	0	0	0	0	0	0	0	0	0	0	3	1	0	0	0
reg_6427214	chr7	118706400	118706599	Gut	Gut	Gut,Lung	reg_6427214	0	0	1	0	8	2	5	8	0	0	0	0	0	0	0	0	0	0	0	0	3	0	2	1	0	0	0	0	0	0	0	0	0	0	0	0	0	0	0	0	0	0
reg_6427218	chr7	118707200	118707399	Gut	Gut	Gut,Lung	reg_6427218	0	0	0	0	7	1	5	6	0	0	0	0	0	0	0	0	0	0	0	0	1	0	1	0	0	0	0	0	0	0	0	0	0	0	0	0	0	0	0	0	0	0
reg_6444801	chr7	122223800	122223999	Gut	Gut	Gut,Testis	reg_6444801	0	0	0	0	29	20	31	46	0	0	1	0	0	0	0	0	0	0	0	0	0	0	0	0	2	0	0	1	0	1	0	1	2	2	0	1	0	2	0	0	0	0
reg_6450049	chr7	123273400	123273599	Gut	Gut	Gut,Kidney	reg_6450049	1	0	0	1	7	6	7	8	0	0	0	0	0	1	2	0	0	0	0	0	0	0	0	0	0	0	0	0	0	0	0	0	0	0	0	0	0	0	0	0	0	0
reg_6470509	chr7	127365400	127365599	Gut	Brain,Gut	Gut	reg_6470509	3	1	0	3	1	1	4	5	0	0	0	0	0	0	0	0	0	0	0	0	0	1	0	0	0	0	0	0	0	0	0	0	0	0	0	0	2	4	0	0	0	0
reg_6470511	chr7	127365800	127365999	Gut	No_Exp.	Gut,Thyroid	reg_6470511	3	0	0	0	7	4	2	0	0	0	0	0	0	0	0	0	0	0	0	0	1	0	2	0	0	0	0	0	0	0	0	0	0	0	1	0	0	2	2	1	0	0
reg_6470517	chr7	127367000	127367199	Gut	Brain,Gut,Thyroid	Gut	reg_6470517	0	0	4	2	2	2	7	4	0	0	0	0	0	0	0	1	0	0	0	0	0	0	0	0	0	0	0	0	0	0	0	0	0	0	0	0	1	0	0	0	0	0
reg_6470518	chr7	127367200	127367399	Gut	Brain,Gut	Gut	reg_6470518	2	0	0	1	2	3	2	1	0	0	0	0	0	0	0	0	0	0	0	0	2	0	1	4	0	0	0	0	0	0	0	0	0	0	0	0	1	0	0	0	0	0
reg_6470589	chr7	127381400	127381599	Gut	Brain,Gut	No_Exp.	reg_6470589	2	0	0	0	4	3	2	1	3	2	0	0	0	0	0	1	0	0	0	0	4	1	0	1	1	2	0	0	0	2	0	0	0	0	0	0	1	0	0	1	0	1
reg_6684755	chr10	24773000	24773199	Gut	Gut	Gut,Kidney	reg_6684755	0	0	0	0	4	0	6	11	1	1	0	0	0	0	1	1	1	0	0	1	0	0	0	0	0	0	0	1	0	0	0	0	0	0	0	0	0	0	0	0	0	0
reg_6760591	chr10	39940200	39940399	Gut	Gut,Testis,Thymus	No_Exp.	reg_6760591	0	0	0	0	4	1	2	1	1	0	0	0	2	1	0	0	1	1	0	0	0	0	0	0	0	0	0	0	0	0	0	0	0	2	0	3	0	0	0	0	0	0
reg_6760602	chr10	39942400	39942599	Gut	Gut	Gut,Kidney	reg_6760602	0	0	2	0	2	1	4	2	0	0	1	0	0	3	1	0	2	2	0	0	0	0	0	0	0	0	0	0	0	0	0	0	0	0	2	0	0	0	0	0	2	0
reg_6768241	chr10	41470200	41470399	Gut	Gut,Heart,Lung,Spleen	Heart,Spleen	reg_6768241	0	0	0	0	1	1	7	1	3	2	0	2	0	0	0	0	0	0	0	0	2	3	0	2	0	0	0	0	5	0	1	0	0	0	0	0	0	1	0	1	0	0
reg_6778485	chr10	43519000	43519199	Gut	No_Exp.	Gut,Kidney,Liver	reg_6778485	0	0	0	0	4	0	1	4	0	0	0	0	1	0	3	2	2	0	0	1	0	1	1	2	0	0	0	0	0	0	0	0	0	0	0	0	2	0	0	0	0	0
reg_6778497	chr10	43521400	43521599	Gut	Kidney	Gut,Kidney,Liver	reg_6778497	0	0	0	2	2	2	0	4	0	0	0	0	4	0	1	2	2	0	2	0	0	0	0	0	0	0	0	0	0	0	0	0	0	0	0	0	0	0	0	0	0	0
reg_6778499	chr10	43521800	43521999	Gut	No_Exp.	Gut,Kidney,Liver	reg_6778499	0	0	0	0	0	4	3	1	0	0	0	0	1	0	2	2	0	2	1	1	0	0	0	0	1	0	0	0	0	0	0	0	0	0	0	0	0	0	0	0	0	0
reg_6872222	chr10	62266400	62266599	Gut	Gut	Gut,Lung,Thyroid	reg_6872222	1	1	0	1	2	7	2	0	0	0	0	0	0	0	0	0	0	0	0	0	2	0	0	1	0	0	0	0	0	0	0	0	0	1	2	0	1	0	0	0	0	0
reg_6939054	chr10	75632800	75632999	Gut	Gut	Gut,Lung	reg_6939054	0	0	1	1	11	1	9	11	0	0	0	0	1	2	0	0	0	0	0	0	0	2	2	0	0	0	0	0	1	0	0	0	2	1	0	0	0	0	0	0	0	0
reg_6939058	chr10	75633600	75633799	Gut	Gut	Gut,Kidney	reg_6939058	0	0	1	0	5	4	13	8	0	0	0	0	2	1	0	2	0	0	0	0	0	0	0	0	0	0	0	0	0	1	1	0	0	2	2	0	0	0	0	0	0	2
reg_6939059	chr10	75633800	75633999	Gut	Gut,Kidney	Gut	reg_6939059	0	0	3	0	4	5	15	10	0	0	0	0	1	2	2	1	0	0	0	0	0	0	0	0	0	0	0	0	0	0	0	0	0	0	0	0	0	2	0	0	0	0
reg_6939062	chr10	75634400	75634599	Gut	Gut	Gut,Kidney	reg_6939062	0	0	0	0	2	4	12	6	1	0	0	0	0	2	0	1	0	0	0	0	0	0	0	0	0	0	0	0	0	0	4	0	0	0	0	0	0	0	0	0	0	0
reg_6939063	chr10	75634600	75634799	Gut	Gut	Gut,Kidney	reg_6939063	0	0	1	0	8	4	15	13	1	0	0	0	3	2	0	2	0	0	0	0	0	1	1	0	0	0	0	0	1	0	2	1	0	0	2	0	0	0	0	0	0	0
reg_6939064	chr10	75634800	75634999	Gut	Gut	Gut,Kidney	reg_6939064	0	0	1	0	11	2	28	8	0	0	0	0	2	2	0	1	0	0	0	0	0	1	1	0	0	0	0	0	1	0	0	1	0	0	0	0	0	0	0	0	0	0
reg_6966514	chr10	81124800	81124999	Gut	Gut,Spleen,Thyroid	Gut,Testis	reg_6966514	1	0	0	1	1	9	3	6	0	0	1	2	4	1	1	1	0	0	0	1	1	2	1	0	0	0	1	0	2	0	4	1	0	3	0	3	1	0	0	2	0	0
reg_6966552	chr10	81132400	81132599	Gut	No_Exp.	Gut,Spleen,Thyroid	reg_6966552	0	0	1	2	3	4	0	1	0	1	0	0	0	3	1	1	1	0	2	0	1	0	2	0	0	0	2	0	0	0	3	0	0	0	0	0	2	0	0	2	0	0
reg_6966555	chr10	81133000	81133199	Gut	No_Exp.	Gut,Thyroid	reg_6966555	0	0	0	0	3	3	1	2	0	0	0	2	1	0	0	0	0	0	0	0	1	0	0	1	1	0	0	0	1	3	0	2	0	0	0	0	2	2	2	1	0	0
[truncated: 8,536 more rows]
[truncated: 92 more columns]
