# Supplementary material for: Dealing with the adaptive immune system during de novo evolution of genes from intergenic sequences
Source: BMC Evol Biol. 2018 Aug 3;18:121. doi: 10.1186/s12862-018-1232-z (PMC6091031; doi:10.1186/s12862-018-1232-z)
Supplement: Supplementary file 7 — Sample designations for transcriptome samples and read count overview. (XLSX 59 kb) [file 12862_2018_1232_MOESM7_ESM.xlsx]

## Sheet: Sheet1
Sample designations for transcriptome samples and read count overview
	IRA (iran)			GER (German)			FRA (France)
	Sample	Total_Reads	Assigned Reads	Sample	Total_Reads	Assigned Reads	Sample	Total_Reads	Assigned Reads
Brain	IRBrain05F1C1	23061982	18308679	CBBraintp121	27388555	21050434	MCBrain14	27498018	21023283
	IRBrain08F1_A	22222451	17401462	CBBraintp172	29676492	22860543	MCBrain15b	24004861	18441923
	IRBrain132	22855474	17856271	CBBraintp1	24395016	18749355	MCBrain16b	31992097	24605954
	IRBrainIR122	21696941	17021436	CBBraintp4a	26279904	20059128	MCBrain18b	33088547	25358400
Gut	IRGut08F1_A	22735950	16376806	CBGuttp121	27487909	19325135	MCGut15b	26019859	18817326
	IRGut131	23430258	16813888	CBGuttp1	25062387	18038704	MCGut16b	24305280	17570448
	IRGut132	24067501	17382069	CBGuttp4a	25344976	17766789	MCGut18b	28705930	20347315
	IRGutIR122	24872778	17895966	CBGuttp81	26195955	18721254	MCGutB2C	29070837	20276053
Heart	IRHeart02FC_1	26284323	17127434	CBHearttp121	30017046	19368267	MCHeart14	25599777	16260690
	IRHeart05F1C1	25905029	16749981	CBHearttp172	29013545	18078008	MCHeart15b	34650856	21399830
	IRHeart08F1_A	25985605	16184801	CBHearttp1	28824156	17596153	MCHeart16b	31135367	18539312
	IRHeart131	25342949	16179133	CBHearttp710	23823697	16720274	MCHeart18b	32178720	19505834
Kidney	IRKidney02FC	22035480	15732162	CBKidneytp121	26829724	18209013	MCKidney14	32165469	22051654
	IRKidney08F1_A	23645278	16531340	CBKidneytp172	28872666	20436559	MCKidney15b	31311511	21577517
	IRKidneyIR121	22975817	16514194	CBKidneytp1	26083855	18075035	MCKidney16b	30062514	20286306
	IRKidneyIR122	23664463	17001426	CBKidneytp3a2	33774404	17588708	MCKidney18b	32815569	22352927
Liver	IRLiver07F1C1	27620973	16333455	CBLivertp1	37321822	22717488	MCLiver14	42554171	18470042
	IRLiver132	33006984	18571937	CBLivertp3a2	32064789	19278848	MCLiver15b	32359286	17335085
	IRLiverIR121	36288395	21471754	CBLivertp51	34693197	17450096	MCLiver16b	37650139	19027381
	IRLiverIR122	34760892	20869473	CBLivertp81	29917779	21753833	MCLiver18b	40849775	16727089
Lung	IRLung131	31654418	22647975	CBLungtp1	31981774	23229209	MCLung14	30113974	21681309
	IRLung132	29769588	22260749	CBLungtp3a2	31430832	22205245	MCLung18b	32744224	24144133
	IRLungIR121	31213929	23625630	CBLungtp51	30235295	23517944	MCLungC12	31128064	22199064
	IRLungIR122	26531711	19603293	CBLungtp81	30081346	19519111	MCLungE1b	33045251	21612793
Muscle	IRMuscle07F1C1	30118167	19711429	CBMuscletp1	37494966	22799158	MCMuscle14	34335863	20944924
	IRMuscle08F1_A	28431899	18235460	CBMuscletp51	30267938	19102819	MCMuscle15b	29725405	18548248
	IRMuscle131	36300462	22740140	CBMuscletp710	28289047	17465951	MCMuscle16b	36957400	22718726
	IRMuscleIR122	33903777	21488340	CBMuscletp81	31355718	19501475	MCMuscle18b	34355201	20320135
Spleen	IRSpleen02FC_1	28651170	18480678	CBSpleentp121	32320125	21278973	MCSpleen14	30772191	19743993
	IRSpleen131	27482524	17181367	CBSpleentp172	36885195	22566217	MCSpleen15b	34195753	20276165
	IRSpleenIR121	28161524	18323492	CBSpleentp1	35001911	21372506	MCSpleen16b	35485159	21464802
	IRSpleenIR122	28710942	18410710	CBSpleentp3a2	21570992	16364757	MCSpleen18b	33064610	18010007
Testis	IRTestis131	32887258	25042138	CBTestistp172	23359733	17962998	MCTestis14	36221821	28246190
	IRTestis132	38219085	29296818	CBTestistp1	20831983	16070981	MCTestis15b	32465805	25119328
	IRTestisIR121	32824841	25128033	CBTestistp3a2	21596805	16378828	MCTestis16b	37673475	29347586
	IRTestisIR122	38147281	29216009	CBTestistp710	21304151	16095609	MCTestis18b	34236600	26436615
Thyroid	IRThyroid131	27451740	19877324	CBThyroidtp121	22757308	16841584	MCThyroid14	24861738	18377064
	IRThyroid132	22628780	16718592	CBThyroidtp172	23804493	17550361	MCThyroid15b	22988181	17081762
	IRThyroidIR121	25621356	19018310	CBThyroidtp1	21655715	16294347	MCThyroid16b	24739662	18276615
	IRThyroidIR122	32738704	24115910	CBThyroidtp710	55941539	30642670	MCThyroid18b	22107374	16438042
Thymus	IRThymusS9	43281675	27126639	CBThymusS1	55941539	30642670	MCThymusS1	155492130	98065273
	IRThymusS10	34382885	20167073	CBThymusS2	29503848	17185226	MCThymusS2	169227540	105054168
	IRThymusS11	41734405	25826689	CBThymusS3	64598258	35551496	MCThymusS3	157849644	103110269
	IRThymusS12	73800026	45574644	CBThymusS4	38475149	21221544	MCThymusS4	169651399	104876081
